# Supplementary material for: Direct comparison of spatial transcriptional heterogeneity across diverse Bacillus subtilis biofilm communities
Source: Nat Commun. 2023 Nov 20;14:7546. doi: 10.1038/s41467-023-43386-w (PMC10661151; doi:10.1038/s41467-023-43386-w)
Supplement: Supplementary file 4 — Supplementary Dataset 1 [file 41467_2023_43386_MOESM4_ESM.xlsx]

## Sheet: Legend
Column name	Legend
locustag	Locus tag as in record JPVW01000001 (15-AUG-2014)
seqid	Genomic coordinates as in JPVW01000001
start
end
strand
genebiotypeingff	type of gene as JPVW01000001
GFFannot.product	product of gene as JPVW01000001
BSU	Correspondance with locus tags (BSUs) of B. subtilis 168
Subtiwiki.name	Subtiwiki annotation (as per 20210217) for this BSU
Subtiwiki.desc
Subtiwiki.names
Subtiwiki.funccat
Subtiwiki.regulon
EX1.log2fpkm	Expression level for sense strand expressed as log2(fpkm+5) for each genetic background, growth phase and replicate. Min value for a zero reads is 2.3219.
…
PL3.log2fpkm
corPC1.tot	Correlation between expression level of the gene and position of the sample on axis n of PCA/ ST and EX conditions not considered in the PCA.
corPC1.res	Correlation between expression level of the gene and position of the sample on axis n of PCA after subtraction the expression predicted from position of the sample on previous axes (none for axis 1)
…
corPC8.tot
corPC8.res
	Differential expression analysis (DESeq2)
DE.supected.outlier	gene flagged as a suspected outlier by DESeq2 (TRUE/FALSE)
ST.vs.EX.log2FC	effect, expressed in log2 fold-change.
ST.vs.EX.qval	q-value
ST.vs.EX.code	Code summarizing detection up- and down-regulation when q-value<0.05 : ‘U’ if log2FC>1, ‘u’ if log2FC between log2(0.5) and 1, ‘D’ if log2FC< -1, ‘d’ if log2FC between -log2(0.5) and -1. ‘~’ in all other cases.
…
DC.vs.BS.log2FC
DC.vs.BS.qval
DC.vs.BS.code
	Hierarchical clustering :
hcl.cor.xpos	Reorder the genes according to this column to obtain an order consistent with the topology of hierarchical clustering tree (order used in the heatmap)
hcl.cor.gn.gnclustid	Expression clusters defined by cutting a hierarchical clustering tree (Pearson distance, average link) at average Pearson correlation of 0.7. ST and EX conditions not considered in the clustering.
hcl.cor.xpos.D	Same as above but for a subset of conditions (D for dendrite) : BS, DT, TP. Only genes differentially expressed between at least one pair of these conditions were included in this clustering.
hcl.cor.gn.gnclustid.D
hcl.cor.xpos.L	Same as above but for a subset of conditions (L for liquid) : PL, DT, SB.
hcl.cor.gn.gnclustid.L
hcl.cor.xpos.S	Same as above but for a subset of conditions (S for swarming) : MC, BS, DT, TP.
hcl.cor.gn.gnclustid.S
hcl.cor.xpos.B	Same as above but for a subset of conditions (B for biofilm) : MC, PL, SB.
hcl.cor.gn.gnclustid.B

## Sheet: Data
locustag	seqid	start	end	strand	genebiotypeingff	GFFannot.product	BSU	Subtiwiki.name	Subtiwiki.desc	Subtiwiki.names	Subtiwiki.funccat	Subtiwiki.regulon	EX1.log2fpkm	EX2.log2fpkm	EX3.log2fpkm	ST1.log2fpkm	ST2.log2fpkm	ST3.log2fpkm	MC1.log2fpkm	MC2.log2fpkm	MC3.log2fpkm	BS1.log2fpkm	BS2.log2fpkm	BS3.log2fpkm	DT1.log2fpkm	DT2.log2fpkm	DT3.log2fpkm	TP1.log2fpkm	TP2.log2fpkm	TP3.log2fpkm	SB1.log2fpkm	SB2.log2fpkm	SB3.log2fpkm	DC1.log2fpkm	DC2.log2fpkm	DC3.log2fpkm	PL1.log2fpkm	PL2.log2fpkm	PL3.log2fpkm	corPC1.tot	corPC1.res	corPC2.tot	corPC2.res	corPC3.tot	corPC3.res	corPC4.tot	corPC4.res	corPC5.tot	corPC5.res
IA17_00005	JPVW01000001.1	35	150	1	rRNA	5S ribosomal RNA	NA	NA	NA	NA	NA	NA	2.322	2.322	2.322	2.322	2.322	2.322	2.322	2.322	2.322	2.322	2.322	2.322	2.322	2.322	2.322	2.322	2.322	2.322	2.322	2.322	2.322	2.322	2.322	2.322	2.322	2.322	2.322	0	0	0	-0.00264	0	0.0118	0	-0.0032	0	0.00547
IA17_00010	JPVW01000001.1	173	248	1	tRNA	tRNA-Val	NA	NA	NA	NA	NA	NA	3.102	2.726	3.585	2.322	2.322	2.322	2.918	3.427	3.566	5.143	5.642	4.306	4.468	4.27	4.978	4.116	4.504	3.429	2.463	2.322	2.461	2.507	3.069	2.965	3.09	2.683	2.778	0.744	0.744	-0.505	-0.757	0.0754	0.173	0.186	0.433	-0.027	-0.0697
IA17_00015	JPVW01000001.1	281	356	1	tRNA	tRNA-Thr	NA	NA	NA	NA	NA	NA	7.402	7.814	8.286	5.215	6.462	5.731	7.255	7.425	7.797	9.583	9.779	9.08	9.361	9.023	9.551	8.448	8.423	7.394	7.815	7.727	6.985	7.627	7.667	7.807	7.231	7.261	6.963	0.801	0.801	-0.252	-0.421	-0.0338	-0.0623	0.269	0.496	0.0778	0.165
IA17_00020	JPVW01000001.1	394	469	1	tRNA	tRNA-Lys	NA	NA	NA	NA	NA	NA	7.812	8.335	9.177	5.937	5.542	6.324	7.068	7.431	7.7	9.637	9.339	8.94	8.985	8.928	9.498	8.654	8.409	7.941	8.834	8.961	8.394	8.676	8.773	8.991	7.997	8.185	7.637	0.697	0.697	0.398	0.555	-0.019	-0.0318	0.248	0.417	0.154	0.284
IA17_00025	JPVW01000001.1	480	566	1	tRNA	tRNA-Leu	NA	NA	NA	NA	NA	NA	6.283	6.795	7.204	5.901	5.491	5.491	6.278	6.468	6.865	8.057	8.182	7.578	7.838	7.147	8.424	7.304	7.505	6.445	6.726	6.706	6.422	7.252	7.094	7.036	6.388	6.559	6.494	0.756	0.756	-0.124	-0.19	0.0786	0.122	0.251	0.393	0.232	0.396
IA17_00030	JPVW01000001.1	572	646	1	tRNA	tRNA-Gly	NA	NA	NA	NA	NA	NA	6.583	6.715	7.875	4.71	3.501	3.601	6.839	7.034	7.249	9.052	8.972	8.783	9.16	8.543	9.425	8.08	8.21	7.175	6.962	7.125	6.787	7.595	7.456	7.519	5.646	6.547	6.938	0.831	0.831	-0.217	-0.391	-0.013	-0.0253	0.192	0.376	0.259	0.546
IA17_00035	JPVW01000001.1	661	746	1	tRNA	tRNA-Leu	NA	NA	NA	NA	NA	NA	4.009	4.645	4.736	2.971	2.774	3.348	4.027	4.34	4.095	5.776	6.085	5.193	5.463	4.999	5.947	5.771	6.207	4.823	4.814	4.839	4.596	4.773	4.858	4.804	3.786	3.849	3.723	0.872	0.872	-0.00388	-0.0079	-0.134	-0.273	0.14	0.297	0.151	0.336
IA17_00040	JPVW01000001.1	756	832	1	tRNA	tRNA-Arg	NA	NA	NA	NA	NA	NA	6.193	6.574	7.602	4.383	4.114	3.579	6.905	6.029	7.114	8.575	8.36	7.939	7.817	7.044	7.28	8.525	8.726	7.212	7.441	7.015	7.195	7.589	7.624	7.323	5.372	5.718	5.706	0.746	0.746	0.0271	0.0408	-0.171	-0.258	0.334	0.52	0.3	0.547
IA17_00045	JPVW01000001.1	848	924	1	tRNA	tRNA-Pro	NA	NA	NA	NA	NA	NA	4.26	4.215	4.477	3.504	3.187	3.083	3.855	4.093	3.954	5.731	5.598	5.094	5.38	4.907	6.353	5.714	5.571	4.918	4.797	4.027	4.167	5.198	5.216	4.567	3.577	3.888	3.454	0.848	0.848	-0.0214	-0.0404	-0.0109	-0.0205	0.103	0.195	0.312	0.602
IA17_00050	JPVW01000001.1	930	1002	1	tRNA	tRNA-Ala	NA	NA	NA	NA	NA	NA	5.045	5.177	5.898	3.325	3.523	2.896	4.717	4.656	5.099	6.657	6.848	6.457	6.546	5.613	7.442	6.488	6.837	5.986	5.745	5.458	5.572	6.304	5.455	5.498	5.221	4.598	4.516	0.852	0.852	0.0313	0.0599	-0.119	-0.227	0.0915	0.18	0.167	0.334
IA17_00055	JPVW01000001.1	1022	1098	1	tRNA	tRNA-Met	NA	NA	NA	NA	NA	NA	5.133	4.595	5.6	2.322	3.48	3.083	4.377	4.507	4.427	5.896	6.463	5.476	5.818	5.603	6.331	5.763	6.116	5.262	5.476	4.529	5.186	5.507	4.929	5.12	3.645	3.499	3.824	0.845	0.845	0.00913	0.0171	-0.237	-0.444	0.223	0.467	0.25	0.59
IA17_00060	JPVW01000001.1	1101	1177	1	tRNA	tRNA-Met	NA	NA	NA	NA	NA	NA	4.121	4.496	5.641	2.322	2.818	3.947	4.42	4.152	4.701	5.996	6.065	5.814	5.818	5.187	6.298	5.795	6.519	5.514	5.409	4.529	5.041	5.198	4.687	5.12	3.945	3.955	3.87	0.877	0.877	-0.0365	-0.0758	-0.188	-0.391	0.102	0.232	0.204	0.475
IA17_00065	JPVW01000001.1	1184	1276	1	tRNA	tRNA-Ser	NA	NA	NA	NA	NA	NA	6.088	6.152	7.135	4.181	3.755	4.127	6.444	6.621	6.913	8.315	8.197	7.901	8.255	7.547	8.434	7.977	8.481	7.398	7.143	6.605	6.884	7.388	7.248	7.133	5.787	5.6	5.753	0.865	0.865	-0.127	-0.253	-0.192	-0.395	0.202	0.453	0.253	0.635
IA17_00070	JPVW01000001.1	1294	1370	1	tRNA	tRNA-Met	NA	NA	NA	NA	NA	NA	2.322	2.536	2.322	2.322	2.818	2.322	2.647	2.322	2.524	3.371	3.52	2.783	2.831	2.791	3.303	2.894	3.659	2.539	2.461	2.702	2.459	2.322	2.503	2.322	2.48	2.322	2.565	0.697	0.697	-0.255	-0.356	0.00242	0.00361	0.14	0.208	-0.102	-0.155
IA17_00075	JPVW01000001.1	1382	1458	1	tRNA	tRNA-Asp	NA	NA	NA	NA	NA	NA	4.714	4.774	5.403	2.719	3.187	3.432	4.76	5.234	5.41	6.09	6.432	6.704	6.238	6.275	7.186	6.353	6.297	4.918	4.6	4.215	4.879	5.549	5.54	5.722	4.365	4.352	4.426	0.741	0.741	-0.32	-0.477	-0.0237	-0.0401	0.0621	0.105	0.406	0.692
IA17_00080	JPVW01000001.1	1471	1546	1	tRNA	tRNA-Phe	NA	NA	NA	NA	NA	NA	4.274	4.459	5.322	2.322	2.824	2.626	4.596	5.223	4.982	5.939	6.651	6.841	6.932	6.697	7.124	6.304	6.295	5.556	4.521	4.803	4.471	5.045	5.037	5.661	3.845	4.637	4.842	0.846	0.846	-0.301	-0.565	0.0118	0.0268	-0.0464	-0.106	0.221	0.506
IA17_00085	JPVW01000001.1	1564	1639	1	tRNA	tRNA-His	NA	NA	NA	NA	NA	NA	5.221	5.907	6.646	4.158	3.735	4.34	5.673	6.167	5.972	6.617	6.964	6.972	6.58	6.514	6.688	7.858	7.913	6.941	5.789	5.457	5.583	6.262	5.906	5.983	4.672	5.122	5.174	0.806	0.806	-0.284	-0.48	-0.148	-0.285	-0.0906	-0.182	0.255	0.521
IA17_00090	JPVW01000001.1	1650	1723	1	tRNA	tRNA-Gly	NA	NA	NA	NA	NA	NA	6.995	7.184	7.907	4.895	4.465	4.369	6.73	7.498	7.546	8.514	8.863	8.902	8.869	8.562	9.291	8.603	8.76	7.636	7.239	6.872	6.785	7.695	7.429	7.63	5.998	6.473	6.614	0.852	0.852	-0.286	-0.546	-0.115	-0.262	0.0594	0.14	0.292	0.695
IA17_00095	JPVW01000001.1	1739	1815	1	tRNA	tRNA-Ile	NA	NA	NA	NA	NA	NA	6.294	6.407	6.869	4.269	3.724	3.947	5.638	6.376	6.104	7.554	8.018	7.469	7.473	7.112	8.056	7.929	7.993	7.061	6.294	6.186	5.915	6.586	6.438	6.241	5.155	5.272	5.559	0.901	0.901	-0.207	-0.476	-0.135	-0.354	0.0354	0.0992	0.182	0.512
IA17_00100	JPVW01000001.1	1826	1900	1	tRNA	tRNA-Asn	NA	NA	NA	NA	NA	NA	4.417	4.304	5.675	2.322	3.204	2.883	3.88	4.823	4.351	6.276	6.08	5.837	5.817	5.558	6.168	5.697	6.14	4.91	4.536	4.461	3.829	5	4.68	4.719	3.797	4.277	4.026	0.88	0.88	-0.24	-0.504	-0.00978	-0.0238	0.074	0.18	0.188	0.466
IA17_00105	JPVW01000001.1	1904	1994	1	tRNA	tRNA-Ser	NA	NA	NA	NA	NA	NA	7.716	7.924	8.593	5.052	5.697	5.223	7.311	7.7	7.615	8.904	8.943	8.973	9.101	8.665	9.19	9.029	9.24	8.077	8.106	8.047	7.844	8.636	8.496	8.648	7.496	7.298	7.817	0.855	0.855	0.0592	0.114	0.011	0.0214	0.0724	0.14	0.266	0.522
IA17_00110	JPVW01000001.1	2020	2091	1	tRNA	tRNA-Glu	NA	NA	NA	NA	NA	NA	7.114	7.566	8.379	4.457	5.326	4.955	6.703	6.642	7.059	8.472	7.81	8.028	8.082	7.875	8.991	8.952	9.061	7.717	7.272	7.133	7.389	7.658	7.438	7.43	6.628	6.73	6.83	0.865	0.865	-0.0374	-0.0747	-0.0659	-0.132	-0.123	-0.249	0.2	0.418
IA17_00115	JPVW01000001.1	2324	4207	1	protein_coding	glycogen branching protein	BSU_30980	glgB	1,4-alpha-glucan branching enzyme	glgB	Metabolism>Additional metabolic pathways>Miscellaneous metabolic pathways>Biosynthesis of glycogen>nd ; Lifestyles>Sporulation>Sporulation proteins>Sporulation proteins/ other>nd	SigE Regulon[sigma factor]	3.342	3.367	3.073	10.15	9.327	9.27	8.918	8.279	8.298	3.215	3.004	4.432	2.857	3.517	3.625	3.336	3.08	2.899	4.282	4.311	4.371	4.394	5.098	4.831	6.83	6.082	6.294	-0.901	-0.901	-0.422	-0.973	0.00297	0.0298	0.00679	0.0681	0.0555	0.558
IA17_00120	JPVW01000001.1	4204	5346	1	protein_coding	glucose-1-phosphate adenylyltransferase	BSU_30970	glgC	glucose-1-phosphate adenylyltransferase	glgC	Metabolism>Additional metabolic pathways>Miscellaneous metabolic pathways>Biosynthesis of glycogen>nd ; Lifestyles>Sporulation>Sporulation proteins>Sporulation proteins/ other>nd	SigE Regulon[sigma factor]	3.68	3.538	3.221	10.89	9.451	9.23	8.905	8.062	8.243	3.476	3.236	4.473	2.91	3.408	3.369	3.281	3.177	2.922	4.296	4.206	4.258	4.67	5.215	4.887	7.089	6.065	6.007	-0.9	-0.9	-0.419	-0.962	0.0253	0.211	0.057	0.487	0.0589	0.577
IA17_00125	JPVW01000001.1	5370	6401	1	protein_coding	glycogen biosynthesis protein glgD	BSU_30960	glgD	glucose-1-phosphate adenylyltransferase	glgD	Metabolism>Additional metabolic pathways>Miscellaneous metabolic pathways>Biosynthesis of glycogen>nd ; Lifestyles>Sporulation>Sporulation proteins>Sporulation proteins/ other>nd	SigE Regulon[sigma factor]	3.585	3.515	3.214	10.95	9.475	9.177	8.72	7.986	8.162	3.181	3.327	4.424	2.891	3.463	3.435	3.198	3.067	3.017	4.281	4.076	4.249	4.792	5.079	4.731	6.994	6.01	5.936	-0.9	-0.9	-0.42	-0.961	0.0165	0.137	0.0444	0.372	0.0645	0.583
IA17_00130	JPVW01000001.1	6398	7852	1	protein_coding	glycogen synthase	BSU_30950	glgA	glycogen synthase (ADPGlc)	glgA	Metabolism>Additional metabolic pathways>Miscellaneous metabolic pathways>Biosynthesis of glycogen>nd ; Lifestyles>Sporulation>Sporulation proteins>Sporulation proteins/ other>nd	SigE Regulon[sigma factor]	3.738	3.362	3.051	10.65	9.208	8.827	8.576	7.788	7.995	3.414	3.409	4.37	2.914	3.555	3.279	3.185	3.149	2.83	4.157	3.934	4.044	4.627	5.071	4.638	6.682	5.69	5.585	-0.88	-0.88	-0.45	-0.948	0.0101	0.067	0.0879	0.584	0.0782	0.64
IA17_00135	JPVW01000001.1	7839	10235	1	protein_coding	maltodextrin phosphorylase	BSU_30940	glgP	glycogen phosphorylase	glgP	Metabolism>Additional metabolic pathways>Miscellaneous metabolic pathways>Biosynthesis of glycogen>nd ; Lifestyles>Sporulation>Sporulation proteins>Sporulation proteins/ other>nd ; Groups of genes>Phosphoproteins>Phosphorylation on either a Ser, Thr or Tyr residue>nd>nd	SigE Regulon[sigma factor]	3.605	3.585	3.314	9.905	8.46	8.259	8.233	7.607	7.663	3.479	3.346	4.482	3.112	3.76	3.77	3.408	3.486	3.166	3.939	3.775	3.869	4.431	4.692	4.43	6.325	5.223	5.269	-0.833	-0.833	-0.539	-0.973	-0.0258	-0.202	0.0448	0.359	0.0905	0.776
IA17_00140	JPVW01000001.1	10266	10733	-1	protein_coding	membrane protein	BSU_30930	ytaB	general stress protein, survival of ethanol and salt stresses	ytaB	Lifestyles>Coping with stress>General stress proteins (controlled by SigB)>nd>nd	SigB Regulon[sigma factor]	3.294	3.395	3.417	5.77	5.186	5.829	6.061	8.528	8.404	6.139	6.183	7.696	6.674	8.612	8.232	7.149	8.011	7.226	8.101	7.575	7.512	7.355	5.078	5.109	7.139	4.354	5.095	0.184	0.184	-0.236	-0.24	-0.869	-0.91	-0.196	-0.497	-0.00905	-0.0264
IA17_00145	JPVW01000001.1	10813	11874	-1	protein_coding	spore coat protein	BSU_30920	cotI	outer spore coat protein	cotI;ytaA	Lifestyles>Sporulation>Sporulation proteins>Spore coat proteins>Not yet assigned	SigK Regulon[sigma factor]	3.332	6.112	6.251	5.329	4.041	4.971	7.721	7.948	7.222	2.605	2.602	2.845	2.462	2.59	2.589	2.739	2.77	2.695	5.854	6.25	6.146	4.937	6.472	6.46	9.427	6.343	8.063	-0.98	-0.98	0.0628	0.317	0.0582	0.309	0.00803	0.0448	-0.134	-0.751
IA17_00150	JPVW01000001.1	12076	13209	1	protein_coding	glycosyl transferase	BSU_30910	cotSA	spore coat protein	cotSA;ytxN;ytbA	Lifestyles>Sporulation>Sporulation proteins>Spore coat proteins>Not yet assigned	GerE Regulon[activation] ; SigK Regulon[sigma factor]	2.714	4.154	4.336	3.078	2.909	3.257	6.636	6.377	6.055	2.518	2.616	2.621	2.551	2.627	2.622	2.632	2.646	2.543	4.929	5.015	5.267	4.337	5.662	5.389	8.349	4.926	6.542	-0.965	-0.965	0.0421	0.16	0.0668	0.257	0.0412	0.164	-0.156	-0.63
IA17_00155	JPVW01000001.1	13224	14279	1	protein_coding	spore coat protein	BSU_30900	cotS	outer spore coat protein	cotS	Lifestyles>Sporulation>Sporulation proteins>Spore coat proteins>Class V	GerE Regulon[activation] ; SigK Regulon[sigma factor]	2.971	4.689	4.608	3.491	2.944	3.545	6.924	6.61	6.185	2.86	2.712	2.769	2.71	2.72	2.979	2.693	2.746	2.749	5.195	5.17	5.641	4.48	5.988	5.748	8.919	5.299	6.906	-0.958	-0.958	0.0551	0.193	0.0904	0.322	0.0376	0.142	-0.164	-0.625
IA17_00160	JPVW01000001.1	14281	14712	1	protein_coding	hypothetical protein	BSU_30890	ytxO	outer spore coat protein	ytxO;ytbB	Lifestyles>Sporulation>Sporulation proteins>Spore coat proteins>Class V	GerE Regulon[activation] ; SigK Regulon[sigma factor]	3.211	4.896	4.783	3.488	3.114	3.837	7.117	6.817	6.572	2.974	3.081	3.062	2.73	3.056	3.007	3.007	2.912	2.928	5.396	5.682	5.758	4.755	6.226	6.028	9.153	5.526	7.12	-0.962	-0.962	0.0608	0.222	0.0761	0.284	0.0385	0.15	-0.157	-0.62
IA17_00165	JPVW01000001.1	14786	16009	-1	protein_coding	glycosyl transferase	BSU_30880	ytcC	sporulation protein, similar to lipopolysaccharide N-acetylglucosaminyltransferase	ytcC	Lifestyles>Sporulation>Sporulation proteins>Sporulation proteins/ other>nd ; Groups of genes>Efp-dependent proteins>nd>nd>nd	GerE Regulon[repression] ; SigK Regulon[sigma factor]	2.689	2.975	3.046	3.052	2.821	2.903	5.828	5.742	5.595	2.452	2.435	2.628	2.491	2.558	2.518	2.518	2.533	2.449	4.311	4.442	4.558	3.854	5.062	4.783	7.746	4.489	6.028	-0.953	-0.953	0.00302	0.01	0.0883	0.293	0.0182	0.0631	-0.184	-0.638
IA17_00170	JPVW01000001.1	16012	16962	-1	protein_coding	UDP-glucose epimerase	BSU_30870	ytcB	putative UDP-glucose epimerase	ytcB	Lifestyles>Sporulation>Sporulation proteins>Sporulation proteins/ other>nd ; Groups of genes>Poorly characterized/ putative enzymes>nd>nd>nd	GerE Regulon[repression] ; SigK Regulon[sigma factor]	2.422	2.911	2.973	2.845	2.544	2.762	6.039	5.886	5.711	2.395	2.385	2.386	2.402	2.381	2.378	2.47	2.432	2.55	4.412	4.449	4.536	3.825	5.243	5.011	7.799	4.606	6.114	-0.957	-0.957	0.00683	0.0237	0.102	0.353	0.0277	0.102	-0.174	-0.649
IA17_00175	JPVW01000001.1	16959	18245	-1	protein_coding	UDP-glucose 6-dehydrogenase	BSU_30860	ytcA	similar to to UDP-sugar dehydrogenase	ytcA	Lifestyles>Sporulation>Sporulation proteins>Newly identified sporulation proteins (based on transcription profiling)>nd ; Groups of genes>Poorly characterized/ putative enzymes>nd>nd>nd	GerE Regulon[repression] ; SigK Regulon[sigma factor]	2.637	3.069	3.178	2.972	2.581	2.945	6.449	6.419	6.031	2.496	2.444	2.519	2.504	2.566	2.423	2.536	2.457	2.519	4.682	4.826	4.857	4.202	5.571	5.392	8.127	4.912	6.582	-0.965	-0.965	0.0174	0.0667	0.0933	0.358	0.0344	0.142	-0.152	-0.63
IA17_00180	JPVW01000001.1	18417	19235	1	protein_coding	UTP--glucose-1-phosphate uridylyltransferase	BSU_30850	ytdA	similar to UTP-glucose-1-phosphate uridylyltransferase	ytdA;yzwA	Lifestyles>Sporulation>Sporulation proteins>Newly identified sporulation proteins (based on transcription profiling)>nd ; Groups of genes>Poorly characterized/ putative enzymes>nd>nd>nd	SigK Regulon[sigma factor]	2.772	3.067	2.986	2.631	2.945	2.776	5.95	5.751	5.401	2.68	2.616	2.651	2.749	2.591	2.565	2.578	2.639	2.584	3.907	3.871	4.103	3.258	4.137	4.064	6.436	4.081	5.398	-0.948	-0.948	-0.184	-0.58	0.0388	0.15	0.0458	0.179	-0.205	-0.816
IA17_00185	JPVW01000001.1	19244	19963	-1	protein_coding	hypothetical protein	BSU_30840	yteA	sporulation protein	yteA;yzwB	Lifestyles>Sporulation>Sporulation proteins>Sporulation proteins/ other>nd	SpoVT Regulon[activation] ; SigG Regulon[sigma factor]	2.862	2.998	2.895	3.559	3.052	3.403	8.01	7.842	7.466	2.748	2.606	2.691	2.543	2.687	2.671	2.641	2.665	2.637	4.556	5.039	4.439	4.003	5.051	4.839	7.388	5.433	6.782	-0.964	-0.964	-0.221	-0.835	0.0116	0.0793	0.0341	0.234	-0.108	-0.766
IA17_00195	JPVW01000001.1	20253	21668	1	protein_coding	isochorismate synthase	BSU_30830	menF	menaquinone-specific isochorismate synthase	menF;icsM;entC	Metabolism>Additional metabolic pathways>Biosynthesis of cofactors>Biosynthesis of menaquinone>nd	SigA Regulon[sigma factor]	6.687	6.809	7.024	5.372	5.476	5.753	6.623	6.47	6.685	7.538	7.581	7.257	7.23	7.44	7.104	7.559	7.483	7.643	7.304	7.6	7.686	7.229	7.333	7.211	6.047	6.853	7.162	0.701	0.701	0.485	0.68	-0.123	-0.235	0.0701	0.138	0.111	0.221
IA17_00200	JPVW01000001.1	21665	23407	1	protein_coding	2-succinyl-5-enolpyruvyl-6-hydroxy-3-cyclohexene-1-carboxylate synthase	BSU_30820	menD	2-succinyl-6-hydroxy-2,4-cyclohexadiene-1-carboxylate synthase / 2-oxoglutarate decarboxylase	menD	Metabolism>Additional metabolic pathways>Biosynthesis of cofactors>Biosynthesis of menaquinone>nd ; Groups of genes>Essential genes>nd>nd>nd	SigA Regulon[sigma factor]	6.009	5.853	5.766	5.633	5.739	5.429	5.449	5.025	5.274	6.595	6.635	5.843	6.112	5.977	5.378	5.975	5.978	6.142	6.524	6.659	6.948	6.721	6.86	6.519	5.58	5.759	5.716	0.295	0.295	0.797	0.834	0.0162	0.0307	0.455	0.865	0.0923	0.349
IA17_00205	JPVW01000001.1	23395	24219	1	protein_coding	esterase	BSU_30810	ytxM	similar to prolyl aminopeptidase	ytxM;ytfB	Metabolism>Additional metabolic pathways>Biosynthesis of cofactors>Biosynthesis of menaquinone/ based on similarity>nd	SigA Regulon[sigma factor]	6.362	6.001	5.981	5.168	5.661	5.193	5.274	4.765	5.226	6.931	7.024	6.036	6.4	6.279	5.993	6.024	6.172	6.18	6.062	5.723	6.323	6.561	6.722	6.26	5.618	5.965	5.61	0.67	0.67	0.463	0.624	0.295	0.507	0.423	0.845	0.121	0.451
IA17_00210	JPVW01000001.1	24254	25069	1	protein_coding	dihydroxynaphthoic acid synthetase	BSU_30800	menB	naphthoate synthase	menB	Metabolism>Additional metabolic pathways>Biosynthesis of cofactors>Biosynthesis of menaquinone>nd ; Groups of genes>Essential genes>nd>nd>nd ; Groups of genes>Phosphoproteins>Phosphorylation on an Arg residue>nd>nd	SigA Regulon[sigma factor]	9.428	9.52	9.505	8.944	9.222	8.867	8.137	8.104	8.211	9.503	9.484	9.328	9.445	9.389	9.436	9.526	9.443	9.746	8.245	8.146	8.221	8.812	8.683	8.577	8.416	8.698	8.405	0.935	0.935	-0.171	-0.483	0.239	0.768	-0.101	-0.505	0.0251	0.146
IA17_00215	JPVW01000001.1	25160	26620	1	protein_coding	O-succinylbenzoic acid--CoA ligase	BSU_30790	menE	o-succinylbenzoate-CoA ligase	menE	Metabolism>Additional metabolic pathways>Biosynthesis of cofactors>Biosynthesis of menaquinone>nd ; Groups of genes>Essential genes>nd>nd>nd	SigA Regulon[sigma factor] ; SigB Regulon[sigma factor]	6.002	5.509	5.16	7.616	7.684	7.078	5.4	6.203	6.564	5.934	5.977	5.788	5.464	6.226	5.819	5.411	5.893	5.528	6.98	6.362	6.614	6.543	6.057	5.795	6.355	6.033	5.503	-0.341	-0.341	0.406	0.431	-0.582	-0.686	0.194	0.314	0.0229	0.0391
IA17_00220	JPVW01000001.1	26617	27732	1	protein_coding	O-succinylbenzoate synthase	BSU_30780	menC	O-succinylbenzoate synthase	menC;ytfD	Metabolism>Additional metabolic pathways>Biosynthesis of cofactors>Biosynthesis of menaquinone>nd ; Groups of genes>Essential genes>nd>nd>nd	SigA Regulon[sigma factor] ; SigB Regulon[sigma factor]	5.985	5.654	5.426	7.303	7.39	6.726	5.149	6.384	6.796	6.069	5.99	5.968	5.62	6.594	6.005	5.625	6.267	5.913	7.411	6.677	6.899	6.679	5.874	5.708	6.364	5.939	5.376	-0.108	-0.108	0.37	0.372	-0.744	-0.807	0.0635	0.116	-0.0434	-0.0802
IA17_00225	JPVW01000001.1	28012	28932	1	protein_coding	manganese transporter	BSU_30770	mntA	manganese [SW|ABC transporter] (binding protein, lipoprotein)	mntA;ytgA	Cellular processes>Transporters>ABC transporters>Importers>Uptake of ions ; Cellular processes>Homeostasis>Trace metal homeostasis (Cu, Zn, Ni, Mn, Mo)>Manganese>nd ; Groups of genes>Secreted proteins>nd>nd>nd	MntR Regulon[repression]	4.929	4.219	4.118	3.725	4.317	3.65	4.278	4.003	3.922	4.399	4.429	3.936	4.597	4.214	4.131	3.545	3.983	3.946	3.853	3.398	3.524	4.787	4.859	4.752	4.358	3.531	3.918	0.0823	0.0823	-0.0682	-0.0684	0.419	0.421	0.541	0.6	0.3	0.415
IA17_00230	JPVW01000001.1	28951	29703	1	protein_coding	manganese ABC transporter ATP-binding protein	BSU_30760	mntB	manganese [SW|ABC transporter] (ATP-binding protein)	mntB;ytgB	Cellular processes>Transporters>ABC transporters>Importers>Uptake of ions ; Cellular processes>Homeostasis>Trace metal homeostasis (Cu, Zn, Ni, Mn, Mo)>Manganese>nd ; Groups of genes>Membrane proteins>nd>nd>nd ; Groups of genes>Phosphoproteins>Phosphorylation on an Arg residue>nd>nd	MntR Regulon[repression]	4.525	3.872	3.93	3.676	4.12	3.335	4.361	4.022	3.997	4.305	4.303	3.611	4.096	3.91	3.432	3.236	3.862	3.564	3.209	2.84	3.23	4.253	4.695	4.155	4.646	3.314	3.854	-0.156	-0.156	-0.35	-0.355	0.46	0.498	0.543	0.678	0.0832	0.141
IA17_00235	JPVW01000001.1	29709	31016	1	protein_coding	manganese ABC transporter permease	BSU_30750	mntC	manganese [SW|ABC transporter] (membrane protein)	mntC;ytgC	Cellular processes>Transporters>ABC transporters>Importers>Uptake of ions ; Cellular processes>Homeostasis>Trace metal homeostasis (Cu, Zn, Ni, Mn, Mo)>Manganese>nd ; Groups of genes>Membrane proteins>nd>nd>nd	MntR Regulon[repression]	4.62	4.009	3.855	3.693	4.154	3.504	4.824	4.248	4.468	4.321	4.373	3.688	4.155	3.863	3.38	3.178	3.728	3.34	3.188	2.904	3.201	4.107	4.307	3.672	4.784	3.566	3.907	-0.313	-0.313	-0.578	-0.608	0.335	0.444	0.538	0.796	-0.0361	-0.0884
IA17_00240	JPVW01000001.1	31006	31893	1	protein_coding	iron ABC transporter	BSU_30740	mntD	manganese [SW|ABC transporter] (permease)	mntD;ytgD	Cellular processes>Transporters>ABC transporters>Importers>Uptake of ions ; Cellular processes>Homeostasis>Trace metal homeostasis (Cu, Zn, Ni, Mn, Mo)>Manganese>nd ; Groups of genes>Membrane proteins>nd>nd>nd	MntR Regulon[repression]	5.015	4.368	4.203	4.108	4.381	3.589	5.613	5.173	5.189	4.37	4.632	4.034	4.101	4.188	3.536	3.462	3.928	3.915	3.54	3.249	3.449	4.169	4.221	3.881	5.192	3.709	4.166	-0.453	-0.453	-0.719	-0.807	0.107	0.204	0.391	0.758	-0.0651	-0.194
IA17_00250	JPVW01000001.1	32124	33164	-1	protein_coding	membrane protein	BSU_30720	ythB	cytochrome bd2, menaquinol oxidase (7:1 protons)	ythB	Metabolism>Electron transport and ATP synthesis>Respiration>Terminal oxidases>nd ; Lifestyles>Sporulation>Sporulation proteins>Newly identified sporulation proteins (based on transcription profiling)>nd ; Groups of genes>Membrane proteins>nd>nd>nd	NA	3.749	3.658	3.691	3.311	3.583	3.436	6.895	6.351	6.277	3.029	3.142	3.187	2.966	3.073	3.09	3.027	3.263	3.381	3.577	3.647	3.518	3.654	4.112	3.793	5.457	4.629	4.844	-0.861	-0.861	-0.485	-0.956	0.00935	0.0626	0.0399	0.268	-0.0418	-0.291
IA17_00255	JPVW01000001.1	33208	34539	-1	protein_coding	cytochrome D ubiquinol oxidase subunit I	BSU_30710	ythA	cytochrome bd2, menaquinol oxidase (7:1 protons)	ythA	Metabolism>Electron transport and ATP synthesis>Respiration>Terminal oxidases>nd ; Lifestyles>Sporulation>Sporulation proteins>Newly identified sporulation proteins (based on transcription profiling)>nd ; Groups of genes>Membrane proteins>nd>nd>nd	NA	2.848	2.566	2.632	2.733	3.077	2.823	6.483	6.047	6.049	2.408	2.496	2.573	2.499	2.512	2.547	2.458	2.493	2.427	3.119	3.373	3.23	3.179	3.553	3.252	4.917	4.134	4.351	-0.883	-0.883	-0.446	-0.95	-0.0451	-0.309	0.0648	0.467	-0.0354	-0.289
IA17_00260	JPVW01000001.1	34744	34992	1	protein_coding	50S ribosomal protein L31 type B	BSU_30700	rpmEB	general stress protein, binds in the stationary phase to the [SW|ribosome], replaces [[protein|035154A4160F084BA1CC124D0951937B203E167D]] under conditions of zinc limitation	rpmEB;rpmE2;ytiA	Information processing>Protein synthesis, modification and degradation>Translation>Ribosomal proteins>nd ; Lifestyles>Coping with stress>General stress proteins (controlled by SigB)>nd>nd ; Groups of genes>Phosphoproteins>Phosphorylation on an Arg residue>nd>nd	SigB Regulon[sigma factor] ; Zur Regulon[repression]	12.87	13.12	13.58	11.28	11.54	12.02	12.38	12.94	12.72	10.86	10.98	11.78	8.804	10.54	11.28	9.126	9.81	8.907	11.55	11.24	10.81	11.8	12.04	12.06	12.33	12.82	12.67	-0.823	-0.823	-0.0879	-0.155	0.126	0.224	0.0603	0.11	0.271	0.499
IA17_00265	JPVW01000001.1	35086	35649	1	protein_coding	carbonic anhydrase	BSU_30690	ytiB	similar to carbonic anhydrase	ytiB	Groups of genes>Poorly characterized/ putative enzymes>nd>nd>nd	SigB Regulon[sigma factor]	8.353	8.324	8.426	8.419	8.598	9.125	8.213	8.256	8.179	7.714	7.782	8.157	7.884	8.047	8.339	8.362	8.245	8.459	7.826	8.066	7.785	7.99	7.943	7.986	8.07	8.247	8.184	-0.0699	-0.0699	-0.436	-0.437	0.0616	0.0687	-0.808	-0.903	0.0996	0.259
IA17_00270	JPVW01000001.1	35646	35873	-1	protein_coding	hypothetical protein	BSU_30680	ytjA	hemolysin	ytjA	Lifestyles>Lifestyles/ miscellaneous>nd>nd>nd	NA	8.563	8.562	8.509	8.914	8.951	9.306	8.356	8.257	8.287	7.944	7.886	8.35	7.957	8.185	8.541	8.452	8.435	8.609	7.897	8.258	7.922	8.24	8.153	8.172	8.418	8.595	8.401	-0.129	-0.129	-0.292	-0.294	0.264	0.278	-0.807	-0.887	0.0962	0.229
IA17_00275	JPVW01000001.1	36002	36475	1	protein_coding	S-ribosylhomocysteinase	BSU_30670	luxS	S-ribosylhomocysteine lyase, autoinducer-2 production protein, required for surface spreading motility (sliding) of <i>B. subtilis</i> natto and biofilm formation	luxS;ytjB	Metabolism>Amino acid/ nitrogen metabolism>Biosynthesis/ acquisition of amino acids>Biosynthesis/ acquisition of methionine/ S-adenosylmethionine>nd ; Information processing>Regulation of gene expression>Quorum sensing>nd>nd ; Lifestyles>Exponential and early post-exponential lifestyles>Motility and chemotaxis>Signal transduction in motility and chemotaxis>Additional chemotaxis signal transductio…	SigB Regulon[sigma factor]	9.506	9.665	9.662	10.75	10.52	10.85	9.065	9.306	9.193	9.617	9.661	9.667	9.67	9.617	9.943	9.776	9.517	9.789	8.763	8.943	8.613	8.739	8.992	9.121	9.613	9.709	9.549	0.525	0.525	-0.509	-0.598	0.396	0.581	-0.371	-0.669	-0.267	-0.646
IA17_00280	JPVW01000001.1	36595	37032	1	protein_coding	hypothetical protein	BSU_30660	ytkA	unknown	ytkA;yznA	Groups of genes>Proteins of unknown function>nd>nd>nd	NA	5.679	5.911	5.482	7.497	8.286	8.367	6.12	6.085	5.639	5.178	4.884	5.747	4.931	5.496	6.12	5.353	5.537	5.714	5.469	5.471	5.692	6.668	7.08	7.257	6.347	6.97	7.023	-0.596	-0.596	0.235	0.293	0.54	0.704	-0.283	-0.518	0.39	0.835
IA17_00285	JPVW01000001.1	37026	37166	-1	protein_coding	membrane protein	BSU_30659	ytzI	unknown	ytzI	Groups of genes>Proteins of unknown function>nd>nd>nd	NA	6.793	7.367	7.008	9.698	9.501	9.495	7.539	7.873	7.368	6.138	6.261	7.185	6.37	6.888	7.685	7.276	7.246	7.449	7.294	7.364	7.343	7.966	8.026	8.284	7.756	8.19	8.098	-0.667	-0.667	0.219	0.294	0.247	0.348	-0.515	-0.771	0.345	0.812
IA17_00290	JPVW01000001.1	37295	37732	1	protein_coding	general stress protein	BSU_30650	dps	iron storage protein, general stress protein, resistance against ethanol and paraquat stresses stress and survival at low temperatures	dps;ytkB	Cellular processes>Homeostasis>Acquisition of iron>Acquisition of iron / Other>nd ; Metabolism>Additional metabolic pathways>Iron metabolism>Acquisition of iron / Other>nd ; Lifestyles>Coping with stress>General stress proteins (controlled by SigB)>nd>nd ; Lifestyles>Coping with stress>Resistance against oxidative and electrophile stress>nd>nd	SigB Regulon[sigma factor]	8.388	8.113	7.589	9.77	10.78	10.89	9.37	13.04	12.96	11.71	11.73	12.66	11.81	13.29	12.87	12.06	12.6	12.4	12.4	11.7	11.69	11.84	9.656	9.94	11.7	9.532	9.176	0.444	0.444	-0.254	-0.283	-0.741	-0.863	-0.135	-0.31	-0.0409	-0.0989
IA17_00295	JPVW01000001.1	37898	38302	1	protein_coding	hypothetical protein	BSU_30640	ytkC	similar to autolytic amidase	ytkC	Cellular processes>Cell envelope and cell division>Cell wall degradation/ turnover>Autolysis/ based on similarity>nd ; Lifestyles>Sporulation>Sporulation proteins>Newly identified sporulation proteins (based on transcription profiling)>nd ; Groups of genes>Membrane proteins>nd>nd>nd	SigB Regulon[sigma factor]	5.777	7.768	6.413	8.12	6.851	7.593	4.597	6.047	6.039	4.478	4.573	4.666	4.578	5.748	4.94	4.414	5.003	4.703	6.035	6.268	5.855	5.227	5.318	5.81	8.868	5.755	6.835	-0.66	-0.66	0.215	0.287	-0.03	-0.0417	-0.198	-0.275	-0.437	-0.632
IA17_00300	JPVW01000001.1	38511	38987	1	protein_coding	7%2C8-dihydro-8-oxoguanine-triphosphatase	BSU_30630	rppH	decapping of NAD-capped RNAs, error prevention oxidized guanine system, confers protection against oxidative stress to vegetative cells, moreover the protein has RNA pyrophosphohydrolase activity	rppH;mutTA;ytkD	Information processing>Genetics>DNA repair/ recombination>nd>nd ; Information processing>Genetics>DNA repair/ recombination>Oxidized guanine (GO) DNA repair system>nd ; Information processing>RNA synthesis and degradation>RNases>RNA pyrophosphohydrolase>nd ; Lifestyles>Sporulation>Sporulation proteins>Sporulation proteins/ other>nd	SigA Regulon[sigma factor] ; SigF Regulon[sigma factor]	6.695	7.511	7.437	6.9	6.201	6.611	6.923	7.34	7.353	7.924	7.991	7.874	7.911	7.685	8.189	7.744	7.63	7.586	6.607	6.802	6.478	6.487	6.488	6.668	7.579	7.469	7.566	0.568	0.568	-0.589	-0.715	0.192	0.334	-0.208	-0.383	-0.306	-0.61
IA17_00305	JPVW01000001.1	39014	39826	-1	protein_coding	ABC transporter permease	BSU_30620	ytlD	similar to [SW|ABC transporter] (permease)	ytlD	Cellular processes>Transporters>ABC transporters>Unknown ABC transporters>nd ; Lifestyles>Sporulation>Sporulation proteins>Sporulation proteins/ other>nd ; Groups of genes>Membrane proteins>nd>nd>nd	SigK Regulon[sigma factor]	3.265	3.321	3.569	3.556	3.02	3.588	7.11	6.929	6.79	4.262	4.574	4.097	4.299	3.837	4.017	3.899	3.649	3.614	4.474	4.762	4.639	3.987	4.879	4.855	7.455	5.033	6.335	-0.854	-0.854	-0.396	-0.76	0.0686	0.203	0.124	0.375	-0.252	-0.82
IA17_00310	JPVW01000001.1	39801	40583	-1	protein_coding	spermidine/putrescine ABC transporter ATP-binding protein	BSU_30610	ytlC	similar to anion transport [SW|ABC transporter] (ATP-binding protein)	ytlC	Cellular processes>Transporters>ABC transporters>Unknown ABC transporters>nd ; Lifestyles>Sporulation>Sporulation proteins>Sporulation proteins/ other>nd ; Groups of genes>Membrane proteins>nd>nd>nd	SigK Regulon[sigma factor]	3.225	3.158	3.474	3.154	2.852	3.222	6.601	6.315	6.081	4.095	4.17	3.721	4.069	3.708	3.723	3.614	3.516	3.665	3.932	4.237	4.141	3.696	4.489	4.24	6.592	4.348	5.64	-0.809	-0.809	-0.474	-0.805	0.0653	0.187	0.143	0.418	-0.26	-0.837
IA17_00315	JPVW01000001.1	40596	41600	-1	protein_coding	hypothetical protein	BSU_30595	ytlA	similar to [SW|ABC transporter] (binding protein)	ytlA	Cellular processes>Transporters>ABC transporters>Unknown ABC transporters>nd ; Lifestyles>Sporulation>Sporulation proteins>Sporulation proteins/ other>nd ; Groups of genes>Membrane proteins>nd>nd>nd	SigK Regulon[sigma factor]	2.729	2.68	2.874	3.092	2.816	2.722	7.15	6.913	6.707	3.561	3.653	3.117	3.644	3.221	2.946	2.989	2.924	2.918	4.34	4.633	4.469	3.791	4.815	4.616	7.221	4.747	6.206	-0.918	-0.918	-0.277	-0.695	0.0394	0.138	0.148	0.523	-0.214	-0.889
IA17_00320	JPVW01000001.1	41751	42524	1	protein_coding	peptidase	BSU_30580	ytmA	unknown	ytmA	Groups of genes>Proteins of unknown function>nd>nd>nd	NA	3.877	4.153	3.943	4.004	4.159	4.304	5.225	4.683	4.776	4.784	4.89	4.556	4.597	4.745	4.367	4.461	4.382	4.512	4.699	5.016	5.014	4.265	4.35	4.172	4.621	4.428	4.626	-0.225	-0.225	-0.196	-0.202	-0.403	-0.423	0.394	0.456	-0.393	-0.511
IA17_00325	JPVW01000001.1	42576	42818	1	protein_coding	hypothetical protein	BSU_30570	ytmB	unknown	ytmB	Groups of genes>Proteins of unknown function>nd>nd>nd	NA	7.126	7.6	7.924	8.358	8.303	8.487	7.528	7.704	7.605	8.455	8.468	8.2	8.247	7.999	8.853	8.139	7.816	7.9	7.099	7.101	6.959	6.907	7.17	7.234	7.633	8.175	8.165	0.545	0.545	-0.535	-0.638	0.336	0.52	-0.176	-0.319	-0.184	-0.352
IA17_00330	JPVW01000001.1	42857	44440	-1	protein_coding	phosphoenolpyruvate carboxykinase	BSU_30560	pckA	phosphoenolpyruvate carboxykinase	pckA	Metabolism>Carbon metabolism>Carbon core metabolism>Gluconeogenesis>nd	CcpN Regulon[repression] ; SigA Regulon[sigma factor]	5.649	6.307	6.043	7.006	6.505	7.163	9.301	8.734	7.952	5.614	5.731	5.679	5.816	5.458	5.747	5.739	5.651	5.922	8.018	9.356	8.207	7.017	6.369	6.62	8.434	6.961	7.358	-0.862	-0.862	0.0699	0.138	-0.336	-0.67	0.0805	0.216	-0.186	-0.51
IA17_00335	JPVW01000001.1	44943	46145	1	protein_coding	S-adenosylmethionine synthetase	BSU_30550	metK	S-adenosylmethionine synthetase	metK;metE	Metabolism>Amino acid/ nitrogen metabolism>Biosynthesis/ acquisition of amino acids>Biosynthesis/ acquisition of methionine/ S-adenosylmethionine>nd ; Groups of genes>Essential genes>nd>nd>nd	S-box[transcription termination]	10.01	10.03	10.29	8.142	7.903	7.787	8.71	8.696	8.338	9.439	9.343	9.337	9.563	9.154	9.461	9.72	9.562	10.01	9.118	9.42	9.271	9.091	9.246	9.273	9.415	9.699	9.67	0.54	0.54	0.377	0.448	0.458	0.608	-0.405	-0.679	-0.333	-0.759
IA17_00340	JPVW01000001.1	46295	48193	1	protein_coding	asparagine synthase	BSU_30540	asnB	asparagine synthase (glutamine-hydrolysing)	asnB;asn	Metabolism>Amino acid/ nitrogen metabolism>Biosynthesis/ acquisition of amino acids>Biosynthesis/ acquisition of aspartate/ asparagine>nd	NA	9.013	8.905	9.082	7.647	7.441	7.621	7.626	7.235	7.185	8.769	8.785	8.385	8.842	8.254	8.392	8.754	8.673	8.937	8.008	8.662	8.412	8.42	8.484	8.405	8.032	8.052	7.925	0.793	0.793	0.442	0.725	0.205	0.489	0.0671	0.183	-0.0845	-0.235
IA17_00345	JPVW01000001.1	48329	49720	1	protein_coding	D-alanine/D-serine/glycine permease	BSU_30530	ytnA	alanine permease	ytnA	Cellular processes>Transporters>Transporters/ other>Amino acid transporters>APC superfamily ; Metabolism>Amino acid/ nitrogen metabolism>Biosynthesis/ acquisition of amino acids>Biosynthesis/acquisition of L- and D-alanine>nd ; Groups of genes>Membrane proteins>nd>nd>nd	NA	7.391	7.02	6.882	6.593	6.562	6.278	6.273	5.756	5.822	7.231	7.272	6.683	6.992	6.705	6.763	6.755	6.821	7.031	6.083	6.687	6.388	6.826	6.844	6.587	6.371	6.327	5.971	0.811	0.811	0.178	0.305	0.254	0.455	0.285	0.574	0.0543	0.134
IA17_00350	JPVW01000001.1	49965	50480	-1	protein_coding	transferase	BSU_30520	ytoA	similar to ferripyochelin binding protein	ytoA	Cellular processes>Homeostasis>Acquisition of iron/ based on similarity>nd>nd ; Metabolism>Additional metabolic pathways>Iron metabolism>Acquisition of iron/ based on similarity>nd	NA	7.261	7.35	7.468	7.281	7.248	7.616	7.567	7.517	7.976	7.93	8.066	7.913	7.787	8.093	7.388	8.01	8.004	7.798	8.02	8.1	8.005	8.156	7.879	7.851	7.603	7.657	7.706	0.34	0.34	0.447	0.475	-0.33	-0.399	0.301	0.397	0.102	0.146
IA17_00355	JPVW01000001.1	50529	51308	1	protein_coding	phospholipase	BSU_30510	ytpA	phospholipase (annotated as a bacilysocin synthase)	ytpA	Lifestyles>Coping with stress>Cell envelope stress proteins (controlled by SigM, V, W, X, Y)>nd>nd ; Groups of genes>Poorly characterized/ putative enzymes>nd>nd>nd	SigM Regulon[sigma factor]	6.908	6.847	6.846	7.624	7.659	7.901	8.25	8.242	8.487	7.828	7.89	7.527	7.561	7.739	6.866	7.303	7.451	7.073	7.895	7.787	7.904	8.033	7.81	7.749	7.633	7.632	7.691	-0.618	-0.618	-0.161	-0.204	-0.251	-0.326	0.589	0.81	0.109	0.255
IA17_00360	JPVW01000001.1	51329	52432	1	protein_coding	hypothetical protein	BSU_30500	ytpB	tetraprenyl-beta-curcumene synthase, catalyzes the first committed step in C35 terpenoid biosynthesis, salt stress protein	ytpB	Lifestyles>Coping with stress>Cell envelope stress proteins (controlled by SigM, V, W, X, Y)>nd>nd	SigM Regulon[sigma factor]	6.873	6.999	6.942	7.949	7.68	7.88	8.204	8.272	8.531	7.631	7.748	7.556	7.382	7.639	6.84	7.349	7.52	7.338	7.6	7.462	7.507	7.926	7.685	7.721	7.637	7.594	7.519	-0.595	-0.595	-0.421	-0.523	-0.173	-0.253	0.425	0.642	0.184	0.362
IA17_00365	JPVW01000001.1	52422	53006	-1	protein_coding	rRNA methyltransferase	BSU_30490	ytqB	SAM-dependent class I methyltransferase	ytqB	Groups of genes>Poorly characterized/ putative enzymes>nd>nd>nd	NA	6.825	6.801	6.9	5.481	5.095	5.585	6.261	6.448	6.459	7.472	7.531	7.052	7.472	7.047	7.197	7.178	7.119	7.217	6.66	6.925	6.571	6.61	6.498	6.494	6.559	6.255	6.388	0.925	0.925	-0.0961	-0.253	-0.101	-0.273	0.162	0.456	-0.203	-0.645
IA17_00370	JPVW01000001.1	53003	53971	-1	protein_coding	hypothetical protein	BSU_30480	ytqA	unknown	ytqA	Groups of genes>Proteins of unknown function>nd>nd>nd	NA	6.41	6.365	6.655	4.304	4.274	4.406	5.99	6.221	6.272	7.34	7.36	6.785	7.311	6.782	6.92	6.957	6.833	6.751	6.474	6.601	6.416	6.251	6.257	6.187	6.202	5.951	6.287	0.894	0.894	-0.108	-0.24	-0.103	-0.237	0.238	0.562	-0.231	-0.659
IA17_00375	JPVW01000001.1	54133	54405	1	protein_coding	hypothetical protein	BSU_30470	ytzC	unknown	ytzC	Lifestyles>Sporulation>Sporulation proteins>Newly identified sporulation proteins (based on transcription profiling)>nd	SigG Regulon[sigma factor] ; SigF Regulon[sigma factor]	6.373	7.19	6.705	7.02	6.437	6.621	9.389	9.758	9.091	5.06	5.31	5.823	5.307	5.65	6.145	5.816	5.833	6.119	6.869	7.048	6.854	6.067	6.737	6.893	9.448	7.59	8.373	-0.923	-0.923	-0.311	-0.807	-0.0494	-0.217	-0.129	-0.581	-0.152	-0.839
IA17_00385	JPVW01000001.1	54731	55123	1	protein_coding	GntR family transcriptional regulator	BSU_30460	ytrA	transcriptional repressor, [SW|GntR family], control of cell envelope stress responses in response to ramoplanin	ytrA	Information processing>Genetics>Newly identified competence genes>nd>nd ; Information processing>Regulation of gene expression>Transcription factors and their control>Transcription factors/ other>nd ; Lifestyles>Sporulation>Sporulation/ other>nd>nd ; Lifestyles>Coping with stress>Cold stress proteins>nd>nd ; Lifestyles>Coping with stress>Resistance against toxins/ antibiotics>nd>nd	SigA Regulon[sigma factor] ; YtrA Regulon[repression]	4.881	4.758	4.692	3.362	3.987	4.09	4.894	5.272	5.664	7.105	7.173	5.698	6.538	5.346	5.927	5.254	5.32	4.463	4.377	3.838	4.137	4.298	4.539	4.527	4.83	4.248	4.36	0.569	0.569	-0.561	-0.681	0.0532	0.0884	0.454	0.757	-0.084	-0.214
IA17_00390	JPVW01000001.1	55116	55994	1	protein_coding	antibiotic ABC transporter ATP-binding protein	BSU_30450	ytrB	[SW|ABC transporter] (ATP-binding protein)	ytrB	Cellular processes>Transporters>ABC transporters>Unknown ABC transporters>nd ; Lifestyles>Coping with stress>Cold stress proteins>nd>nd ; Groups of genes>Membrane proteins>nd>nd>nd	SigA Regulon[sigma factor] ; YtrA Regulon[repression]	5.429	5.233	5.191	3.88	3.896	4.201	4.767	5.161	5.374	6.842	6.996	5.431	6.437	5.313	5.565	5.137	5.17	4.848	4.257	3.929	4.174	4.924	4.631	4.697	5.107	4.515	4.261	0.59	0.59	-0.504	-0.624	0.137	0.218	0.498	0.809	-0.0828	-0.229
IA17_00395	JPVW01000001.1	55988	56974	1	protein_coding	ABC transporter permease	BSU_30440	ytrC	[SW|ABC transporter] (hydrophobic protein, probably channel protein)	ytrC	Cellular processes>Transporters>ABC transporters>Unknown ABC transporters>nd ; Lifestyles>Coping with stress>Cold stress proteins>nd>nd ; Groups of genes>Membrane proteins>nd>nd>nd	SigA Regulon[sigma factor] ; YtrA Regulon[repression]	5.787	5.422	5.352	4.61	4.206	4.134	4.907	5.163	5.497	7.025	7.253	5.607	6.621	5.634	5.661	5.339	5.387	5.125	4.438	4.225	4.489	5.053	4.865	4.895	5.232	4.546	4.474	0.636	0.636	-0.458	-0.594	0.121	0.196	0.513	0.843	-0.103	-0.315
IA17_00400	JPVW01000001.1	57004	57981	1	protein_coding	ABC transporter permease	BSU_30430	ytrD	[SW|ABC transporter] (hydrophobic protein, probably channel protein)	ytrD	Cellular processes>Transporters>ABC transporters>Unknown ABC transporters>nd ; Lifestyles>Coping with stress>Cold stress proteins>nd>nd ; Groups of genes>Membrane proteins>nd>nd>nd	SigA Regulon[sigma factor] ; YtrA Regulon[repression]	5.854	5.385	5.191	4.591	4.579	4.408	5.021	4.987	5.564	7.151	7.347	5.474	6.706	5.523	5.601	5.223	5.336	5.044	4.31	4.061	4.36	4.997	4.904	4.727	5.023	4.593	4.468	0.613	0.613	-0.469	-0.593	0.164	0.258	0.543	0.884	-0.0942	-0.328
IA17_00405	JPVW01000001.1	57996	58691	1	protein_coding	ABC transporter ATP-binding protein	BSU_30420	ytrE	[SW|ABC transporter] (ATP-binding protein)	ytrE	Cellular processes>Transporters>ABC transporters>Unknown ABC transporters>nd ; Lifestyles>Coping with stress>Cold stress proteins>nd>nd ; Groups of genes>Membrane proteins>nd>nd>nd	SigA Regulon[sigma factor] ; YtrA Regulon[repression]	6.099	5.481	5.41	5.274	5.534	5.047	5.311	5.028	5.582	7.426	7.463	5.638	6.804	5.829	5.781	5.405	5.586	5.323	4.193	4.31	4.491	5.317	5.133	5.046	4.973	4.603	4.63	0.649	0.649	-0.451	-0.592	0.186	0.303	0.539	0.921	-0.0273	-0.12
IA17_00410	JPVW01000001.1	58681	59991	1	protein_coding	macrolide ABC transporter permease	BSU_30410	ytrF	[SW|ABC transporter] (substrate-binding lipoprotein)	ytrF	Cellular processes>Transporters>ABC transporters>Unknown ABC transporters>nd ; Lifestyles>Coping with stress>Cold stress proteins>nd>nd ; Groups of genes>Membrane proteins>nd>nd>nd	SigA Regulon[sigma factor] ; YtrA Regulon[repression]	6.983	6.627	6.368	6.269	6.605	6.08	5.974	6.047	6.43	8.234	8.26	6.631	7.537	6.81	6.864	6.375	6.45	6.441	4.888	4.824	4.928	5.818	5.687	5.55	5.735	5.624	5.377	0.678	0.678	-0.55	-0.749	0.18	0.371	0.383	0.848	-0.0465	-0.194
IA17_00415	JPVW01000001.1	60088	60783	1	protein_coding	PhoB family transcriptional regulator	BSU_30400	bceR	two-component response regulator ([SW|OmpR family]), regulation of [[gene|8E0DE8FE7E9C12495C4DCADA74D838FED088867D]]-[[gene|bceB ]]in response to external (bacitracin, plectasin, mersacidin and actagardine) and internal ([[protein|820635420B3980B620F3E3D7ACF7EDE9DC6275AD]], [[protein|DDB0022F50999AC52809D651C9CC5A5FDC71302C]]) antimicrobial peptides	bceR;ytsA	Information processing>Regulation of gene expression>Transcription factors and their control>Two-component system response regulators>nd ; Lifestyles>Coping with stress>Resistance against toxins/ antibiotics>nd>nd ; Groups of genes>Phosphoproteins>Phosphorylation on an Asp residue>nd>nd	NA	5.328	5.27	5.405	5.682	5.949	6.089	5.346	5.364	5.135	5.488	5.317	5.492	5.35	5.305	5.492	5.426	5.431	5.336	5.651	5.943	5.921	5.448	5.528	5.603	5.357	5.855	5.766	-0.221	-0.221	0.748	0.767	0.0484	0.0773	-0.202	-0.324	-0.0495	-0.0838
IA17_00420	JPVW01000001.1	60776	61780	1	protein_coding	histidine kinase	BSU_30390	bceS	two-component sensor kinase, regulation of [[gene|8E0DE8FE7E9C12495C4DCADA74D838FED088867D]]-[[gene|bceB ]]in response to bacitracin, plectasin, mersacidin and actagardine	bceS;ytsB	Information processing>Protein synthesis, modification and degradation>Protein modification>Protein kinases>nd ; Information processing>Regulation of gene expression>Transcription factors and their control>Control of two-component response regulators>Two-component sensor kinase ; Lifestyles>Coping with stress>Resistance against toxins/ antibiotics>nd>nd ; Groups of genes>Membrane proteins>nd>nd>n…	NA	6.048	6.105	6.061	6.503	6.342	6.639	5.473	5.53	5.479	5.887	5.863	5.927	5.618	5.677	5.759	5.821	5.816	5.798	6.346	6.38	6.417	6.061	6.058	6.297	5.936	6.389	6.227	-0.174	-0.174	0.902	0.916	0.127	0.322	-0.114	-0.305	-0.0136	-0.0383
IA17_00425	JPVW01000001.1	61882	62643	1	protein_coding	bacitracin ABC transporter ATP-binding protein	BSU_30380	bceA	primary bacitracin resistance determinant, [SW|ABC transporter] (ATP-binding protein), protects cell wall biosynthetic targets from inhibition by antimicrobial peptides	bceA;ytsC	Cellular processes>Transporters>ABC transporters>Exporters>Export of peptides ; Lifestyles>Coping with stress>Resistance against toxins/ antibiotics>nd>nd ; Groups of genes>Membrane proteins>nd>nd>nd	BceR Regulon[activation]	3.793	3.434	3.599	4.531	4.639	4.959	3.571	3.527	3.517	4.059	4.234	3.735	4.003	3.623	3.363	3.587	3.783	3.603	4.033	3.962	3.966	4.093	4.181	4.091	3.928	3.965	4.083	-0.0322	-0.0322	0.651	0.652	0.403	0.531	0.52	0.81	-0.123	-0.326
IA17_00430	JPVW01000001.1	62633	64573	1	protein_coding	bacitracin ABC transporter permease	BSU_30370	bceB	primary bacitracin resistance determinant, [SW|ABC transporter] (permease), sensory component of the Bce regulatory & detoxification system, protects cell wall biosynthetic targets from inhibition by antimicrobial peptides	bceB;ytsD	Cellular processes>Transporters>ABC transporters>Exporters>Export of peptides ; Lifestyles>Coping with stress>Resistance against toxins/ antibiotics>nd>nd ; Groups of genes>Membrane proteins>nd>nd>nd	BceR Regulon[activation]	4.103	3.911	3.971	4.939	4.834	5.036	4.044	4.051	3.904	4.342	4.243	3.977	4.133	3.95	4.061	3.957	3.944	3.851	4.27	4.208	4.273	4.509	4.486	4.438	4.561	4.37	4.296	-0.379	-0.379	0.58	0.626	0.439	0.609	0.365	0.637	-0.00059	-0.00134
IA17_00435	JPVW01000001.1	64610	65356	-1	protein_coding	membrane protein	BSU_30360	yttA	unknown	yttA	Groups of genes>Membrane proteins>nd>nd>nd ; Groups of genes>Proteins of unknown function>nd>nd>nd	TnrA Regulon[repression]	7.456	7.58	7.628	7.126	7.399	7.489	6.018	6.333	5.692	5.867	5.702	6.846	6.153	6.28	7.188	6.811	6.659	7.022	4.986	5.173	5.053	5.99	5.955	6.143	5.837	6.459	6.279	0.406	0.406	-0.469	-0.514	0.373	0.475	-0.601	-0.872	0.258	0.763
IA17_00440	JPVW01000001.1	65545	66738	1	protein_coding	multidrug MFS transporter	BSU_30350	yttB	similar to multidrug resistance protein	yttB	Lifestyles>Coping with stress>Resistance against toxins/ antibiotics/ based on similarity>nd>nd ; Groups of genes>Membrane proteins>nd>nd>nd	NA	4.331	4.379	4.548	3.464	3.571	3.588	4.021	3.855	4.041	5.062	5.042	4.816	4.9	4.836	4.981	5.058	5.015	5.193	5.936	6.225	6.442	5.66	5.939	5.887	4.271	4.791	5.247	0.174	0.174	0.938	0.953	-0.0774	-0.259	0.0746	0.258	0.126	0.452
IA17_00445	JPVW01000001.1	66975	67760	-1	protein_coding	biphenyl 2%2C3-dioxygenase	BSU_30340	ytvA	blue light sensor, positive regulation of [[protein|580011DE5DC40EC9E7E0512791D328FAA010DCB8]] activity under conditions of blue light	ytvA	Information processing>Regulation of gene expression>Sigma factors and their control>Control of sigma factors>nd	Spx Regulon[activation]	6.561	6.947	6.857	7.425	7.349	7.467	6.966	6.972	6.854	6.771	6.607	6.915	6.648	6.911	7.004	7.112	6.93	6.918	7.16	7.222	7.194	6.506	6.426	6.748	6.389	6.534	6.44	0.169	0.169	0.0201	0.0204	-0.788	-0.799	-0.204	-0.344	0.0484	0.087
IA17_00450	JPVW01000001.1	68165	68500	1	protein_coding	hypothetical protein	BSU_30330	ytvB	unknown	ytvB	Lifestyles>Sporulation>Sporulation proteins>Newly identified sporulation proteins (based on transcription profiling)>nd ; Groups of genes>Membrane proteins>nd>nd>nd	NA	6.181	6.77	6.392	8.573	8.316	8.709	9.332	9.484	9.141	6.721	6.726	7.538	5.673	6.782	6.991	6.542	6.669	5.981	9.424	9.342	9.312	8.356	8.303	8.377	9.745	8.076	8.449	-0.92	-0.92	0.177	0.45	-0.274	-0.781	0.0673	0.308	0.0333	0.16
IA17_00455	JPVW01000001.1	68927	71341	1	protein_coding	leucyl-tRNA synthetase	BSU_30320	leuS	Leu-tRNA synthetase	leuS	Information processing>Protein synthesis, modification and degradation>Translation>Aminoacyl-tRNA synthetases>nd ; Groups of genes>Essential genes>nd>nd>nd	T-box[transcription antitermination]	8.886	8.524	8.503	6.8	6.784	6.653	7.181	7.191	7.316	8.651	8.646	8.525	8.702	8.566	8.43	8.837	8.686	8.78	7.626	7.877	7.76	8.159	7.935	7.809	7.278	7.678	7.315	0.981	0.981	0.0387	0.202	0.0423	0.226	-0.0229	-0.125	0.0712	0.392
IA17_00460	JPVW01000001.1	71458	71769	1	protein_coding	sulfurtransferase	BSU_30310	ytwF	putative sulfurtransferase	ytwF	Groups of genes>Proteins of unknown function>nd>nd>nd	NA	8.17	8.481	8.857	7.434	7.622	8.173	8.281	8.552	8.75	8.639	8.586	8.847	8.601	8.845	9.03	8.997	8.849	9.025	8.897	9.221	8.902	8.292	8.159	8.279	8.609	8.462	8.345	0.44	0.44	0.0693	0.0772	-0.664	-0.742	-0.398	-0.662	-0.289	-0.643
IA17_00465	JPVW01000001.1	71791	73089	-1	protein_coding	alpha-galactosidase	BSU_30300	melA	alpha-galactosidase	melA	Metabolism>Carbon metabolism>Utilization of specific carbon sources>Utilization of melibiose>nd ; Groups of genes>Phosphoproteins>Phosphorylation on an Arg residue>nd>nd	SigA Regulon[sigma factor] ; MelR Regulon[repression] ; CcpA Regulon[repression]	5.061	5.283	5.118	6.087	5.871	5.836	6.266	6.063	5.833	5.04	5.139	5.013	5.087	4.956	5.085	5.029	4.967	5.026	5.205	5.3	5.044	4.981	5.102	5.173	5.899	5.458	5.651	-0.811	-0.811	-0.511	-0.873	0.0253	0.0886	0.0391	0.138	-0.214	-0.759
IA17_00470	JPVW01000001.1	73109	73939	-1	protein_coding	maltose ABC transporter permease	BSU_30290	melC	[SW|ABC transporter] for melibiose and raffinose (permease)	melC;amyC	Cellular processes>Transporters>ABC transporters>Importers>Uptake of carbon sources ; Metabolism>Carbon metabolism>Utilization of specific carbon sources>Utilization of melibiose>nd ; Groups of genes>Membrane proteins>nd>nd>nd	SigA Regulon[sigma factor] ; MelR Regulon[repression] ; CcpA Regulon[repression]	3.801	3.906	3.756	5.443	4.875	4.654	5.572	5.276	4.986	2.959	2.728	3.24	2.865	3.047	2.957	2.998	3.077	3.804	4.089	3.965	3.922	3.615	3.814	3.851	5.002	4.363	4.568	-0.935	-0.935	-0.232	-0.656	-0.0448	-0.168	-0.0659	-0.25	-0.11	-0.43
IA17_00475	JPVW01000001.1	73936	74847	-1	protein_coding	glycerol-3-phosphate ABC transporter permease	BSU_30280	melD	[SW|ABC transporter] subunit for melibiose and raffinose (permease)	melD;amyD	Cellular processes>Transporters>ABC transporters>Importers>Uptake of carbon sources ; Metabolism>Carbon metabolism>Utilization of specific carbon sources>Utilization of melibiose>nd ; Groups of genes>Membrane proteins>nd>nd>nd	SigA Regulon[sigma factor] ; MelR Regulon[repression] ; CcpA Regulon[repression]	3.692	3.852	3.699	5.286	4.905	4.402	4.362	3.849	3.67	2.859	2.797	3.27	2.963	3.162	3.13	3.196	3.126	3.987	3.31	3.432	3.5	3.501	3.406	3.478	3.859	3.751	3.671	-0.758	-0.758	-0.195	-0.298	0.0661	0.106	-0.27	-0.437	-0.00353	-0.00634
IA17_00480	JPVW01000001.1	74840	76120	-1	protein_coding	binding protein msmE	BSU_30270	melE	subunit of [SW|ABC transporter] for melibiose and raffinose (binding lipoprotein)	melE;msmE	Cellular processes>Transporters>ABC transporters>Importers>Uptake of carbon sources ; Metabolism>Carbon metabolism>Utilization of specific carbon sources>Utilization of melibiose>nd ; Groups of genes>Membrane proteins>nd>nd>nd ; Groups of genes>Secreted proteins>nd>nd>nd	SigA Regulon[sigma factor] ; MelR Regulon[repression] ; CcpA Regulon[repression]	4.207	4.296	4.105	5.535	5.118	4.694	4.555	4.004	3.708	3.083	2.97	3.538	3.118	3.345	3.465	3.579	3.641	5.263	3.941	3.899	3.989	3.778	3.906	3.732	4.202	3.933	4.048	-0.471	-0.471	0.0386	0.0438	0.0149	0.017	-0.39	-0.442	-0.0969	-0.123
IA17_00485	JPVW01000001.1	76154	77188	-1	protein_coding	LacI family transcriptional regulator	BSU_30260	melR	transcriptional regulator of the [[gene|58276E6FEF9388BBC7FB79BB5A3A1EF3C3DA5BD5]]-[[gene|C3D7C64AD0E58BF326257E23136466A237138B50]]-[[gene|05BFEA711D82395A55B505E5A38286BE2F570350]]-[[gene|4E766839240C8F7D56D87DF9E7B99350A83B5FF7]]-[[gene|CDE9EF9CFB799794D525F12DEC8C4190C6298575]] operon	melR;msmR	Metabolism>Carbon metabolism>Utilization of specific carbon sources>Utilization of melibiose>nd ; Information processing>Regulation of gene expression>Transcription factors and their control>Transcription factors/ other>nd	SigA Regulon[sigma factor] ; MelR Regulon[repression] ; CcpA Regulon[repression]	3.81	4.093	3.957	3.729	3.413	3.322	3.485	3.189	3.062	3.128	2.941	3.457	3.537	3.643	3.358	4.017	3.825	5.859	3.296	3.586	3.766	3.501	3.43	3.503	3.387	3.788	3.832	0.251	0.251	0.125	0.129	0.122	0.127	-0.523	-0.55	-0.166	-0.209
IA17_00490	JPVW01000001.1	77406	78305	1	protein_coding	hydrolase	BSU_30250	ytaP	unknown	ytaP	Groups of genes>Proteins of unknown function>nd>nd>nd	NA	3.704	3.654	3.448	6.364	6.125	5.374	4.536	3.926	3.992	3.416	3.175	3.541	3.296	3.478	3.614	3.33	3.406	3.58	3.097	2.833	2.997	3.604	3.735	3.707	3.906	3.843	3.797	-0.543	-0.543	-0.626	-0.746	0.404	0.722	-0.0773	-0.2	0.231	0.608
IA17_00495	JPVW01000001.1	78515	79291	1	protein_coding	6-carboxyhexanoate--CoA ligase	BSU_30240	bioW	pimeloyl-CoA synthase (6-carboxyhexanoate-CoA ligase)	bioW	Metabolism>Additional metabolic pathways>Biosynthesis of cofactors>Biosynthesis/ acquisition of biotin>nd	BirA Regulon[repression]	9.709	9.376	9.418	9.533	8.52	8.612	7.652	7.696	7.677	9.368	9.31	8.978	9.435	9.146	9.025	9.313	9.247	9.554	7.123	5.328	5.834	7.697	8.459	8.055	9.491	9.915	9.727	0.415	0.415	-0.397	-0.437	0.69	0.844	-0.222	-0.505	-0.169	-0.444
IA17_00500	JPVW01000001.1	79281	80627	1	protein_coding	adenosylmethionine-8-amino-7-oxononanoate aminotransferase	BSU_30230	bioA	lysine-8-amino-7-oxononanoate aminotransferase	bioA	Metabolism>Additional metabolic pathways>Biosynthesis of cofactors>Biosynthesis/ acquisition of biotin>nd	BirA Regulon[repression]	9.76	9.205	9.16	9.999	8.802	8.624	7.546	7.421	7.508	9.109	9.142	8.734	9.212	8.829	8.375	9.012	9.013	9.288	6.889	5.245	5.624	7.8	8.469	7.959	9.202	9.473	9.206	0.418	0.418	-0.387	-0.426	0.711	0.865	-0.153	-0.37	-0.133	-0.348
IA17_00505	JPVW01000001.1	80617	81786	1	protein_coding	8-amino-7-oxononanoate synthase	BSU_30220	bioF	8-amino-7-oxononanoate synthase	bioF	Metabolism>Additional metabolic pathways>Biosynthesis of cofactors>Biosynthesis/ acquisition of biotin>nd	BirA Regulon[repression]	9.716	9.052	9.029	10.04	8.701	8.331	7.323	7.22	7.329	9.11	9.124	8.692	9.201	8.826	8.409	8.764	8.867	9.027	6.93	5.469	5.762	7.883	8.5	7.934	9.246	9.262	8.9	0.456	0.456	-0.333	-0.374	0.707	0.857	-0.113	-0.266	-0.134	-0.327
IA17_00510	JPVW01000001.1	81783	82478	1	protein_coding	dethiobiotin synthetase	BSU_30210	bioD	dethiobiotin synthase	bioD	Metabolism>Additional metabolic pathways>Biosynthesis of cofactors>Biosynthesis/ acquisition of biotin>nd	BirA Regulon[repression]	9.541	8.767	8.666	9.567	8.616	8.061	7.301	7.017	7.292	8.963	8.932	8.489	8.976	8.549	8.227	8.548	8.682	8.711	6.515	4.706	5.247	7.462	8.285	7.534	8.87	8.681	8.247	0.469	0.469	-0.435	-0.492	0.652	0.849	-0.0582	-0.143	-0.0841	-0.209
IA17_00515	JPVW01000001.1	82481	83488	1	protein_coding	biotin synthase	BSU_30200	bioB	biotin synthase	bioB	Metabolism>Additional metabolic pathways>Biosynthesis of cofactors>Biosynthesis/ acquisition of biotin>nd	BirA Regulon[repression]	9.713	9.203	9.134	9.647	8.631	8.407	7.565	7.577	7.521	9.066	8.984	8.863	9.133	8.898	8.84	8.878	8.9	9.078	6.53	4.767	5.267	7.564	8.331	7.773	8.979	8.817	8.459	0.47	0.47	-0.501	-0.567	0.612	0.842	-0.13	-0.331	-0.0449	-0.121
IA17_00520	JPVW01000001.1	83557	84744	1	protein_coding	cytochrome P450	BSU_30190	bioI	cytochrome P450 enzyme	bioI	Metabolism>Additional metabolic pathways>Biosynthesis of cofactors>Biosynthesis/ acquisition of biotin>nd	BirA Regulon[repression]	8.232	7.461	7.418	9.26	8.053	7.939	6.342	6.18	6.271	7.724	7.629	7.42	7.826	7.611	7.341	7.485	7.491	7.626	5.516	3.913	4.36	6.352	6.874	6.336	7.744	7.561	7.175	0.472	0.472	-0.483	-0.548	0.613	0.832	-0.118	-0.288	-0.102	-0.259
IA17_00525	JPVW01000001.1	84821	85582	1	protein_coding	hypothetical protein	BSU_30180	ytbQ	unknown	ytbQ	Groups of genes>Proteins of unknown function>nd>nd>nd	BirA Regulon[repression]	8.43	7.926	8.009	9.615	8.323	8.281	6.701	6.886	6.852	8.002	7.963	7.897	8.166	8.089	8.05	8.158	8.04	8.271	6.254	4.977	5.134	6.817	7.097	6.708	8.114	7.996	7.66	0.517	0.517	-0.492	-0.574	0.539	0.769	-0.226	-0.506	-0.139	-0.359
IA17_00530	JPVW01000001.1	85768	86649	1	protein_coding	ABC transporter permease	BSU_30170	ytcP	polygalacturonan and rhamnogalacturonan [SW|ABC transporter] (permease)	ytcP	Cellular processes>Transporters>ABC transporters>Importers>Uptake of carbon sources ; Metabolism>Carbon metabolism>Utilization of specific carbon sources>Utilization of pectin>nd ; Groups of genes>Membrane proteins>nd>nd>nd ; Groups of genes>Efp-dependent proteins>nd>nd>nd	NA	3.135	2.629	2.661	4.425	3.667	3.699	2.804	2.67	2.814	2.837	2.844	2.659	2.801	2.587	2.613	2.65	2.674	2.699	2.641	2.644	2.706	2.641	2.692	2.806	3.014	2.955	2.799	-0.359	-0.359	-0.155	-0.166	0.553	0.601	0.268	0.364	-0.433	-0.632
IA17_00535	JPVW01000001.1	86674	88170	1	protein_coding	peptide ABC transporter substrate-binding protein	BSU_30160	ytcQ	polygalacturonan and rhamnogalacturonan [SW|ABC transporter] (solute-binding lipoprotein)	ytcQ	Cellular processes>Transporters>ABC transporters>Importers>Uptake of carbon sources ; Metabolism>Carbon metabolism>Utilization of specific carbon sources>Utilization of pectin>nd ; Groups of genes>Membrane proteins>nd>nd>nd	NA	3.368	3.282	2.945	5.435	4.598	4.398	3.132	3.779	3.62	3.216	3.146	3.368	3.15	3.572	3.51	3.245	3.309	3.276	3.974	3.677	3.797	3.557	3.018	3.005	3.513	3.062	3.073	-0.189	-0.189	0.136	0.139	-0.884	-0.909	-0.0916	-0.226	-0.0872	-0.221
IA17_00540	JPVW01000001.1	88211	90529	-1	protein_coding	AraC family transcriptional regulator	BSU_30150	rmgR	similar to transcription factor (AraC family)	rmgR;ytdP	Information processing>Regulation of gene expression>Transcription factors and their control>Transcription factor/ other/ based on similarity>nd ; Groups of genes>Membrane proteins>nd>nd>nd	NA	3.107	3.376	3.161	5.147	4.83	4.965	3.717	3.301	3.038	2.73	2.701	2.833	2.668	2.698	2.881	2.82	2.798	2.985	3.489	3.936	3.976	3.4	3.345	3.617	3.35	3.85	3.717	-0.772	-0.772	0.499	0.785	0.0283	0.0718	-0.0893	-0.227	0.0143	0.0372
IA17_00545	JPVW01000001.1	90745	91710	1	protein_coding	protein lplB	BSU_30135	yteP	polygalacturonan and rhamnogalacturonan [SW|ABC transporter] (transmembrane lipoprotein)	yteP	Cellular processes>Transporters>ABC transporters>Importers>Uptake of carbon sources ; Metabolism>Carbon metabolism>Utilization of specific carbon sources>Utilization of pectin>nd ; Groups of genes>Membrane proteins>nd>nd>nd	NA	2.322	2.394	2.384	2.427	2.457	2.374	2.379	2.354	2.454	2.417	2.322	2.365	2.354	2.408	2.39	2.377	2.395	2.359	2.368	2.373	2.4	2.353	2.367	2.414	2.361	2.354	2.343	-0.0255	-0.0255	-0.133	-0.133	-0.372	-0.375	0.0497	0.0541	0.216	0.236
IA17_00550	JPVW01000001.1	91727	92839	1	protein_coding	glycosyl hydrolase family 88	BSU_30120	yteR	galacturonyl hydrolase, catalyses intracellular degradation of disaccharides generated by [[protein|217BAA94FB926CDA7CA8800BC6B08371792CEE31]]	yteR	Metabolism>Carbon metabolism>Utilization of specific carbon sources>Utilization of pectin>nd	NA	2.339	2.429	2.415	2.472	2.362	2.475	2.668	2.738	2.556	2.445	2.358	2.377	2.519	2.468	2.472	2.472	2.417	2.416	2.52	2.583	2.551	2.487	2.45	2.54	2.516	2.39	2.502	-0.648	-0.648	-0.21	-0.276	-0.402	-0.549	0.108	0.177	-0.0534	-0.0887
IA17_00555	JPVW01000001.1	92917	93339	1	protein_coding	hypothetical protein	BSU_30110	yteS	unknown	yteS	Groups of genes>Proteins of unknown function>nd>nd>nd	NA	2.412	2.481	2.427	2.552	2.426	2.382	2.699	2.683	2.872	2.377	2.587	2.394	2.496	2.451	2.385	2.444	2.405	2.445	2.497	2.472	2.494	2.391	2.488	2.493	2.572	2.462	2.524	-0.624	-0.624	-0.51	-0.652	-0.214	-0.362	0.265	0.48	-0.155	-0.319
IA17_00560	JPVW01000001.1	93351	94637	1	protein_coding	oxidoreductase	BSU_30100	yteT	unknown	yteT	Lifestyles>Sporulation>Sporulation proteins>Newly identified sporulation proteins (based on transcription profiling)>nd	NA	2.965	2.828	2.854	2.845	3.034	2.984	3.556	3.544	3.383	2.708	2.85	2.824	2.838	2.782	2.785	2.785	2.858	2.846	2.95	2.85	2.861	2.86	2.857	2.982	3.334	3.026	3.179	-0.82	-0.82	-0.519	-0.908	-0.0281	-0.117	0.0118	0.0493	-0.121	-0.509
IA17_00565	JPVW01000001.1	94659	95327	1	protein_coding	membrane protein	BSU_30090	yteU	unknown	yteU	Groups of genes>Proteins of unknown function>nd>nd>nd	NA	3.35	3.117	3.166	3.389	3.508	3.715	3.816	3.701	3.933	3.219	3.142	3.311	3.099	3.248	3.04	3.246	3.173	3.113	3.422	3.755	3.463	3.317	3.324	3.267	3.812	3.412	3.574	-0.869	-0.869	-0.187	-0.379	-0.257	-0.562	0.0523	0.138	-0.192	-0.512
IA17_00570	JPVW01000001.1	95395	95577	1	protein_coding	Sporulation protein cse60	BSU_30080	yteV	sporulation protein	yteV;cse60	Lifestyles>Sporulation>Sporulation proteins>Sporulation proteins/ other>nd	SigE Regulon[sigma factor]	3.185	3.004	3.134	3.971	4.166	4.103	4.98	5.73	5.39	3.44	3.152	3.163	3.37	3.22	3.145	3.34	3.296	3.132	3.688	3.859	3.65	3.562	3.75	3.75	5.232	4.214	4.507	-0.872	-0.872	-0.404	-0.825	-0.0612	-0.221	0.0322	0.119	-0.185	-0.691
IA17_00575	JPVW01000001.1	95614	97152	-1	protein_coding	glycine/betaine ABC transporter permease	BSU_30070	opuD	glycine betaine and arsenobetaine transporter	opuD;ytfQ	Cellular processes>Transporters>Transporters/ other>Uptake of compatible solutes>nd ; Lifestyles>Coping with stress>Coping with hyper-osmotic stress>nd>nd ; Groups of genes>Membrane proteins>nd>nd>nd	SigA Regulon[sigma factor] ; SigB Regulon[sigma factor]	6.994	7.081	6.792	7.078	7.444	7.07	6.626	6.77	7.021	7.273	7.225	7.131	6.993	7.365	7.089	7.111	7.263	7.082	7.294	6.893	7.089	7.074	6.798	6.789	6.948	6.711	6.599	0.716	0.716	0.069	0.0988	-0.464	-0.668	0.119	0.23	-0.0349	-0.0693
IA17_00580	JPVW01000001.1	97341	98603	-1	protein_coding	hypothetical protein	BSU_30060	ytfP	putative NAD(FAD)-utilizing dehydrogenase	ytfP	Groups of genes>Proteins of unknown function>nd>nd>nd	SigA Regulon[sigma factor] ; SigB Regulon[sigma factor]	6.147	6.219	5.946	7.112	7.472	7.104	6.135	5.724	5.865	6.079	5.992	5.79	5.798	5.735	5.865	5.676	5.702	5.908	5.555	5.46	5.583	5.838	5.95	5.887	5.913	6.331	6.143	-0.178	-0.178	-0.328	-0.333	0.824	0.889	0.101	0.237	0.0459	0.111
IA17_00585	JPVW01000001.1	98805	100439	1	protein_coding	cell division protein	BSU_30050	murJ	lipid II flippase	murJ;ytgP	Cellular processes>Cell envelope and cell division>Cell wall synthesis>Biosynthesis of peptidoglycan>nd ; Metabolism>Additional metabolic pathways>Biosynthesis of cell wall components>Biosynthesis of peptidoglycan>nd ; Groups of genes>Membrane proteins>nd>nd>nd	NA	6.618	6.525	6.713	4.077	4.158	4.041	5.841	5.88	6.303	7.8	7.947	6.908	7.512	7.083	7.209	6.942	7.067	6.952	7.378	7.395	7.403	7.275	7.328	7.306	6.381	6.68	6.934	0.648	0.648	0.611	0.802	0.0663	0.146	0.353	0.785	-0.0178	-0.0637
IA17_00595	JPVW01000001.1	100508	101227	1	protein_coding	pseudouridine synthase	BSU_30035	ytzG	similar to 16S pseudouridylate synthase	ytzG, ytzF	Information processing>Protein synthesis, modification and degradation>Translation>rRNA modification and maturation/ based on similarity>nd	NA	5.746	5.383	5.669	3.359	3.231	3.747	4.591	4.823	5.226	6.633	6.686	5.888	6.356	6.159	6.063	5.934	5.896	5.96	5.651	5.707	5.668	5.796	5.682	5.641	4.963	5.032	4.899	0.907	0.907	0.186	0.443	-0.0801	-0.213	0.312	0.848	0.0303	0.155
IA17_00600	JPVW01000001.1	101348	101569	-1	protein_coding	hypothetical protein	BSU_30020	ytzE	similar to transcriptional regulator ([SW|DeoR family])	ytzE	Information processing>Regulation of gene expression>Transcription factors and their control>Transcription factor/ other/ based on similarity>nd	NA	7.936	9.464	8.9	12.66	12.45	12.99	11.4	11.61	11.27	8.454	8.436	9.672	8.485	9.496	9.337	9.527	9.397	9.279	10.81	10.75	10.55	10.21	10.33	10.6	11.07	11.49	11.39	-0.949	-0.949	0.0352	0.112	-0.0519	-0.166	-0.26	-0.841	0.0437	0.261
IA17_00605	JPVW01000001.1	101860	102570	1	protein_coding	ABC transporter ATP-binding protein	BSU_30010	ythP	similar to [SW|ABC transporter] (ATP-binding protein)	ythP	Cellular processes>Transporters>ABC transporters>Exporters>Exporters of unknown function ; Lifestyles>Coping with stress>Cell envelope stress proteins (controlled by SigM, V, W, X, Y)>nd>nd ; Groups of genes>Membrane proteins>nd>nd>nd	SigW Regulon[sigma factor]	7.264	7.666	7.281	6.52	6.296	5.959	5.289	5.577	5.509	6.239	6.303	5.973	6.188	6.242	6.358	5.829	6.105	7.855	6.232	5.703	5.961	6.093	5.775	5.937	5.303	5.586	5.441	0.696	0.696	0.124	0.173	-0.0974	-0.138	-0.0933	-0.133	-0.00232	-0.00334
IA17_00610	JPVW01000001.1	102567	103724	1	protein_coding	transporter	BSU_30000	ythQ	similar to [SW|ABC transporter] (membrane protein)	ythQ	Cellular processes>Transporters>ABC transporters>Exporters>Exporters of unknown function ; Lifestyles>Coping with stress>Cell envelope stress proteins (controlled by SigM, V, W, X, Y)>nd>nd ; Groups of genes>Membrane proteins>nd>nd>nd	SigW Regulon[sigma factor]	7.265	7.726	7.273	6.087	5.887	5.821	5.449	5.81	5.74	6.153	6.248	6.026	6.06	6.173	6.229	5.963	6.107	7.608	5.894	5.648	5.814	5.965	5.737	5.778	5.248	5.565	5.365	0.7	0.7	-0.0743	-0.104	-0.137	-0.192	-0.113	-0.163	0.0468	0.0681
IA17_00615	JPVW01000001.1	103764	105062	-1	protein_coding	guanine permease	BSU_29990	pbuO	similar to hypoxanthine/guanine permease [[protein|41DDD3AAFE89D0F52AB5ABD08CEE30A1767FFD7A]]	pbuO;ytiP	Cellular processes>Transporters>Transporters/ other>Nucleotide/ nucleoside transporter>nd ; Metabolism>Nucleotide metabolism>Biosynthesis/ acquisition of nucleotides>Biosynthesis/ acquisition of purine nucleotides/ based on similarity>nd	PurR Regulon[repression]	6.028	6.292	6.487	5.949	5.676	5.434	5.526	5.146	5.641	7.155	7.014	6.131	6.99	6.198	6.405	6.596	6.369	6.704	7.197	7.736	7.864	6.974	6.705	6.842	5.637	5.867	5.884	0.434	0.434	0.758	0.841	-0.23	-0.472	0.326	0.759	-0.0274	-0.0979
IA17_00620	JPVW01000001.1	105159	106550	1	protein_coding	dipeptidase PepV	BSU_29980	ytjP	similar to metallopeptidase	ytjP	Groups of genes>Poorly characterized/ putative enzymes>nd>nd>nd	NA	6.745	6.56	6.126	8.079	8.012	7.557	6.999	6.439	7.211	7.488	7.531	7.208	6.787	7.086	6.33	6.761	6.794	6.686	7.421	7.206	7.633	7.054	6.946	6.87	6.734	6.6	6.256	0.155	0.155	0.279	0.282	-0.426	-0.45	0.663	0.784	0.0555	0.106
IA17_00625	JPVW01000001.1	106584	107519	-1	protein_coding	cysteine synthase	BSU_29970	ytkP	similar to cysteine synthase	ytkP	Groups of genes>Poorly characterized/ putative enzymes>nd>nd>nd	NA	6.203	6.351	6.793	6.679	6.157	6.515	5.792	6.032	5.913	6.974	7.198	6.765	7.184	6.703	6.985	7.021	6.907	7.094	6.656	6.647	6.606	6.48	6.394	6.508	6.621	6.852	6.824	0.791	0.791	0.283	0.463	0.273	0.504	-0.161	-0.344	-0.338	-0.768
IA17_00630	JPVW01000001.1	107668	108219	1	protein_coding	hypothetical protein	BSU_29960	ytlP	similar to 2´-CPDase	ytlP	Metabolism>Nucleotide metabolism>Nucleotide metabolism/ other>nd>nd ; Groups of genes>Poorly characterized/ putative enzymes>nd>nd>nd	SigD Regulon[sigma factor]	6.09	6.222	6.05	7.037	6.873	6.866	6.473	6.347	6.417	6.642	6.601	6.661	6.369	6.563	6.19	6.67	6.442	6.657	6.106	6.118	6.054	5.985	5.948	5.972	5.996	6.046	6.154	0.595	0.595	-0.63	-0.785	-0.145	-0.291	0.0287	0.0602	-0.0887	-0.186
IA17_00635	JPVW01000001.1	108245	109159	1	protein_coding	hypothetical protein	BSU_29950	ytlQ	unknown	ytlQ	Groups of genes>Proteins of unknown function>nd>nd>nd	SigD Regulon[sigma factor]	6.421	6.417	6.29	6.712	6.826	6.819	6.053	5.962	6.117	7.047	7.085	6.627	7.413	6.712	6.079	6.873	6.663	7.23	5.636	5.699	5.562	5.994	6.306	5.898	5.893	5.836	5.696	0.809	0.809	-0.38	-0.647	0.172	0.384	0.206	0.498	-0.138	-0.386
IA17_00640	JPVW01000001.1	109208	110137	1	protein_coding	lipid kinase	BSU_29940	ytlR	unknown	ytlR	Groups of genes>Proteins of unknown function>nd>nd>nd	SigD Regulon[sigma factor]	6.195	6.137	6.059	6.208	6.393	6.282	6.508	6.307	6.389	6.743	6.732	6.328	6.807	6.274	5.8	6.299	6.177	6.487	5.309	5.313	5.279	5.884	6.237	5.911	6.947	5.711	6.138	0.216	0.216	-0.679	-0.695	0.385	0.548	0.296	0.504	-0.266	-0.525
IA17_00645	JPVW01000001.1	110163	112319	1	protein_coding	pullulanase	BSU_29930	amyX	pullulanase (debranching enzyme)	amyX	Metabolism>Carbon metabolism>Utilization of specific carbon sources>Utilization of starch/ maltodextrin>nd	SigD Regulon[sigma factor]	5.254	5.054	4.934	5.898	5.65	5.38	6.005	5.74	5.782	5.689	5.748	5.287	5.651	5.19	4.51	5.084	5.113	5.153	4.644	4.496	4.555	5.165	5.372	5.117	6.296	4.893	5.353	-0.233	-0.233	-0.653	-0.672	0.305	0.423	0.433	0.663	-0.238	-0.488
IA17_00650	JPVW01000001.1	112499	113296	1	protein_coding	phosphotransferase	BSU_29920	ytmP	similar to choline kinase	ytmP	Groups of genes>Proteins of unknown function>nd>nd>nd	NA	7.386	7.458	7.79	6.799	7.031	7.506	8.138	8.17	7.993	8.645	8.61	8.386	8.501	8.282	8.667	8.51	8.401	7.934	8.344	8.368	8.229	8.021	8.238	8.358	8.151	8.219	8.48	0.53	0.53	0.0597	0.0704	0.173	0.205	0.109	0.132	-0.116	-0.141
IA17_00655	JPVW01000001.1	113297	113575	-1	protein_coding	hypothetical protein	BSU_29910	ytzH	unknown	ytzH	Lifestyles>Sporulation>Sporulation proteins>Newly identified sporulation proteins (based on transcription profiling)>nd	NA	7.312	7.323	7.78	5.857	5.669	6.33	8.431	8.538	8.357	8.507	8.643	8.383	8.48	8.113	8.412	8.453	8.225	7.807	8.348	8.455	8.233	8.12	8.208	8.26	8.487	8.58	8.834	-0.267	-0.267	-0.193	-0.2	0.278	0.295	0.123	0.136	-0.318	-0.356
IA17_00660	JPVW01000001.1	113782	114423	1	protein_coding	tRNA (guanine-N7)-methyltransferase	BSU_29900	trmB	tRNA (m7G46) methyltransferase	trmB;ytmQ	Information processing>Protein synthesis, modification and degradation>Translation>tRNA modification and maturation>nd	NA	7.279	7.61	8.188	5.415	5.638	6.429	7.189	7.316	6.937	7.859	7.835	7.887	8.126	7.753	8.486	8.464	8.248	8.292	7.609	7.946	7.738	7.314	7.606	7.656	7.622	8.05	8.458	0.594	0.594	0.196	0.244	0.315	0.403	-0.536	-0.752	-0.28	-0.595
IA17_00665	JPVW01000001.1	114494	115339	1	protein_coding	hypothetical protein	BSU_29890	ytnP	lactonase-homolog protein, inhibits the signalling pathway required for the streptomycin production and development of aerial mycelium in Streptomyces griseus	ytnP	Lifestyles>Coping with stress>Resistance against toxins/ antibiotics>nd>nd ; Groups of genes>Phosphoproteins>Phosphorylation on a Ser residue>nd>nd	NA	6.252	5.186	5.1	8.904	7.742	6.91	5.863	4.925	5.192	5.402	5.325	4.744	5.561	4.755	4.378	4.335	4.398	4.137	4.676	4.04	4.596	5.969	5.266	5.09	5.249	4.689	4.657	-0.235	-0.235	-0.244	-0.251	0.292	0.31	0.728	0.814	0.218	0.419
IA17_00670	JPVW01000001.1	115421	117121	1	protein_coding	malate dehydrogenase	BSU_29880	malS	malate dehydrogenase (decarboxylating), forms a transhydrogenation cycle with [[protein|YtsJ ]]for balancing of NADPH	malS	Metabolism>Carbon metabolism>Utilization of specific carbon sources>Utilization of organic acids>nd	NA	7.32	6.081	5.965	9.66	8.829	7.837	7.719	7.063	7.191	6.179	6.116	5.833	6.442	5.93	5.337	5.499	5.567	5.417	5.722	5.209	5.625	6.801	6.349	6.112	6.784	5.971	6.079	-0.584	-0.584	-0.54	-0.665	0.126	0.208	0.463	0.781	0.11	0.296
IA17_00675	JPVW01000001.1	117174	117491	-1	protein_coding	hypothetical protein	BSU_29870	ytzB	unknown	ytzB	Groups of genes>Proteins of unknown function>nd>nd>nd	NA	7.815	8.362	8.228	8.869	9.306	9.706	8.279	9.227	10.22	9.106	9.121	9.857	8.418	9.819	8.7	9.362	9.32	9.06	10.01	10.34	9.94	9.01	8.732	9.199	8.434	8.575	8.405	0.0961	0.0961	0.231	0.232	-0.808	-0.835	-0.0168	-0.0315	0.121	0.227
IA17_00680	JPVW01000001.1	117650	118723	1	protein_coding	peptidase M28	BSU_29860	ytoP	similar to glutamyl aminopeptidase	ytoP	Groups of genes>Poorly characterized/ putative enzymes>nd>nd>nd	NA	6.477	6.441	6.278	5.969	6.213	6.04	6.457	6.158	6.272	6.348	6.266	6.23	6.262	6.282	6.368	6.324	6.253	6.139	6.096	6.012	6.288	5.963	5.821	5.912	5.772	5.72	5.739	0.477	0.477	-0.484	-0.551	-0.503	-0.686	0.22	0.412	0.114	0.234
IA17_00685	JPVW01000001.1	118778	119224	-1	protein_coding	hypothetical protein	BSU_29850	ytoQ	unknown	ytoQ	Groups of genes>Proteins of unknown function>nd>nd>nd	NA	7.247	7.598	7.582	6.013	6.249	6.361	6.898	6.915	6.984	6.322	6.248	7.178	6.698	7.174	7.003	7.414	7.247	7.635	7.575	8.021	7.941	7.068	6.813	7.044	6.156	6.599	6.714	0.069	0.069	0.428	0.429	-0.644	-0.714	-0.367	-0.582	0.146	0.285
IA17_00690	JPVW01000001.1	119459	119782	1	protein_coding	thioredoxin	BSU_29840	ytpP	similar to thioredoxin H1	ytpP	Metabolism>Electron transport and ATP synthesis>Electron transport/ other/ based on similarity>nd>nd	Spx Regulon[activation] ; SigA Regulon[sigma factor]	8.577	8.575	8.751	7.964	8.081	8.349	8.298	8.273	8.629	8.794	8.722	8.858	8.697	8.946	8.601	8.991	8.903	9.11	9.225	9.402	9.278	8.579	8.354	8.384	7.936	8.297	8.201	0.52	0.52	0.381	0.445	-0.646	-0.845	-0.0286	-0.07	-0.0524	-0.129
IA17_00695	JPVW01000001.1	119797	120606	1	protein_coding	hypothetical protein	BSU_29830	ytpQ	unknown	ytpQ	Cellular processes>Homeostasis>Acquisition of iron>Acquisition of iron / Other>nd ; Metabolism>Additional metabolic pathways>Iron metabolism>Acquisition of iron / Other>nd ; Lifestyles>Coping with stress>Resistance against oxidative and electrophile stress>nd>nd	Spx Regulon[activation] ; SigA Regulon[sigma factor]	8.496	8.498	8.516	8.453	8.156	8.374	7.973	7.941	8.334	8.458	8.477	8.663	8.461	8.731	8.336	8.756	8.691	8.872	8.955	9.239	9.104	8.587	8.17	8.149	7.903	8.159	8.004	0.49	0.49	0.5	0.574	-0.604	-0.846	-0.0702	-0.184	-0.0498	-0.133
IA17_00700	JPVW01000001.1	120622	121227	1	protein_coding	tRNA-binding protein	BSU_29820	ytpR	similar to Phe-tRNA synthetase (beta subunit)	ytpR	Information processing>Protein synthesis, modification and degradation>Translation>Aminoacyl-tRNA synthetases>nd	Spx Regulon[activation] ; SigA Regulon[sigma factor]	9.172	9.334	9.489	8.917	8.571	8.686	8.408	8.501	8.708	9.285	9.253	9.358	9.317	9.404	9.377	9.566	9.457	9.769	9.212	9.617	9.372	9.046	8.585	8.633	8.39	8.72	8.509	0.816	0.816	0.235	0.406	-0.407	-0.772	-0.164	-0.49	-0.0675	-0.231
IA17_00705	JPVW01000001.1	121387	124245	1	protein_coding	cell division protein FtsK	BSU_29805	sftA	DNA translocase, translocation of non-segregated chromosomes prior to septum closure	sftA;ytpS;cdtA	Cellular processes>Cell envelope and cell division>Cell division>Other genes>nd ; Information processing>Genetics>DNA condensation/ segregation>nd>nd	NA	6.741	6.659	6.637	5.653	5.7	5.833	6.073	6.014	6.467	7.079	7.09	6.913	6.862	7.072	6.352	7.041	7.025	6.901	6.989	7.104	7.112	6.937	6.733	6.611	5.772	5.913	6.133	0.702	0.702	0.391	0.549	-0.387	-0.649	0.264	0.584	0.124	0.338
IA17_00710	JPVW01000001.1	124495	125793	1	protein_coding	UDP-N-acetylmuramate--alanine ligase	BSU_29790	murC	UDP-N-acetylmuramoyl-L-alanine synthetase	murC;ytxF	Cellular processes>Cell envelope and cell division>Cell wall synthesis>Biosynthesis of peptidoglycan>nd ; Metabolism>Additional metabolic pathways>Biosynthesis of cell wall components>Biosynthesis of peptidoglycan>nd ; Groups of genes>Essential genes>nd>nd>nd	NA	8.793	8.793	8.951	6.867	7.095	7.026	8.658	8.752	8.787	9.375	9.467	8.958	9.255	8.903	9.195	8.966	8.994	8.962	8.763	8.704	8.591	8.635	8.649	8.617	8.912	8.789	8.87	0.712	0.712	-0.347	-0.494	0.177	0.29	0.217	0.372	-0.334	-0.616
IA17_00715	JPVW01000001.1	125955	126377	1	protein_coding	hypothetical protein	BSU_29780	ytxG	general stress protein	ytxG;csb40	Lifestyles>Coping with stress>General stress proteins (controlled by SigB)>nd>nd ; Groups of genes>Membrane proteins>nd>nd>nd	SigB Regulon[sigma factor] ; SigH Regulon[sigma factor]	9.34	9.431	8.936	11.45	11.93	11.47	9.817	11.57	11.67	10.08	9.962	10.67	10.01	11.41	11.16	10.17	10.57	10.21	11.5	10.67	10.89	10.42	9.24	9.565	10.82	9.695	9.233	-0.0404	-0.0404	-0.213	-0.214	-0.86	-0.881	-0.153	-0.332	-0.0466	-0.107
IA17_00720	JPVW01000001.1	126408	126863	1	protein_coding	hypothetical protein	BSU_29770	ytxH	general stress protein	ytxH;csb40	Lifestyles>Coping with stress>General stress proteins (controlled by SigB)>nd>nd ; Groups of genes>Phosphoproteins>Phosphorylation on an Arg residue>nd>nd	SigB Regulon[sigma factor] ; SigH Regulon[sigma factor]	9.988	10.17	9.681	12.67	12.68	12.34	10.8	12.33	12.62	10.77	10.7	11.52	10.75	12.08	11.58	10.98	11.46	11.22	12.19	11.58	11.63	11.35	10.02	10.42	11.43	10.43	10.12	-0.0811	-0.0811	-0.233	-0.234	-0.892	-0.921	-0.153	-0.404	-0.0146	-0.0422
IA17_00725	JPVW01000001.1	126887	127213	1	protein_coding	hypothetical protein	BSU_29760	ytxJ	general stress protein, putative bacillredoxin	ytxJ;csb40	Lifestyles>Coping with stress>General stress proteins (controlled by SigB)>nd>nd ; Groups of genes>Phosphoproteins>Phosphorylation on either a Ser, Thr or Tyr residue>nd>nd	SigB Regulon[sigma factor] ; SigH Regulon[sigma factor]	9.65	9.799	9.348	12.48	12.2	11.89	10.32	11.81	12.13	10.29	10.33	11.08	10.29	11.6	10.99	10.65	11.11	10.96	11.74	11.17	11.16	10.95	9.598	10.02	10.93	10	9.754	-0.052	-0.052	-0.213	-0.213	-0.896	-0.918	-0.177	-0.458	-0.0262	-0.0765
IA17_00730	JPVW01000001.1	127449	128525	1	protein_coding	chorismate mutase	BSU_29750	aroA	3-deoxy-D-arabino-heptulosonate 7-phosphate synthase / chorismate mutase-isozyme 3	aroA;aroG	Metabolism>Amino acid/ nitrogen metabolism>Biosynthesis/ acquisition of amino acids>Biosynthesis/ acquisition of aromatic amino acids>nd ; Groups of genes>Phosphoproteins>Phosphorylation on an Arg residue>nd>nd ; Groups of genes>Phosphoproteins>Phosphorylation on a Ser residue>nd>nd ; Groups of genes>Phosphoproteins>Phosphorylation on a Thr residue>nd>nd	NA	10.9	11.3	11.55	11.1	10.91	11.3	10.24	9.955	9.303	9.513	9.369	10.71	10.3	10.01	10.77	11.27	10.89	11.65	8.945	9.753	8.995	9.506	9.659	9.963	10.11	10.65	10.55	0.339	0.339	-0.316	-0.336	0.365	0.412	-0.713	-0.883	-0.0499	-0.132
IA17_00735	JPVW01000001.1	128801	129805	1	protein_coding	catabolite control protein A	BSU_29740	ccpA	Carbon catabolite control protein A, involved in glucose regulation of many genes; represses catabolic genes and activates genes involved in excretion of excess carbon	ccpA;graR;alsA;amyR	Information processing>Regulation of gene expression>Transcription factors and their control>Transcription factors/ other>nd ; Information processing>Regulation of gene expression>Regulators of core metabolism>nd>nd	SigA Regulon[sigma factor]	8.376	8.547	8.848	6.565	6.516	6.896	7.389	7.435	7.219	8.395	8.361	8.395	8.475	8.31	8.404	8.755	8.638	9.03	7.274	7.635	7.467	7.745	7.613	7.776	7.352	8.017	8.029	0.872	0.872	-0.14	-0.286	0.276	0.589	-0.298	-0.786	-0.049	-0.209
IA17_00740	JPVW01000001.1	129868	130686	1	protein_coding	flagellar motor protein MotP	BSU_29730	motP	Na<sup>+</sup>-coupled [[protein|3D42584D65D80A1C73F057714647E29FF6BBD58A]]-[[protein|MotS ]]flagellar stator	motP;ytxD	Lifestyles>Exponential and early post-exponential lifestyles>Motility and chemotaxis>Flagellar proteins>nd ; Groups of genes>Membrane proteins>nd>nd>nd	SigA Regulon[sigma factor]	5.036	4.953	5.274	4.283	4.254	4.562	4.336	3.895	4.044	4.673	4.804	4.617	5.042	4.595	4.5	4.938	4.923	5.077	4.773	4.941	4.933	4.937	5.136	5.097	4.241	4.152	4.46	0.554	0.554	0.626	0.752	0.0692	0.126	0.157	0.288	0.114	0.219
IA17_00745	JPVW01000001.1	130676	131404	1	protein_coding	flagellar motor protein MotS	BSU_29720	motS	Na+-coupled [[protein|3D42584D65D80A1C73F057714647E29FF6BBD58A]]-[[protein|MotS ]]flagellar stator	motS;ytxE	Lifestyles>Exponential and early post-exponential lifestyles>Motility and chemotaxis>Flagellar proteins>nd ; Groups of genes>Membrane proteins>nd>nd>nd	SigA Regulon[sigma factor]	4.923	4.86	5.307	3.863	3.256	3.874	3.433	3.225	3.366	3.677	3.931	3.976	4.556	4.3	4.122	4.785	4.627	4.822	3.514	3.917	3.932	4.645	4.732	4.724	3.713	3.193	3.61	0.59	0.59	0.307	0.38	0.15	0.201	-0.102	-0.139	0.238	0.329
IA17_00750	JPVW01000001.1	131415	132578	-1	protein_coding	histone deacetylase	BSU_29710	acuC	protein deacetylase for the control of [[protein|6671E7D85E99D349679F0E9D825DC035D10FFD2E]] activity	acuC	Metabolism>Carbon metabolism>Utilization of specific carbon sources>Utilization of organic acids>nd ; Metabolism>Lipid metabolism>Utilization of lipids>Utilization of fatty acids>nd ; Information processing>Protein synthesis, modification and degradation>Protein modification>Protein acetylases/ deacetylases>nd	SigA Regulon[sigma factor] ; CcpA Regulon[repression]	5.994	6.119	5.808	5.855	5.737	5.849	5.631	5.542	5.407	4.839	4.948	5.815	4.961	5.54	5.51	5.649	5.579	5.949	5.534	5.572	5.566	6.05	6.174	6.331	5.781	5.7	5.812	-0.395	-0.395	0.344	0.375	0.226	0.265	-0.458	-0.558	0.457	0.671
IA17_00755	JPVW01000001.1	132575	133219	-1	protein_coding	acetoin utilization protein AcuB	BSU_29700	acuB	unknown	acuB	Groups of genes>Proteins of unknown function>nd>nd>nd	SigA Regulon[sigma factor] ; CcpA Regulon[repression]	5.958	6.141	5.723	5.746	5.838	6.095	6.262	5.968	5.752	5.398	5.205	5.958	5.137	5.759	5.599	5.791	5.766	6.107	5.673	5.599	5.642	6.075	6.433	6.474	6.244	6.044	6.288	-0.593	-0.593	0.0716	0.0889	0.408	0.509	-0.34	-0.493	0.325	0.541
IA17_00760	JPVW01000001.1	133246	133878	-1	protein_coding	acetoin dehydrogenase	BSU_29690	acuA	protein acetylase for the control of [[protein|AcsA ]]activity	acuA	Metabolism>Carbon metabolism>Utilization of specific carbon sources>Utilization of organic acids>nd ; Metabolism>Lipid metabolism>Utilization of lipids>Utilization of fatty acids>nd ; Information processing>Protein synthesis, modification and degradation>Protein modification>Protein acetylases/ deacetylases>nd	SigA Regulon[sigma factor] ; CcpA Regulon[repression]	5.434	5.654	5.335	4.902	5.62	5.748	6.068	5.488	5.437	5.104	5.153	5.633	4.953	5.57	5.391	5.623	5.659	6.067	5.368	5.22	5.297	5.614	6.152	6.185	5.709	5.764	6.017	-0.381	-0.381	0.00966	0.0104	0.5	0.54	-0.375	-0.481	0.318	0.467
IA17_00765	JPVW01000001.1	134039	135757	1	protein_coding	acetyl-CoA synthetase	BSU_29680	acsA	acetyl-CoA synthetase	acsA	Metabolism>Carbon metabolism>Utilization of specific carbon sources>Utilization of organic acids>nd ; Metabolism>Lipid metabolism>Utilization of lipids>Utilization of fatty acids>nd	SigA Regulon[sigma factor] ; CodY Regulon[repression] ; CcpA Regulon[repression]	6.154	5.759	4.91	8.701	8.416	6.971	6.612	5.39	5.91	5.252	5.085	5.364	4.739	5.361	5.022	4.821	4.94	4.979	5.398	5.121	5.604	5.062	5.155	5.188	4.455	4.094	4.114	-0.165	-0.165	-0.316	-0.321	-0.537	-0.575	0.418	0.547	0.373	0.583
IA17_00770	JPVW01000001.1	136099	137367	1	protein_coding	tyrosine--tRNA ligase	BSU_29670	tyrS	tyrosyl-tRNA synthetase (major)	tyrS	Information processing>Protein synthesis, modification and degradation>Translation>Aminoacyl-tRNA synthetases>nd ; Groups of genes>Essential genes>nd>nd>nd	SigA Regulon[sigma factor] ; CodY Regulon[repression] ; CcpA Regulon[repression] ; T-box[anti-termination]	8.236	8.346	8.53	7.213	7.242	7.534	6.777	6.896	6.536	7.484	7.412	7.942	7.97	7.718	8.173	8.43	8.175	8.54	6.113	6.433	6.186	7.06	7.007	6.976	6.782	6.685	6.852	0.802	0.802	-0.356	-0.596	0.192	0.4	-0.316	-0.719	0.074	0.242
IA17_00780	JPVW01000001.1	137638	138240	-1	protein_coding	30S ribosomal protein S4	BSU_29660	rpsD	ribosomal protein	rpsD	Information processing>Protein synthesis, modification and degradation>Translation>Ribosomal proteins>nd ; Groups of genes>Essential genes>nd>nd>nd ; Groups of genes>Universally conserved proteins>nd>nd>nd	SigA Regulon[sigma factor] ; RpsD Regulon[autorepression] ; stringent response[negative regulation]	12.81	12.95	13.45	8.056	8.132	8.357	10.46	11.39	11.39	13.15	13.28	13.05	13.38	13.07	13.31	13.48	13.42	13.76	12.1	12.41	12.04	12.37	11.96	12.15	11.17	11.35	11.24	0.967	0.967	0.0833	0.326	-0.121	-0.5	-0.0828	-0.395	0.0223	0.116
IA17_00785	JPVW01000001.1	138535	140274	1	protein_coding	hypothetical protein	BSU_29650	dgcP	diguanylate cyclase	dgcP;ytrP	Metabolism>Nucleotide metabolism>Metabolism of signalling nucleotides>nd>nd	NA	6.101	6.141	6.285	6.499	6.581	6.442	6.311	6.102	6.184	6.848	6.866	6.4	6.834	6.383	6.861	6.367	6.352	6.288	6.847	6.664	6.75	6.756	7.021	7.017	6.462	6.951	6.999	0.0679	0.0679	0.655	0.657	0.504	0.67	0.255	0.456	0.057	0.115
IA17_00790	JPVW01000001.1	140312	140803	-1	protein_coding	histidine kinase	BSU_29640	ytsP	unknown	ytsP	Groups of genes>Proteins of unknown function>nd>nd>nd	NA	8.57	8.678	9.091	5.635	5.951	6.218	7.431	7.589	7.355	8.44	8.35	8.662	8.715	8.715	9.008	9.105	8.944	9.119	8.722	9.18	8.799	8.163	8.104	8.127	8.214	8.499	8.517	0.66	0.66	0.49	0.652	-0.084	-0.147	-0.447	-0.793	-0.256	-0.744
IA17_00795	JPVW01000001.1	140930	141553	1	protein_coding	transcriptional regulator	BSU_29630	refZ	regulator of [[protein|FtsZ ]]([SW|TetR family]), facilitates switch from medial to polar [[protein|FtsZ ]]ring placement during sporulation	refZ;yttP	Cellular processes>Cell envelope and cell division>Cell division>Other genes>nd ; Lifestyles>Sporulation>Sporulation proteins>Sporulation proteins/ other>nd	Spo0A Regulon[activation] ; PhoP Regulon[activation] ; CcpA Regulon[repression]	7.346	7.75	7.958	12.17	11.18	11.67	9.42	9.745	9.369	6.792	6.691	8.11	7.283	7.537	7.998	7.979	7.865	7.861	7.924	8.14	7.8	7.542	7.638	7.772	8.336	8.499	8.15	-0.729	-0.729	-0.479	-0.699	-0.249	-0.508	-0.344	-0.816	0.0769	0.315
IA17_00800	JPVW01000001.1	141550	142356	-1	protein_coding	histidinol phosphatase	BSU_29620	hisJ	histidinol phosphate phosphatase	hisJ;ytvP	Metabolism>Amino acid/ nitrogen metabolism>Biosynthesis/ acquisition of amino acids>Biosynthesis/ acquisition of histidine>nd	NA	6.872	7.046	7.591	5.31	5.884	6.258	6.406	6.798	6.848	6.856	6.81	7.514	7.205	7.499	7.677	7.751	7.675	7.625	7.101	7.383	6.981	6.577	6.562	6.759	6.427	7.16	7.142	0.654	0.654	0.0181	0.024	-0.219	-0.289	-0.662	-0.915	-0.0712	-0.243
IA17_00805	JPVW01000001.1	142553	144241	1	protein_coding	septation ring formation regulator EzrA	BSU_29610	ezrA	negative regulator of [[protein|FtsZ ]]ring formation	ezrA;ytwP	Cellular processes>Cell envelope and cell division>Cell division>Other genes>nd ; Groups of genes>Membrane proteins>nd>nd>nd	SigA Regulon[sigma factor]	8.572	8.741	8.911	6.933	7.721	7.775	7.282	7.314	7.323	8.7	8.699	8.702	8.739	8.523	8.897	8.828	8.706	8.849	7.149	7.297	7.153	7.897	7.788	7.923	7.274	8.092	8.184	0.871	0.871	-0.209	-0.426	0.363	0.817	-0.202	-0.787	0.0696	0.44
IA17_00810	JPVW01000001.1	144336	145673	-1	protein_coding	branched-chain amino acid transporter	BSU_29600	braB	branched-chain amino acid transporter	braB	Cellular processes>Transporters>Transporters/ other>Amino acid transporters>BCAA transporters ; Metabolism>Amino acid/ nitrogen metabolism>Biosynthesis/ acquisition of amino acids>Biosynthesis/ acquisition of branched-chain amino acids>nd ; Groups of genes>Membrane proteins>nd>nd>nd	SigA Regulon[sigma factor] ; CodY Regulon[repression] ; ScoC Regulon[repression]	6.734	6.886	7.447	3.971	4.234	4.331	5.564	5.431	5.41	7.432	7.503	6.848	7.975	7.102	7.313	7.969	7.677	8.154	5.848	6.456	6.349	6.446	6.598	6.547	5.674	6.205	6.449	0.932	0.932	0.058	0.16	0.205	0.573	-0.101	-0.343	-0.0915	-0.332
IA17_00815	JPVW01000001.1	145868	147013	1	protein_coding	cysteine desulfurase	BSU_29590	nifZ	cysteine desulfurase, biosynthesis of 4-thiouridine in tRNA	nifZ;iscSB	Information processing>Protein synthesis, modification and degradation>Translation>tRNA modification and maturation>nd	NA	5.429	5.244	5.547	4.316	4.493	4.598	5.824	5.394	5.518	6.208	6.251	5.64	5.977	5.801	5.527	5.762	5.771	5.737	5.877	6.08	6.085	5.565	5.652	5.487	5.164	5.525	5.512	0.523	0.523	0.214	0.251	-0.23	-0.279	0.539	0.68	-0.165	-0.285
IA17_00820	JPVW01000001.1	147017	148222	1	protein_coding	thiamine biosynthesis protein ThiI	BSU_29580	thiI	sulfuryl transferase, biosynthesis of 4-thiouridine in tRNA	thiI;ytbJ	Information processing>Protein synthesis, modification and degradation>Translation>tRNA modification and maturation>nd	NA	6.274	6.148	6.172	4.946	4.902	4.949	6.181	5.906	5.92	6.756	6.689	6.135	6.503	6.292	6.15	6.251	6.255	6.36	6.138	6.38	6.261	6.021	6.034	5.832	5.848	5.939	5.725	0.733	0.733	-0.0249	-0.0365	-0.173	-0.255	0.476	0.724	-0.216	-0.477
IA17_00825	JPVW01000001.1	148316	148525	1	protein_coding	spore protein	BSU_29570	sspA	small acid-soluble spore protein (major alpha-type SASP)	sspA	Lifestyles>Sporulation>Sporulation proteins>Small acid-soluble spore proteins>nd ; Groups of genes>Phosphoproteins>Phosphorylation on an Arg residue>nd>nd ; Groups of genes>Phosphoproteins>Phosphorylation on a Ser residue>nd>nd	SpoVT Regulon[activation] ; SigG Regulon[sigma factor]	7.352	7.618	7.586	8.429	8.496	8.653	14.12	14.31	13.72	7.649	7.56	7.364	7.445	7.174	7.182	7.371	7.18	7.693	10.55	10.92	10.49	9.634	10.8	10.74	13.63	11.93	12.77	-0.98	-0.98	-0.129	-0.639	0.0119	0.0769	0.0523	0.339	-0.11	-0.757
IA17_00830	JPVW01000001.1	148704	150293	1	protein_coding	acyl--CoA ligase	BSU_29560	ytcI	similar to acetate-CoA ligase	ytcI	Groups of genes>Poorly characterized/ putative enzymes>nd>nd>nd	NA	6.791	6.343	6.331	6.48	6.514	6.328	6.71	6.446	6.748	7.04	7.134	6.648	6.941	6.901	5.995	6.674	6.644	6.658	6.904	6.437	6.84	6.547	6.274	6.14	5.756	5.952	5.74	0.509	0.509	-0.138	-0.16	-0.473	-0.557	0.552	0.783	0.0112	0.0254
IA17_00835	JPVW01000001.1	150313	151902	1	protein_coding	amidohydrolase	BSU_29550	ytcJ	putative amidohydrolase	ytcJ	Groups of genes>Proteins of unknown function>nd>nd>nd	NA	7.121	6.819	6.736	7.645	7.345	7.186	6.859	6.692	6.919	7.139	7.382	6.881	7.208	7.131	6.159	6.964	7.01	7.088	6.982	6.919	7.058	6.92	6.545	6.402	6.133	6.35	6.059	0.542	0.542	-0.0686	-0.0816	-0.45	-0.537	0.482	0.682	-0.0438	-0.0848
IA17_00840	JPVW01000001.1	151934	152737	-1	protein_coding	inorganic polyphosphate kinase	BSU_29540	ytdI	inorganic polyphosphate/ATP-NAD kinase	ytdI;ppnKB	Metabolism>Additional metabolic pathways>Biosynthesis of cofactors>Biosynthesis of NAD(P)>nd	NA	8.583	8.886	8.45	11.05	10.42	10.39	8.837	8.733	8.8	8.352	8.319	8.603	7.864	8.523	8.126	8.548	8.407	8.535	8.681	8.922	8.733	7.898	7.669	7.888	7.162	7.545	7.247	0.157	0.157	-0.214	-0.217	-0.794	-0.824	0.102	0.186	0.169	0.315
IA17_00845	JPVW01000001.1	152923	153930	1	protein_coding	signal peptide protein	BSU_29530	sppA	protease, promotes resistance to antimicrobial peptides	sppA;yteI	Lifestyles>Coping with stress>Cell envelope stress proteins (controlled by SigM, V, W, X, Y)>nd>nd ; Lifestyles>Coping with stress>Resistance against toxins/ antibiotics>nd>nd ; Groups of genes>Membrane proteins>nd>nd>nd	SigW Regulon[sigma factor]	8.356	8.614	8.244	7.128	7.011	6.917	6.623	6.658	6.88	8.207	8.104	7.847	7.797	7.993	7.865	7.871	7.785	8.622	5.931	5.75	5.888	6.633	6.374	6.499	5.506	5.568	5.651	0.849	0.849	-0.449	-0.851	-0.0551	-0.198	0.0586	0.215	0.134	0.504
IA17_00850	JPVW01000001.1	153943	154437	1	protein_coding	membrane protein	BSU_29520	sppI	antagonist of [[protein|ACB7F015027A83C5D3457818A71B6F47192CEFBE]], stress protein	sppI;yteJ	Lifestyles>Coping with stress>Cell envelope stress proteins (controlled by SigM, V, W, X, Y)>nd>nd ; Lifestyles>Coping with stress>Resistance against toxins/ antibiotics>nd>nd ; Groups of genes>Membrane proteins>nd>nd>nd	SigW Regulon[sigma factor]	8.767	9.023	8.566	7.858	7.566	7.41	6.982	6.988	7.157	8.192	8.242	8.043	8.01	8.044	7.94	8.01	7.988	8.828	6.163	5.959	6.109	7.001	6.718	6.751	6.173	6.255	6.178	0.823	0.823	-0.498	-0.876	0.029	0.106	0.0203	0.0744	0.113	0.417
IA17_00855	JPVW01000001.1	154512	155192	1	protein_coding	hypothetical protein	BSU_29510	ytfI	sporulation protein	ytfI	Lifestyles>Sporulation>Sporulation proteins>Sporulation proteins/ other>nd	SigF Regulon[sigma factor]	2.848	2.895	2.626	4.089	3.161	3.811	7.62	8.157	7.684	3.068	3.339	3.291	3.128	3.096	3.03	2.929	3.004	2.939	3.658	3.887	3.563	3.985	4.098	4.138	5.631	5.261	5.523	-0.845	-0.845	-0.502	-0.939	-0.0365	-0.198	0.0655	0.363	-0.00475	-0.0283
IA17_00860	JPVW01000001.1	155206	155661	1	protein_coding	spore protein	BSU_29500	gerW	germination protein	gerW;ytfJ	Lifestyles>Sporulation>Germination>Additional germination proteins>nd ; Groups of genes>Phosphoproteins>Phosphorylation on an Arg residue>nd>nd	SigF Regulon[sigma factor]	2.856	3.261	2.851	5.084	4.525	4.909	10.3	10.76	10.3	3.478	3.45	3.685	2.762	3.271	3.104	3.051	3.072	2.703	5.776	6.161	5.647	5.805	6.419	6.313	8.815	7.692	8.196	-0.963	-0.963	-0.237	-0.878	-0.0108	-0.0838	0.0674	0.523	-0.00682	-0.062
IA17_00865	JPVW01000001.1	155771	156274	1	protein_coding	peroxidase	BSU_29490	tpx	probable thiol peroxidase	tpx;ytgI	Lifestyles>Coping with stress>Resistance against oxidative and electrophile stress>nd>nd	Spx Regulon[activation]	10.43	10.89	10.97	11.78	11.85	12.02	10.48	10.87	10.8	10.35	10.28	10.97	10.48	10.79	10.9	11.05	10.92	11.21	10.1	10.31	10.1	9.983	9.563	9.817	9.385	9.894	9.572	0.53	0.53	-0.541	-0.638	-0.481	-0.736	-0.292	-0.661	0.148	0.446
IA17_00870	JPVW01000001.1	156335	157324	1	protein_coding	hypothetical protein	BSU_29480	ytxK	similar to SAM-dependent methyltransferase	ytxK;ythI	Information processing>Genetics>Genetics/ other/ based on similarity>nd>nd	Spx Regulon[activation]	7.771	7.997	8.174	10.04	9.568	10.05	7.753	8.074	8.204	8.311	8.337	8.514	8.456	8.509	8.275	8.535	8.527	8.77	8.022	8.334	8.121	7.712	7.296	7.51	6.885	7.209	6.947	0.726	0.726	-0.233	-0.338	-0.577	-0.892	-0.000265	-0.000905	0.0495	0.169
IA17_00875	JPVW01000001.1	157672	158859	1	protein_coding	acetate kinase	BSU_29470	ackA	acetate kinase	ackA	Metabolism>Electron transport and ATP synthesis>ATP synthesis>Substrate-level phosphorylation>nd ; Metabolism>Carbon metabolism>Carbon core metabolism>Overflow metabolism>nd	SigA Regulon[sigma factor] ; CodY Regulon[activation] ; CcpA Regulon[activation]	8.912	9.067	9.731	6.509	6.269	6.231	7.885	8.111	7.877	9.571	9.573	9.02	9.838	9.013	9.081	9.925	9.62	10.05	9.061	9.675	9.166	9.029	9.069	9.038	7.715	8.271	8.449	0.841	0.841	0.365	0.674	-0.083	-0.208	0.0361	0.0923	-0.0361	-0.0927
IA17_00880	JPVW01000001.1	158944	159456	1	protein_coding	molybdenum cofactor biosynthesis protein B	BSU_29460	moaB	molybdopterin precursor biosynthesis	moaB	Metabolism>Additional metabolic pathways>Biosynthesis of cofactors>Biosynthesis of molybdopterin>nd	NA	5.855	6.029	6.588	5.492	5.326	5.67	5.403	5.83	5.995	7.074	7.069	6.814	6.818	6.833	6.299	7.047	6.801	6.78	6.35	6.998	6.508	6.249	6.076	6.146	5.292	5.769	5.599	0.863	0.863	0.174	0.344	-0.309	-0.651	0.133	0.368	-0.000687	-0.00205
IA17_00885	JPVW01000001.1	159626	160837	1	protein_coding	argininosuccinate synthase	BSU_29450	argG	argininosuccinate synthase, reversible	argG	Metabolism>Amino acid/ nitrogen metabolism>Biosynthesis/ acquisition of amino acids>Biosynthesis/ acquisition of arginine>nd ; Groups of genes>Phosphoproteins>Phosphorylation on an Arg residue>nd>nd	AhrC Regulon[repression] ; YlxR Regulon[regulation]	9.339	9.326	9.205	4.801	9.558	6.909	9.068	8.525	8.385	9.874	9.659	8.41	8.963	8.356	8.455	8.92	8.504	7.685	6.539	5.896	6.092	8.524	7.796	7.607	7.879	7.294	7.56	0.405	0.405	-0.713	-0.78	0.297	0.519	0.349	0.714	0.144	0.422
IA17_00890	JPVW01000001.1	160834	162219	1	protein_coding	argininosuccinate lyase	BSU_29440	argH	argininosuccinate lyase	argH	Metabolism>Amino acid/ nitrogen metabolism>Biosynthesis/ acquisition of amino acids>Biosynthesis/ acquisition of arginine>nd	AhrC Regulon[repression] ; YlxR Regulon[regulation]	9.718	9.696	9.509	5.714	10.68	7.739	9.228	8.665	8.585	9.987	9.776	8.761	9.258	8.727	8.89	9.143	8.864	8.586	6.966	5.863	6.165	8.558	8.066	7.971	8.403	8.11	8.29	0.414	0.414	-0.725	-0.796	0.421	0.764	0.204	0.575	0.0809	0.279
IA17_00900	JPVW01000001.1	162542	163309	1	protein_coding	3-ketoacyl-ACP reductase	BSU_29420	ytkK	similar to 3-oxoacyl- acyl-carrier protein reductase	ytkK	Groups of genes>Poorly characterized/ putative enzymes>nd>nd>nd	SigB Regulon[sigma factor]	8.839	9.074	9.193	8.469	8.352	8.819	8.711	9.167	9.379	9.255	9.341	9.543	9.21	9.745	9.281	9.488	9.541	9.376	9.291	9.228	9.324	9.108	8.604	8.655	7.982	7.968	8.023	0.642	0.642	-0.148	-0.193	-0.695	-0.924	0.0833	0.289	0.209	0.758
IA17_00905	JPVW01000001.1	163372	164055	1	protein_coding	metal-dependent hydrolase	BSU_29410	ytkL	general stress protein	ytkL	Lifestyles>Coping with stress>General stress proteins (controlled by SigB)>nd>nd	SigB Regulon[sigma factor]	8.035	8.313	8.141	9.651	9.289	9.591	8.273	8.961	9.116	8.306	8.37	8.763	8.251	8.856	8.426	8.669	8.76	8.826	9.114	9.036	9.007	8.729	8.072	8.246	8.308	8.32	7.976	0.0191	0.0191	0.0467	0.0467	-0.918	-0.919	-0.172	-0.436	0.0491	0.139
IA17_00910	JPVW01000001.1	164106	165032	-1	protein_coding	LysR family transcriptional regulator	BSU_29400	ascR	alkyl-sulphur catabolism regulator, transcriptional activator of the [[gene|E3F1B3A4086DBC40FD9AE9CD6981270FBDFA6CAF]]-[[gene|A6A13C54177381CE78ABA2CFC2A3F2CE12099F15]]-[[gene|A8FA40EACDB15CF53DDDA725A3AA5A6EB654FA8B]]-[[gene|350C97E4A4C60A6E2FF9610D50B4A49FB9F9B42D]]-[[gene|B1DD32A3B3D1C0C5391A40834940257357A2F30F]]-[[gene|B24763A732111026D21C828FF9BE73FB22A123CF]]-[[gene|EDC3565D90D7059A4A4C66A…	ascR;ytlI	Metabolism>Amino acid/ nitrogen metabolism>Biosynthesis/ acquisition of amino acids>Biosynthesis/ acquisition of cysteine>nd ; Metabolism>Additional metabolic pathways>Sulfur metabolism>Conversion of S-methyl cysteine to cysteine>nd ; Information processing>Regulation of gene expression>Transcription factors and their control>Transcription factors/ other>nd	SigA Regulon[sigma factor] ; CymR Regulon[repression]	4.579	3.83	4.462	4.762	4.727	5.248	3.667	4.626	4.452	5.8	5.795	4.8	6.048	5.106	5.133	5.224	4.773	4.152	3.467	3.609	3.281	3.193	3.347	3.38	4.021	4.289	4.096	0.676	0.676	-0.541	-0.734	0.0818	0.163	0.115	0.234	-0.279	-0.58
IA17_00915	JPVW01000001.1	165185	165721	1	protein_coding	acetyltransferase	BSU_29390	snaA	sulphur N-acetylase, required for the conversion of S-methyl-cysteine to cysteine	snaA;ytmI	Metabolism>Additional metabolic pathways>Sulfur metabolism>Conversion of S-methyl cysteine to cysteine>nd	SigA Regulon[sigma factor] ; CymR Regulon[repression] ; AscR Regulon[activation]	2.733	2.508	2.534	2.907	3.093	2.736	2.447	2.613	2.702	2.837	2.72	2.555	2.791	2.61	2.533	2.488	2.451	2.54	2.799	2.604	2.619	2.505	2.943	2.805	3.466	3.601	3.413	-0.412	-0.412	0.189	0.207	0.605	0.679	-0.0891	-0.136	-0.432	-0.667
IA17_00920	JPVW01000001.1	165735	166544	1	protein_coding	L-cystine-binding protein TcyJ	BSU_29380	tcyJ	cystine [SW|ABC transporter] (binding protein)	tcyJ;ytmJ	Cellular processes>Transporters>ABC transporters>Importers>Uptake of amino acids ; Metabolism>Amino acid/ nitrogen metabolism>Biosynthesis/ acquisition of amino acids>Biosynthesis/ acquisition of cysteine>nd ; Groups of genes>Membrane proteins>nd>nd>nd	SigA Regulon[sigma factor] ; CymR Regulon[repression] ; AscR Regulon[activation]	2.666	2.653	2.717	2.948	2.951	2.757	2.864	2.812	2.668	2.814	2.718	2.57	2.877	2.608	2.636	2.636	2.618	2.605	2.998	2.748	2.694	2.681	3.299	2.969	3.608	3.963	3.544	-0.53	-0.53	0.205	0.242	0.649	0.788	-0.116	-0.229	-0.317	-0.643
IA17_00925	JPVW01000001.1	166558	167370	1	protein_coding	L-cystine-binding protein TcyJ	BSU_29370	tcyK	cystine [SW|ABC transporter] (binding protein)	tcyK;ytmK	Cellular processes>Transporters>ABC transporters>Importers>Uptake of amino acids ; Metabolism>Amino acid/ nitrogen metabolism>Biosynthesis/ acquisition of amino acids>Biosynthesis/ acquisition of cysteine>nd ; Groups of genes>Membrane proteins>nd>nd>nd	SigA Regulon[sigma factor] ; CymR Regulon[repression] ; AscR Regulon[activation]	3.018	2.921	2.978	3.997	3.608	3.784	3.29	3.483	3.359	2.951	2.964	2.827	3.082	2.962	3.1	3.051	3.081	2.944	3.603	3.55	3.496	3.224	3.544	3.547	4.123	4.454	3.938	-0.744	-0.744	0.314	0.47	0.321	0.545	-0.209	-0.422	-0.278	-0.62
IA17_00930	JPVW01000001.1	167392	168111	1	protein_coding	cysteine ABC transporter permease	BSU_29360	tcyL	cystine [SW|ABC transporter] (permease)	tcyL;ytmL	Cellular processes>Transporters>ABC transporters>Importers>Uptake of amino acids ; Metabolism>Amino acid/ nitrogen metabolism>Biosynthesis/ acquisition of amino acids>Biosynthesis/ acquisition of cysteine>nd ; Groups of genes>Membrane proteins>nd>nd>nd	SigA Regulon[sigma factor] ; CymR Regulon[repression] ; AscR Regulon[activation]	3.135	3.328	3.083	4.564	4.591	4.433	3.301	3.697	3.21	2.723	2.674	2.714	2.83	2.702	3.011	2.656	2.638	2.51	3.396	3.444	3.308	3.21	3.613	3.44	4.549	4.425	4.121	-0.82	-0.82	0.207	0.361	0.323	0.604	-0.15	-0.353	-0.222	-0.558
IA17_00935	JPVW01000001.1	168141	168848	1	protein_coding	cysteine ABC transporter permease	BSU_29350	tcyM	cystine [SW|ABC transporter] (permease)	tcyM;ytmM	Cellular processes>Transporters>ABC transporters>Importers>Uptake of amino acids ; Metabolism>Amino acid/ nitrogen metabolism>Biosynthesis/ acquisition of amino acids>Biosynthesis/ acquisition of cysteine>nd ; Groups of genes>Membrane proteins>nd>nd>nd	SigA Regulon[sigma factor] ; CymR Regulon[repression] ; AscR Regulon[activation]	2.529	2.595	2.446	2.786	2.763	2.703	2.672	2.658	2.638	2.624	2.537	2.541	2.602	2.545	2.484	2.551	2.499	2.468	2.685	2.731	2.786	2.574	3.136	2.875	3.379	3.726	3.312	-0.583	-0.583	0.266	0.327	0.589	0.767	-0.163	-0.33	-0.254	-0.547
IA17_00940	JPVW01000001.1	168845	169624	1	protein_coding	amino acid ABC transporter ATP-binding protein	BSU_29340	tcyN	cystine [SW|ABC transporter ](ATP-binding protein)	tcyN;hisP;ytmN	Cellular processes>Transporters>ABC transporters>Importers>Uptake of amino acids ; Metabolism>Amino acid/ nitrogen metabolism>Biosynthesis/ acquisition of amino acids>Biosynthesis/ acquisition of cysteine>nd ; Groups of genes>Membrane proteins>nd>nd>nd	SigA Regulon[sigma factor] ; CymR Regulon[repression] ; AscR Regulon[activation]	2.717	2.452	2.489	3.411	3.078	2.747	2.713	2.58	2.696	2.573	2.519	2.568	2.51	2.676	2.39	2.501	2.538	2.557	2.701	2.613	2.581	2.502	3.019	2.746	3.495	3.656	3.279	-0.563	-0.563	0.138	0.167	0.579	0.711	-0.21	-0.367	-0.321	-0.602
IA17_00945	JPVW01000001.1	169621	170625	1	protein_coding	hypothetical protein	BSU_29330	cmoO	monooxygenase, required for the conversion of S-methyl-cysteine to cysteine	cmoO;ytmO	Metabolism>Additional metabolic pathways>Sulfur metabolism>Conversion of S-methyl cysteine to cysteine>nd	SigA Regulon[sigma factor] ; CymR Regulon[repression] ; AscR Regulon[activation]	2.505	2.535	2.494	3.247	3.081	2.702	3.017	2.764	2.868	2.639	2.6	2.489	2.498	2.52	2.451	2.451	2.46	2.34	2.624	2.538	2.655	2.778	3.25	2.732	3.847	3.44	3.225	-0.718	-0.718	0.0222	0.0319	0.513	0.736	0.0248	0.0528	-0.22	-0.468
IA17_00950	JPVW01000001.1	170640	170921	1	protein_coding	glutaredoxin	BSU_29320	cmoI	required for the conversion of S-methyl-cysteine to cysteine	cmoI;ytnI	Metabolism>Additional metabolic pathways>Sulfur metabolism>Conversion of S-methyl cysteine to cysteine>nd	SigA Regulon[sigma factor] ; CymR Regulon[repression] ; AscR Regulon[activation]	2.689	2.554	2.427	3.678	3.328	2.913	3.049	2.712	3.013	2.404	2.393	2.463	2.48	2.466	2.322	2.459	2.445	2.502	2.674	2.592	2.506	2.695	3.114	2.703	3.539	3.548	3.19	-0.773	-0.773	-0.00718	-0.0113	0.47	0.74	-0.108	-0.253	-0.193	-0.467
IA17_00955	JPVW01000001.1	170918	172246	1	protein_coding	monooxygenase	BSU_29310	cmoJ	alkyl monooxygenase, required for the conversion of S-methyl-cysteine to cysteine	cmoJ;ytnJ	Metabolism>Additional metabolic pathways>Sulfur metabolism>Conversion of S-methyl cysteine to cysteine>nd	SigA Regulon[sigma factor] ; CymR Regulon[repression] ; AscR Regulon[activation]	2.663	2.533	2.475	3.679	3.499	2.837	3.12	2.776	2.894	2.698	2.615	2.527	2.467	2.559	2.382	2.458	2.461	2.401	2.738	2.668	2.622	2.854	3.477	2.809	3.921	3.7	3.258	-0.712	-0.712	0.0776	0.111	0.527	0.755	0.0314	0.0687	-0.177	-0.387
IA17_00960	JPVW01000001.1	172293	172985	1	protein_coding	regulatory protein	BSU_29300	ribR	riboflavin kinase with preference for dihydroriboflavin, binds FMN riboswitches of the rib operon and of ribU to allow expression even in the presence of FMN, required for the conversion of S-methyl-cysteine to cysteine	ribR;ytnK;rbfK	Metabolism>Additional metabolic pathways>Sulfur metabolism>Conversion of S-methyl cysteine to cysteine>nd ; Groups of genes>Poorly characterized/ putative enzymes>nd>nd>nd	SigA Regulon[sigma factor] ; CymR Regulon[repression] ; AscR Regulon[activation]	2.759	2.621	2.674	3.653	3.389	2.993	3.192	3.041	2.907	2.86	2.663	2.669	2.512	2.532	2.435	2.636	2.621	2.471	2.987	2.586	2.806	2.843	3.696	3.041	4.027	4.019	3.342	-0.695	-0.695	0.0928	0.129	0.537	0.754	0.0023	0.00491	-0.137	-0.292
IA17_00965	JPVW01000001.1	173003	174253	1	protein_coding	hydrolase	BSU_29290	sndA	sulphur compound N-deacetylase, required for the conversion of S-methyl-cysteine to cysteine	sndA;hipO;ytnL	Metabolism>Additional metabolic pathways>Sulfur metabolism>Conversion of S-methyl cysteine to cysteine>nd ; Groups of genes>Efp-dependent proteins>nd>nd>nd	SigA Regulon[sigma factor] ; CymR Regulon[repression] ; AscR Regulon[activation]	2.898	2.77	2.726	3.712	3.638	3.157	3.151	2.987	3.105	2.689	2.721	2.669	2.646	2.735	2.709	2.551	2.579	2.549	2.781	2.758	2.825	3.042	3.457	2.989	3.789	3.886	3.419	-0.74	-0.74	0.0609	0.0905	0.525	0.784	-0.0539	-0.13	-0.096	-0.233
IA17_00970	JPVW01000001.1	174272	175174	1	protein_coding	membrane protein	BSU_29280	ytnM	unknown	ytnM	Cellular processes>Transporters>Transporters/ other>Other transporters>nd ; Groups of genes>Membrane proteins>nd>nd>nd	SigA Regulon[sigma factor] ; CymR Regulon[repression] ; AscR Regulon[activation]	3.133	2.975	2.89	3.971	3.763	3.55	3.275	3.41	3.494	2.712	2.956	2.8	2.753	2.867	2.905	2.69	2.854	2.675	3.116	2.945	3.026	3.079	3.681	3.172	4.331	4.037	3.693	-0.786	-0.786	0.00719	0.0116	0.388	0.627	-0.0885	-0.184	-0.193	-0.407
IA17_00980	JPVW01000001.1	175350	176669	1	protein_coding	hypothetical protein	BSU_29270	ytoI	similar to transcriptional regulator ([SW|GntR family])	ytoI	Information processing>Regulation of gene expression>Transcription factors and their control>Transcription factor/ other/ based on similarity>nd	NA	6.013	6.23	6.243	7.03	6.987	7.043	6.895	6.905	6.652	6.23	6.059	6.004	5.999	5.814	6.063	5.821	5.798	5.807	6.169	6.193	6.289	6.34	6.606	6.57	6.884	6.535	6.714	-0.916	-0.916	-0.163	-0.407	0.23	0.628	0.199	0.697	0.0127	0.0623
IA17_00985	JPVW01000001.1	176688	176990	-1	protein_coding	membrane protein	BSU_29260	ytpI	unknown	ytpI	Groups of genes>Proteins of unknown function>nd>nd>nd	NA	7.648	8.208	8.075	9.214	9	9.518	9.692	9.851	9.573	7.562	7.558	7.963	7.542	7.648	8.154	7.567	7.633	7.534	7.721	7.729	7.675	8.384	8.703	8.654	9.658	9.01	9.306	-0.867	-0.867	-0.401	-0.806	0.219	0.744	-0.0619	-0.315	0.0629	0.337
IA17_00990	JPVW01000001.1	177121	178062	1	protein_coding	oligoribonuclease	BSU_29250	nrnA	oligoribonuclease (nanoRNase), 3,5-bisphosphate nucleotidase, degradation of pGpG	nrnA;ytqI	Information processing>RNA synthesis and degradation>RNases>Exoribonucleases>nd	NA	8.878	9.021	9.078	10.24	10.01	10.31	8.888	8.673	8.412	7.903	7.882	8.539	8.148	8.347	8.725	8.686	8.582	8.794	7.515	7.713	7.656	8.604	8.622	8.67	9.084	8.899	9.058	-0.283	-0.283	-0.415	-0.432	0.589	0.681	-0.513	-0.81	0.148	0.398
IA17_00995	JPVW01000001.1	178080	178271	-1	protein_coding	hypothetical protein	BSU_29249	ytzJ	unknown	ytzJ	Groups of genes>Proteins of unknown function>nd>nd>nd	NA	7.518	7.973	7.722	10.36	10.2	10.32	8.597	8.547	8.18	7.049	7.026	7.474	6.993	7.168	8.452	7.441	7.373	7.322	8.479	8.973	8.661	8.901	8.856	9.249	8.968	8.837	9.089	-0.831	-0.831	0.4	0.719	0.106	0.274	-0.17	-0.457	0.189	0.572
IA17_01000	JPVW01000001.1	178373	178876	-1	protein_coding	sporulation protein	BSU_29240	ytrI	spore cortex formation	ytrI	Lifestyles>Sporulation>Sporulation proteins>Sporulation proteins/ other>nd ; Groups of genes>Membrane proteins>nd>nd>nd	SigE Regulon[sigma factor]	3.996	4.115	3.909	4.157	3.647	3.656	6.747	6.609	6.784	3.507	3.626	3.993	3.928	3.906	3.989	4.134	4.17	3.89	4.389	4.369	4.196	4.144	4.17	4.102	5.265	4.675	4.83	-0.782	-0.782	-0.559	-0.896	-0.2	-0.721	-0.0141	-0.0734	-0.0218	-0.114
IA17_01005	JPVW01000001.1	178873	179214	-1	protein_coding	sporulation protein	BSU_29239	ytrH	sporulation protein	ytrH	Lifestyles>Sporulation>Sporulation proteins>Sporulation proteins/ other>nd	SigE Regulon[sigma factor]	3.43	3.274	3.727	3.644	2.776	2.976	5.797	5.469	5.772	3.493	3.594	3.519	3.62	3.757	3.499	3.755	3.698	3.417	3.911	4.048	3.659	3.706	3.812	3.49	4.504	3.99	4.234	-0.736	-0.736	-0.588	-0.869	-0.214	-0.637	0.093	0.36	-0.0629	-0.261
IA17_01010	JPVW01000001.1	179354	182701	1	protein_coding	DNA polymerase III DnaE	BSU_29230	dnaE	lagging strand DNA polymerase III (alpha subunit), part of the [SW|replisome]	dnaE	Information processing>Genetics>DNA replication>nd>nd ; Groups of genes>Essential genes>nd>nd>nd	LexA Regulon[repression]	6.067	5.924	6.002	6.147	6.5	6.235	6.306	6.186	6.36	6.387	6.35	5.994	6.198	6.219	5.809	5.932	6.037	6.123	8.078	8.1	8.376	7.539	7.529	7.446	7.026	7.581	7.31	-0.497	-0.497	0.836	0.964	-0.0452	-0.195	0.141	0.621	-0.0453	-0.254
IA17_01015	JPVW01000001.1	182838	184070	1	protein_coding	malate dehydrogenase	BSU_29220	ytsJ	malic enzyme, forms a transhydrogenation cycle with [[protein|MalS ]]for balancing of NADPH	ytsJ	Metabolism>Carbon metabolism>Utilization of specific carbon sources>Utilization of organic acids>nd ; Groups of genes>Phosphoproteins>Phosphorylation on an Arg residue>nd>nd	LexA Regulon[repression]	8.97	8.982	9.203	8.062	8.063	8.404	9.187	9.234	9.168	8.399	8.395	9.003	8.714	9.028	9.125	9.118	9.132	9.198	9.967	9.977	10.17	9.692	9.574	9.557	9.459	9.89	9.704	-0.603	-0.603	0.667	0.837	-0.143	-0.327	-0.356	-0.862	0.0567	0.272
IA17_01020	JPVW01000001.1	184405	185277	1	protein_coding	acetyl-CoA carboxyl transferase	BSU_29210	accD	acetyl-CoA carboxylase (beta subunit)	accD;yttI	Metabolism>Lipid metabolism>Biosynthesis of lipids>Biosynthesis of fatty acids>nd ; Groups of genes>Essential genes>nd>nd>nd ; Groups of genes>Phosphoproteins>Phosphorylation on an Arg residue>nd>nd	Spo0A Regulon[activation]	9.361	9.227	9.147	10.5	10.29	10.14	9.079	8.479	8.373	9.295	9.212	8.64	9.174	8.518	8.825	8.855	8.711	8.838	8.683	8.668	8.815	9.004	9.105	8.983	8.823	9.016	8.94	0.231	0.231	0.188	0.193	0.705	0.739	0.504	0.783	-0.0335	-0.0838
IA17_01025	JPVW01000001.1	185262	186239	1	protein_coding	acetyl-CoA carboxylase subunit alpha	BSU_29200	accA	acetyl-CoA carboxylase (alpha subunit)	accA	Metabolism>Lipid metabolism>Biosynthesis of lipids>Biosynthesis of fatty acids>nd ; Groups of genes>Essential genes>nd>nd>nd	Spo0A Regulon[activation]	9.236	9.148	8.962	10.78	10.31	10.02	8.808	8.237	8.108	9.077	9.064	8.518	8.919	8.361	8.728	8.702	8.618	8.737	8.476	8.353	8.577	8.793	8.982	8.774	8.721	8.941	8.602	0.336	0.336	0.164	0.174	0.739	0.796	0.374	0.667	0.0103	0.0246
IA17_01030	JPVW01000001.1	186423	187382	1	protein_coding	6-phosphofructokinase	BSU_29190	pfkA	phosphofructokinase, glycolytic enzyme	pfkA;pfk	Metabolism>Carbon metabolism>Carbon core metabolism>Glycolysis>nd ; Information processing>Genetics>Newly identified competence genes>nd>nd ; Groups of genes>Phosphoproteins>Phosphorylation on an Arg residue>nd>nd	NA	8.97	8.667	8.539	9.514	9.141	9.129	8.606	8.372	8.438	9.485	9.497	8.737	9.206	8.862	8.85	8.747	8.772	8.792	8.082	7.823	8.289	8.499	8.681	8.48	7.948	7.859	8.044	0.755	0.755	-0.375	-0.572	0.113	0.21	0.467	0.887	0.133	0.546
IA17_01035	JPVW01000001.1	187425	189182	1	protein_coding	pyruvate kinase	BSU_29180	pyk	pyruvate kinase, glycolytic enzyme	pyk;pykA	Metabolism>Carbon metabolism>Carbon core metabolism>Glycolysis>nd ; Groups of genes>Phosphoproteins>Phosphorylation on a Ser residue>nd>nd	NA	10.14	9.989	9.955	10.99	10.24	10.22	9.414	9.554	9.529	10.14	10.18	9.849	10.12	9.909	9.745	9.861	9.943	10.13	9.447	9.427	9.428	9.9	9.59	9.537	9.399	9.52	9.246	0.879	0.879	-0.222	-0.466	0.0611	0.145	0.237	0.569	0.0535	0.156
IA17_01040	JPVW01000001.1	189275	189658	1	protein_coding	exlusion protein FxsA	BSU_29170	ytzA	unknown	ytzA	Groups of genes>Membrane proteins>nd>nd>nd ; Groups of genes>Proteins of unknown function>nd>nd>nd	NA	8.801	8.586	8.588	9.703	9.181	9.419	8.249	8.589	8.617	9.211	9.288	8.861	9.099	9.037	8.66	8.898	8.959	9.017	8.253	8.048	8.037	8.669	8.519	8.46	8.514	8.536	8.207	0.778	0.778	-0.431	-0.686	0.186	0.407	0.183	0.437	-0.0213	-0.0567
IA17_01045	JPVW01000001.1	189691	190806	-1	protein_coding	membrane protein	BSU_29160	ytvI	sporulation protein	ytvI	Lifestyles>Sporulation>Sporulation proteins>Sporulation proteins/ other>nd ; Groups of genes>Membrane proteins>nd>nd>nd	SigE Regulon[sigma factor]	5.868	5.363	5.253	6.806	6.217	6.176	7.416	7.987	7.869	5.809	5.798	5.212	5.514	5.275	4.83	5.012	5.082	4.773	5.202	5.034	5.067	5.903	5.901	5.702	6.67	6.474	6.289	-0.729	-0.729	-0.574	-0.839	0.079	0.213	0.25	0.688	0.0014	0.00533
IA17_01050	JPVW01000001.1	190903	191367	1	protein_coding	membrane protein	BSU_29150	ytwI	unknown	ytwI	Lifestyles>Sporulation>Sporulation proteins>Newly identified sporulation proteins (based on transcription profiling)>nd	NA	5.71	5.141	5.371	6.494	6.018	5.47	6.595	6.705	6.34	5.628	5.746	5.083	5.367	5.288	4.848	4.936	5.165	4.89	5.195	5.232	5.283	5.534	5.845	5.763	7.701	5.565	6.569	-0.742	-0.742	-0.336	-0.501	0.239	0.412	0.223	0.421	-0.294	-0.613
IA17_01055	JPVW01000001.1	191701	192819	1	protein_coding	citrate synthase	BSU_29140	citZ	citrate synthase	citZ;citA2	Metabolism>Carbon metabolism>Carbon core metabolism>TCA cycle>nd ; Groups of genes>Phosphoproteins>Phosphorylation on a Ser residue>nd>nd	SigA Regulon[sigma factor] ; CitB Regulon[mRNA destabilization] ; CcpA Regulon[repression] ; CcpC Regulon[repression]	10.68	10.72	9.97	10.52	10.7	9.933	10.02	9.788	9.963	9.709	9.699	9.738	8.921	9.589	9.585	8.956	9.237	8.982	9.489	9.178	9.706	9.75	9.33	9.374	9.273	8.763	8.037	-0.0612	-0.0612	-0.305	-0.305	-0.532	-0.559	0.483	0.614	0.459	0.738
IA17_01060	JPVW01000001.1	192984	194255	1	protein_coding	isocitrate dehydrogenase	BSU_29130	icd	isocitrate dehydrogenase	icd;citC	Metabolism>Carbon metabolism>Carbon core metabolism>TCA cycle>nd ; Groups of genes>Phosphoproteins>Phosphorylation on an Arg residue>nd>nd ; Groups of genes>Phosphoproteins>Phosphorylation on either a Ser, Thr or Tyr residue>nd>nd	SigA Regulon[sigma factor] ; CitB Regulon[mRNA destabilization] ; CcpA Regulon[repression] ; CcpC Regulon[repression]	11.22	11.18	10.78	10.75	10.99	10.28	10.01	10.02	10.09	10.56	10.57	10.64	10.24	10.49	10.48	10.36	10.38	10.45	9.116	8.797	9.256	10.12	9.636	9.703	9.565	9.602	9.083	0.664	0.664	-0.627	-0.84	0.0699	0.172	0.0694	0.174	0.283	0.719
IA17_01065	JPVW01000001.1	194299	195237	1	protein_coding	malate dehydrogenase	BSU_29120	mdh	malate dehydrogenase	mdh;citH	Metabolism>Carbon metabolism>Carbon core metabolism>TCA cycle>nd ; Groups of genes>Membrane proteins>nd>nd>nd ; Groups of genes>Phosphoproteins>Phosphorylation on an Arg residue>nd>nd ; Groups of genes>Phosphoproteins>Phosphorylation on a Ser residue>nd>nd	SigA Regulon[sigma factor] ; CitB Regulon[mRNA destabilization] ; CcpA Regulon[repression] ; CcpC Regulon[repression]	11.27	11.3	10.9	10.99	11.14	10.48	10.03	10.15	10.13	10.63	10.63	10.77	10.28	10.62	10.62	10.48	10.49	10.55	9.345	9.006	9.462	10.16	9.72	9.808	9.768	9.812	9.325	0.684	0.684	-0.614	-0.841	0.0652	0.165	0.00464	0.0119	0.255	0.655
IA17_01070	JPVW01000001.1	195449	196171	1	protein_coding	chemotaxis protein CheY	BSU_29110	phoP	two-component response regulator ([SW|OmpR family]), regulation of phosphate metabolism	phoP	Metabolism>Additional metabolic pathways>Phosphate metabolism>nd>nd ; Information processing>Regulation of gene expression>Transcription factors and their control>Two-component system response regulators>nd ; Information processing>Regulation of gene expression>Regulators of core metabolism>nd>nd ; Lifestyles>Sporulation>Sporulation proteins>Sporulation proteins/ other>nd ; Lifestyles>Coping with…	SigA Regulon[sigma factor] ; SigE Regulon[sigma factor] ; SigB Regulon[sigma factor] ; PhoP Regulon[activation] ; CcpA Regulon[repression] ; ScoC Regulon[repression]	6.105	6.102	5.729	9.271	9.319	9.066	8.204	7.63	7.643	5.349	5.224	5.844	5.513	5.573	5.663	5.591	5.529	5.6	7.11	7.183	7.424	6.975	7.098	7.041	6.909	6.859	6.877	-0.942	-0.942	0.0858	0.256	-0.172	-0.53	0.0825	0.301	0.151	0.577
IA17_01075	JPVW01000001.1	196164	197903	1	protein_coding	alkaline phosphatase	BSU_29100	phoR	two-component sensor kinase, regulation of phosphate metabolism	phoR	Metabolism>Additional metabolic pathways>Phosphate metabolism>nd>nd ; Information processing>Protein synthesis, modification and degradation>Protein modification>Protein kinases>nd ; Information processing>Regulation of gene expression>Transcription factors and their control>Control of two-component response regulators>Two-component sensor kinase ; Lifestyles>Sporulation>Sporulation proteins>Spor…	SigA Regulon[sigma factor] ; SigE Regulon[sigma factor] ; SigB Regulon[sigma factor] ; PhoP Regulon[activation] ; CcpA Regulon[repression] ; ScoC Regulon[repression]	6.637	6.476	6.109	9.018	9.044	8.758	7.947	7.481	7.487	5.753	5.575	6.131	5.753	5.771	5.934	5.914	5.847	5.897	6.974	7.163	7.34	7.104	7.134	7.048	7.157	6.96	6.896	-0.955	-0.955	0.0936	0.314	-0.131	-0.463	0.0767	0.306	0.151	0.633
IA17_01080	JPVW01000001.1	198147	200789	1	protein_coding	DNA polymerase I	BSU_29090	polA	DNA polymerase I, required for repair of UV- or MMS-induced DNA damage, processing of Okazaki fragments	polA	Information processing>Genetics>DNA replication>nd>nd ; Information processing>Genetics>DNA repair/ recombination>nd>nd ; Information processing>Genetics>DNA repair/ recombination>Other proteins>nd	SigE Regulon[sigma factor]	6.595	6.315	6.024	7.512	7.377	7.205	7.266	6.762	7.099	6.635	6.637	6.446	6.392	6.379	5.904	6.267	6.197	6.199	7.303	7.301	7.633	6.905	6.804	6.744	6.452	6.247	6.124	-0.479	-0.479	0.304	0.347	-0.531	-0.645	0.531	0.845	0.0945	0.281
IA17_01085	JPVW01000001.1	200812	201642	1	protein_coding	5-hydroxymethyluracil DNA glycosylase	BSU_29080	mutM	formamidopyrimidine-DNA glycosidase	mutM;ytaE	Information processing>Genetics>DNA repair/ recombination>nd>nd ; Information processing>Genetics>DNA repair/ recombination>Oxidized guanine (GO) DNA repair system>nd	SigE Regulon[sigma factor]	7.116	6.68	6.503	8.087	8.033	7.516	7.228	6.877	7.16	6.886	6.957	6.777	6.757	6.701	6.176	6.608	6.519	6.619	7.464	7.45	7.681	7.217	7.087	6.911	6.847	6.535	6.256	-0.362	-0.362	0.383	0.411	-0.53	-0.624	0.564	0.848	0.0642	0.182
IA17_01090	JPVW01000001.1	201808	202440	1	protein_coding	membrane protein	BSU_29070	ytaF	[SW|sporulation] protein	ytaF	Lifestyles>Sporulation>Sporulation/ other>nd>nd ; Groups of genes>Membrane proteins>nd>nd>nd	SigE Regulon[sigma factor]	6.935	6.556	6.553	7.551	7.466	6.869	8.176	8.112	7.946	6.818	6.885	6.618	6.507	6.616	5.977	6.536	6.562	6.513	7.346	7.442	7.542	7.145	7.118	6.989	8.372	6.858	7.454	-0.878	-0.878	-0.135	-0.281	-0.18	-0.392	0.257	0.609	-0.227	-0.677
IA17_01095	JPVW01000001.1	202456	203049	1	protein_coding	dephospho-CoA kinase	BSU_29060	ytaG	dephospho-CoA kinase	ytaG;coaE	Metabolism>Additional metabolic pathways>Biosynthesis of cofactors>Biosynthesis of coenzyme A>nd ; Groups of genes>Essential genes>nd>nd>nd ; Groups of genes>Phosphoproteins>Phosphorylation on either a Ser, Thr or Tyr residue>nd>nd	SigE Regulon[sigma factor]	7.051	6.781	6.756	7.137	7.257	6.916	8.431	8.443	8.19	7.011	7.077	6.913	6.869	6.9	6.624	6.808	6.806	6.658	7.489	7.477	7.591	7.197	7.213	7.042	8.575	7.022	7.616	-0.856	-0.856	-0.287	-0.554	-0.205	-0.477	0.208	0.549	-0.235	-0.744
IA17_01100	JPVW01000001.1	203091	203933	-1	protein_coding	glyoxal reductase	BSU_29050	ytbE	putative aldo/keto reductase, may be involved in detoxification	ytbE	Groups of genes>Poorly characterized/ putative enzymes>nd>nd>nd	NA	3.745	3.62	3.898	3.907	3.707	3.902	4.874	4.998	4.706	4.446	4.217	4.112	4.437	5.176	4.686	5.614	5.117	6.28	3.796	3.751	3.804	3.66	3.552	3.526	4.317	3.829	4.049	0.384	0.384	-0.613	-0.664	-0.154	-0.223	-0.36	-0.535	-0.227	-0.399
IA17_01105	JPVW01000001.1	203957	205147	-1	protein_coding	MFS sugar transporter	BSU_29040	ytbD	similar to antibiotic resistance protein	ytbD	Lifestyles>Coping with stress>Resistance against toxins/ antibiotics/ based on similarity>nd>nd ; Groups of genes>Membrane proteins>nd>nd>nd	NA	3.189	3.054	3.303	2.639	2.6	2.597	4.229	4.009	3.979	3.876	3.668	3.342	3.833	4.569	3.922	5.147	4.542	5.727	3.032	3.146	3.068	3.01	3.096	3.016	3.296	3.326	3.344	0.469	0.469	-0.545	-0.617	-0.0705	-0.101	-0.326	-0.472	-0.174	-0.286
IA17_01110	JPVW01000001.1	205331	205711	1	protein_coding	HxlR family transcriptional regulator	BSU_29030	ytcD	[SW|MarR family|MarR/DUF24 family] transcription regulator	ytcD	Information processing>Regulation of gene expression>Transcription factors and their control>Transcription factor/ other/ based on similarity>nd	NA	4.883	5.15	5.158	4.327	4.432	4.852	5.878	5.678	5.564	4.52	4.531	4.912	4.502	4.956	5.307	5.346	5.092	5.225	5.159	5.439	5.381	4.435	4.7	4.903	4.923	4.889	5.159	-0.474	-0.474	-0.33	-0.375	-0.47	-0.576	-0.385	-0.577	-0.0393	-0.0721
IA17_01115	JPVW01000001.1	205917	206939	1	protein_coding	glyceraldehyde-3-phosphate dehydrogenase	BSU_29020	gapB	glyceraldehyde-3-phosphate dehydrogenase, NADP-dependent, gluconeogenic enzyme, forms a transhydrogenation cycle with GapA for balancing of NADPH	gapB	Metabolism>Carbon metabolism>Carbon core metabolism>Gluconeogenesis>nd	CcpN Regulon[repression] ; SigA Regulon[sigma factor]	4.292	4.863	4.539	5.317	4.684	5.182	9.008	7.958	7.558	4.267	4.16	4.029	3.993	3.938	4.239	4.145	4.044	4.119	6.66	7.561	6.849	5.37	5.302	5.224	7.05	5.75	6.031	-0.902	-0.902	-0.0768	-0.178	-0.292	-0.689	0.126	0.408	-0.109	-0.388
IA17_01120	JPVW01000001.1	207178	207558	1	protein_coding	S-adenosylmethionine decarboxylase	BSU_29010	speD	S-adenosylmethionine decarboxylase, required for biofilm formation	speD;ytcF	Metabolism>Additional metabolic pathways>Miscellaneous metabolic pathways>Metabolism of polyamines>nd ; Lifestyles>Exponential and early post-exponential lifestyles>Biofilm formation>nd>nd ; Lifestyles>Exponential and early post-exponential lifestyles>Biofilm formation>Other proteins required for biofilm formation>nd	CcpN Regulon[repression] ; SigA Regulon[sigma factor]	9.669	9.707	10.37	7.234	7.496	8.018	10.82	10.57	10.49	11.07	10.99	10.75	10.89	10.96	11.16	11	10.81	10.86	10.35	10.87	10.44	9.526	9.984	9.958	10.09	10.23	10.62	0.569	0.569	-0.441	-0.536	-0.199	-0.287	-0.0955	-0.144	-0.33	-0.501
IA17_01125	JPVW01000001.1	207832	208290	1	protein_coding	transcriptional regulator NrdR	BSU_29000	nrdR	negative regulator of transcription of the ribonucleotide reductase <i>nrd </i>operon	nrdR;ytcG	Information processing>Regulation of gene expression>Transcription factors and their control>Transcription factors/ other>nd	NA	7.081	7.495	7.788	6.861	7.007	7.376	7.238	7.249	7.118	7.179	7.071	7.536	7.166	7.483	7.57	7.872	7.63	7.73	7.727	8.158	7.999	7.38	7.522	7.553	7.565	7.721	7.827	-0.0775	-0.0775	0.66	0.662	-0.131	-0.175	-0.611	-0.831	-0.157	-0.384
IA17_01130	JPVW01000001.1	208405	209823	1	protein_coding	Replication initiation and membrane attachment protein	BSU_28990	dnaB	initiation of chromosome replication/ membrane attachment protein, part of the [SW|replisome]	dnaB	Information processing>Genetics>DNA replication>nd>nd ; Groups of genes>Essential genes>nd>nd>nd	NA	5.22	5.067	4.887	5.279	5.317	5.371	5.439	4.503	4.732	5.689	5.718	4.958	5.245	4.924	4.963	4.971	4.924	4.694	5.729	5.803	6.002	5.482	5.96	5.689	5.046	5.296	5.422	-0.106	-0.106	0.718	0.722	0.167	0.242	0.551	0.826	0.052	0.138
IA17_01135	JPVW01000001.1	209851	210786	1	protein_coding	primosomal protein DnaI	BSU_28980	dnaI	[SW|primosome] component (helicase loader), part of the [SW|replisome]	dnaI;ytxA;dnaY	Information processing>Genetics>DNA replication>nd>nd ; Groups of genes>Essential genes>nd>nd>nd	NA	6.011	5.76	5.344	6.174	6.33	5.893	6.099	5.258	5.517	6.146	6.101	5.352	5.678	5.4	5.127	5.164	5.279	5.225	6.149	6.049	6.363	5.9	6.302	6.026	5.736	5.828	5.61	-0.32	-0.32	0.544	0.574	0.108	0.14	0.71	0.923	-0.00365	-0.0124
IA17_01140	JPVW01000001.1	210820	211461	1	protein_coding	membrane protein	BSU_28970	ytxB	unknown	ytxB	Groups of genes>Proteins of unknown function>nd>nd>nd	NA	6.407	6.019	6.022	6.621	6.367	6.138	6.524	5.894	5.966	6.444	6.503	5.968	6.185	5.901	5.929	5.878	5.872	5.933	6.307	6.319	6.523	6.378	6.62	6.171	6.102	6.219	5.925	-0.183	-0.183	0.41	0.417	0.135	0.151	0.756	0.856	0.105	0.23
IA17_01145	JPVW01000001.1	211540	212385	1	protein_coding	hypothetical protein	BSU_28960	ytxC	unknown	ytxC	Lifestyles>Sporulation>Sporulation proteins>Sporulation proteins/ other>nd	SigE Regulon[sigma factor]	6.347	6.085	6.155	6.196	5.532	5.767	8.791	9.12	9.032	6.657	6.651	6.296	6.385	6.149	6.214	6.135	6.203	6.071	6.323	6.431	6.5	6.635	6.776	6.52	7.604	7.234	7.193	-0.755	-0.755	-0.601	-0.916	-0.0672	-0.256	0.186	0.731	-0.0137	-0.0792
IA17_01150	JPVW01000001.1	212783	214714	1	protein_coding	threonyl-tRNA synthase	BSU_28950	thrS	threonyl-tRNA synthetase (major)	thrS	Information processing>Protein synthesis, modification and degradation>Translation>Aminoacyl-tRNA synthetases>nd	SigA Regulon[sigma factor] ; T-box[anti-termination]	9.441	9.563	9.843	10.4	9.492	8.742	9.121	9.378	8.54	8.719	8.734	9.498	9.144	9.112	9.234	9.649	9.588	9.886	7.697	8.126	7.803	8.267	8.021	8.239	7.729	8.009	8.053	0.58	0.58	-0.641	-0.787	-0.103	-0.205	-0.273	-0.556	0.146	0.357
IA17_01155	JPVW01000001.1	214755	215537	-1	protein_coding	haloacid dehalogenase	BSU_28940	serB	phosphoserine phosphatase, catalyzes the last step in serine biosynthesis	serB;ysaA	Metabolism>Amino acid/ nitrogen metabolism>Biosynthesis/ acquisition of amino acids>Biosynthesis/ acquisition of serine/ glycine/ alanine>nd	NA	9.238	9.495	9.979	7.875	8.083	8.816	8.645	8.646	8.183	9.007	9.023	9.484	9.416	9.154	9.893	9.91	9.692	10.06	7.79	8.012	7.764	8.417	8.6	8.7	8.457	9.11	9.064	0.672	0.672	-0.402	-0.543	0.389	0.625	-0.453	-0.933	0.0341	0.195
IA17_01160	JPVW01000001.1	215704	217485	1	protein_coding	histidine kinase	BSU_28930	lytS	two-component sensor kinase, control of pyruvate utilization	lytS	Cellular processes>Cell envelope and cell division>Cell wall degradation/ turnover>Autolysis>nd ; Information processing>Protein synthesis, modification and degradation>Protein modification>Protein kinases>nd ; Information processing>Regulation of gene expression>Transcription factors and their control>Control of two-component response regulators>Two-component sensor kinase ; Groups of genes>Memb…	NA	5.103	5.225	5.205	4.676	4.731	4.816	5.372	4.687	4.623	5.549	5.518	5.008	5.363	4.978	5.365	5.272	5.21	5.334	5.054	4.954	5.122	5.188	5.567	5.385	5.304	5.664	5.745	0.168	0.168	0.235	0.238	0.881	0.92	0.0726	0.193	-0.12	-0.326
IA17_01165	JPVW01000001.1	217463	218188	1	protein_coding	two-component response regulator	BSU_28920	lytT	two-component response regulator, control of pyruvate utilization	lytT	Cellular processes>Cell envelope and cell division>Cell wall degradation/ turnover>Autolysis>nd ; Information processing>Regulation of gene expression>Transcription factors and their control>Two-component system response regulators>nd ; Groups of genes>Phosphoproteins>Phosphorylation on an Asp residue>nd>nd	NA	5.916	5.954	5.818	4.739	4.811	4.774	5.283	4.96	4.815	6.012	6.044	5.648	5.953	5.502	5.956	5.784	5.661	5.957	5.358	5.401	5.43	5.492	5.744	5.743	5.543	5.732	5.611	0.72	0.72	0.224	0.323	0.569	0.866	0.0333	0.101	-0.0898	-0.275
IA17_01170	JPVW01000001.1	218322	218762	1	protein_coding	antiholin LrgA	BSU_28910	pftA	pyruvate transporter	pftA;ysbA;lrgA	Cellular processes>Transporters>Transporters/ other>Transporter for organic acids>nd ; Metabolism>Carbon metabolism>Utilization of specific carbon sources>Utilization of organic acids>nd ; Groups of genes>Membrane proteins>nd>nd>nd	LytT Regulon[activation] ; Kre Regulon[repression] ; CcpA Regulon[repression]	7.43	9.605	8.188	6.62	10.04	6.033	5.091	5.071	4.391	6.795	6.809	5.471	3.16	2.715	3.896	2.996	2.788	2.775	6.068	3.051	5.007	6.292	5.395	5.933	6.063	6.386	5.932	-0.399	-0.399	0.145	0.158	0.381	0.42	0.453	0.552	0.162	0.236
IA17_01175	JPVW01000001.1	218784	219479	1	protein_coding	antiholin LrgB	BSU_28900	pftB	pyruvate transporter	pftB;ysbB	Cellular processes>Transporters>Transporters/ other>Transporter for organic acids>nd ; Metabolism>Carbon metabolism>Utilization of specific carbon sources>Utilization of organic acids>nd ; Groups of genes>Membrane proteins>nd>nd>nd	LytT Regulon[activation] ; Kre Regulon[repression] ; CcpA Regulon[repression]	7.692	9.858	8.543	7.281	10.52	6.719	5.458	5.632	4.79	7.331	7.29	5.98	3.912	3.482	4.462	3.904	3.607	3.661	6.447	3.524	5.2	6.813	5.993	6.341	6.581	6.893	6.394	-0.345	-0.345	0.123	0.132	0.433	0.466	0.439	0.533	0.155	0.223
IA17_01180	JPVW01000001.1	219511	220176	-1	protein_coding	hypothetical protein	BSU_28890	yscB	unknown	yscB	Groups of genes>Proteins of unknown function>nd>nd>nd	SigD Regulon[sigma factor] ; AbrB Regulon[repression]	4.445	4.797	4.178	5.388	5.605	4.896	3.207	3.064	3.209	5.971	5.79	3.964	6.62	5.19	4.073	4.775	4.603	5.68	3.409	3.024	3.412	4.309	4.851	3.968	4.067	2.999	3.013	0.804	0.804	-0.0881	-0.148	0.227	0.386	0.364	0.672	-0.17	-0.423
IA17_01185	JPVW01000001.1	220640	221143	1	protein_coding	translation initiation factor IF-3	BSU_28870	infC	translation initiation factor IF-3	infC	Information processing>Protein synthesis, modification and degradation>Translation>Translation factors>nd ; Groups of genes>Essential genes>nd>nd>nd	RplT Regulon[termination] ; stringent response[negative regulation]	11.99	12.07	12.53	9.388	9.228	9.561	9.946	10.76	10.64	12.33	12.35	12.21	12.39	12.22	12.42	12.48	12.37	12.53	11.88	11.93	11.53	11.73	11.28	11.45	10.72	10.62	10.53	0.934	0.934	0.208	0.581	-0.22	-0.755	-0.0336	-0.176	0.0146	0.0775
IA17_01190	JPVW01000001.1	221156	221356	1	protein_coding	50S ribosomal protein L35	BSU_28860	rpmI	ribosomal protein	rpmI	Information processing>Protein synthesis, modification and degradation>Translation>Ribosomal proteins>nd	RplT Regulon[termination] ; stringent response[negative regulation]	12.22	12.3	12.67	9.916	9.577	9.935	10.04	10.82	10.71	12.48	12.49	12.39	12.52	12.37	12.72	12.57	12.48	12.73	11.96	12.09	11.73	11.88	11.41	11.62	10.88	10.79	10.67	0.932	0.932	0.222	0.614	-0.202	-0.708	-0.051	-0.253	0.023	0.118
IA17_01195	JPVW01000001.1	221388	221747	1	protein_coding	50S ribosomal protein L20	BSU_28850	rplT	ribosomal protein	rplT	Information processing>Protein synthesis, modification and degradation>Translation>Ribosomal proteins>nd ; Information processing>Regulation of gene expression>RNA binding regulators>nd>nd ; Groups of genes>Essential genes>nd>nd>nd	RplT Regulon[termination] ; stringent response[negative regulation]	12.7	12.84	13.13	10.46	9.96	10.37	10.48	11.29	11.15	12.84	12.91	12.79	12.88	12.7	12.95	13.02	12.9	13.25	12.41	12.57	12.18	12.18	11.83	12.04	11.39	11.35	11.1	0.925	0.925	0.238	0.625	-0.202	-0.681	-0.0685	-0.315	-0.0177	-0.0857
IA17_01200	JPVW01000001.1	221804	222073	1	protein_coding	membrane protein	BSU_28840	ysdA	unknown	ysdA	Groups of genes>Membrane proteins>nd>nd>nd ; Groups of genes>Proteins of unknown function>nd>nd>nd	RplT Regulon[termination] ; stringent response[negative regulation]	7.828	7.85	8.131	7.379	6.352	7.174	6.27	7.281	7.227	8.196	8.296	8.074	8.209	8.165	8.289	8.283	8.206	8.486	8.036	8.079	7.7	7.676	7.076	7.268	7.226	6.901	6.742	0.868	0.868	0.142	0.286	-0.386	-0.812	-0.0581	-0.209	-0.114	-0.42
IA17_01205	JPVW01000001.1	222089	222481	-1	protein_coding	sigma-w pathway protein ysdB	BSU_28830	ysdB	control of [[protein|SigW ]]activity, survival of heat stress	ysdB	Information processing>Regulation of gene expression>Sigma factors and their control>Control of sigma factors>nd ; Lifestyles>Coping with stress>General stress proteins (controlled by SigB)>nd>nd ; Lifestyles>Coping with stress>Cell envelope stress proteins (controlled by SigM, V, W, X, Y)>nd>nd ; Groups of genes>Membrane proteins>nd>nd>nd	SigW Regulon[sigma factor] ; SigB Regulon[sigma factor]	8.703	9.415	9.217	7.956	8.02	8.292	6.855	8.782	8.448	7.385	7.425	8.318	7.807	8.768	8.976	8.299	8.647	9.764	9.22	9.064	8.82	8.161	7.202	7.612	8.122	7.529	7.398	0.221	0.221	0.156	0.16	-0.722	-0.75	-0.494	-0.775	-0.125	-0.31
IA17_01210	JPVW01000001.1	222665	223750	1	protein_coding	peptidase M28	BSU_28820	ysdC	similar to endo-1,4-beta-glucanase	ysdC	Metabolism>Carbon metabolism>Utilization of specific carbon sources>Utilization of other polymeric carbohydrates>nd	NA	7.369	6.975	6.776	8.297	7.918	7.534	7.393	6.968	6.99	6.993	6.99	6.79	6.99	6.812	6.825	6.667	6.462	6.65	6.148	6.193	6.462	6.775	6.395	6.45	6.599	6.258	6.245	0.149	0.149	-0.79	-0.799	-0.063	-0.106	0.426	0.72	0.159	0.388
IA17_01215	JPVW01000001.1	223947	224918	1	protein_coding	arabinan endo-1%2C5-alpha-L-arabinosidase	BSU_28810	abnA	endo-1,5-alpha-L-arabinosidase	abnA	Metabolism>Carbon metabolism>Utilization of specific carbon sources>Utilization of arabinan/ arabinose/ arabitol>nd ; Groups of genes>Secreted proteins>nd>nd>nd	SigA Regulon[sigma factor] ; AraR Regulon[repression] ; CcpA Regulon[repression]	2.529	2.647	2.5	3.719	3.603	3.261	3.44	2.945	2.871	2.346	2.424	2.475	2.43	2.407	2.48	2.492	2.509	2.529	2.576	2.631	2.727	2.639	2.625	2.528	2.954	2.688	2.922	-0.845	-0.845	-0.326	-0.608	0.0333	0.0784	-0.00528	-0.0125	-0.0689	-0.163
IA17_01220	JPVW01000001.1	225096	226586	1	protein_coding	arabinose isomerase	BSU_28800	araA	L-arabinose isomerase	araA	Metabolism>Carbon metabolism>Utilization of specific carbon sources>Utilization of arabinan/ arabinose/ arabitol>nd	SigA Regulon[sigma factor] ; AraR Regulon[repression] ; CcpA Regulon[repression]	2.987	2.795	2.747	3.273	2.994	2.955	2.921	2.582	2.623	2.698	2.597	2.56	2.563	2.623	2.75	2.594	2.635	2.853	2.669	2.67	2.71	2.708	2.787	2.685	2.679	2.697	2.775	-0.313	-0.313	0.0838	0.0882	0.33	0.349	-0.0424	-0.0478	0.0937	0.106
IA17_01225	JPVW01000001.1	226600	228282	1	protein_coding	ribulokinase	BSU_28790	araB	L-ribulokinase	araB	Metabolism>Carbon metabolism>Utilization of specific carbon sources>Utilization of arabinan/ arabinose/ arabitol>nd	SigA Regulon[sigma factor] ; AraR Regulon[repression] ; CcpA Regulon[repression]	2.762	2.692	2.588	2.829	2.967	2.732	2.958	2.67	2.733	2.592	2.558	2.562	2.48	2.482	2.545	2.503	2.517	2.586	2.601	2.618	2.681	2.696	2.687	2.705	2.696	2.536	2.621	-0.753	-0.753	-0.146	-0.222	-0.0125	-0.0194	0.329	0.513	0.24	0.435
IA17_01230	JPVW01000001.1	228299	228988	1	protein_coding	ribulose 5-phosphate epimerase	BSU_28780	araD	L-ribulose-phosphate 4-epimerase	araD	Metabolism>Carbon metabolism>Utilization of specific carbon sources>Utilization of arabinan/ arabinose/ arabitol>nd	SigA Regulon[sigma factor] ; AraR Regulon[repression] ; CcpA Regulon[repression]	2.802	2.664	2.548	2.936	2.996	2.712	2.845	2.629	2.86	2.485	2.436	2.52	2.513	2.533	2.417	2.398	2.488	2.54	2.562	2.525	2.612	2.466	2.485	2.51	2.593	2.472	2.566	-0.646	-0.646	-0.44	-0.577	-0.307	-0.492	0.19	0.35	-0.0724	-0.142
IA17_01235	JPVW01000001.1	228975	229784	1	protein_coding	haloacid dehalogenase	BSU_28770	araL	sugar phosphate phosphatase, L-arabinose operon	araL;yseA	Groups of genes>Poorly characterized/ putative enzymes>nd>nd>nd	SigA Regulon[sigma factor] ; AraR Regulon[repression] ; CcpA Regulon[repression]	2.722	2.636	2.517	2.562	2.714	2.685	2.864	2.727	2.7	2.488	2.467	2.446	2.469	2.456	2.45	2.419	2.491	2.429	2.622	2.383	2.606	2.651	2.543	2.566	2.684	2.569	2.51	-0.777	-0.777	-0.306	-0.486	-0.0649	-0.118	0.268	0.49	0.128	0.269
IA17_01240	JPVW01000001.1	229781	230965	1	protein_coding	glycerol-1-phosphate dehydrogenase	BSU_28760	araM	glycerol-1-phosphate dehydrogenase, L-arabinose operon	araM;yseB	Groups of genes>Poorly characterized/ putative enzymes>nd>nd>nd	SigA Regulon[sigma factor] ; AraR Regulon[repression] ; CcpA Regulon[repression]	2.81	2.678	2.603	2.688	2.78	2.505	2.991	2.832	2.837	2.578	2.546	2.652	2.598	2.585	2.573	2.666	2.513	2.534	2.882	2.737	2.755	2.793	2.543	2.493	2.813	2.495	2.522	-0.568	-0.568	-0.198	-0.24	-0.558	-0.698	0.216	0.377	-0.0158	-0.0298
IA17_01245	JPVW01000001.1	230996	232297	1	protein_coding	arabinose-binding protein	BSU_28750	araN	[SW|ABC transporter] for the uptake of α-1,5-arabinooligosaccharides, at least up to four L-arabinosyl units (sugar-binding protein)	araN;yseC	Cellular processes>Transporters>ABC transporters>Importers>Uptake of carbon sources ; Metabolism>Carbon metabolism>Utilization of specific carbon sources>Utilization of arabinan/ arabinose/ arabitol>nd ; Groups of genes>Membrane proteins>nd>nd>nd	SigA Regulon[sigma factor] ; AraR Regulon[repression] ; CcpA Regulon[repression]	3.089	2.843	2.73	2.839	3.028	2.732	3.306	3.984	3.669	2.812	3.011	3.116	3.073	3.402	3.348	3.146	3.294	3.081	3.899	3.794	3.797	3.415	3.03	3.006	3.364	2.788	2.863	-0.363	-0.363	0.0606	0.065	-0.889	-0.956	-0.0309	-0.113	-0.0291	-0.108
IA17_01250	JPVW01000001.1	232333	233274	1	protein_coding	arabinose transporter permease	BSU_28740	araP	[SW|ABC transporter] for the uptake of -1,5-arabinooligosaccharides, at least up to four L-arabinosyl units (integral membrane protein)	araP;yseD	Cellular processes>Transporters>ABC transporters>Importers>Uptake of carbon sources ; Metabolism>Carbon metabolism>Utilization of specific carbon sources>Utilization of arabinan/ arabinose/ arabitol>nd ; Groups of genes>Membrane proteins>nd>nd>nd	SigA Regulon[sigma factor] ; AraR Regulon[repression] ; CcpA Regulon[repression]	2.857	2.799	2.802	3.311	3.201	2.881	3.106	3.234	3.076	2.697	2.72	2.815	2.822	2.762	2.764	2.742	2.889	2.779	2.872	2.958	2.904	2.793	2.767	2.768	2.978	2.685	2.872	-0.67	-0.67	-0.42	-0.566	-0.478	-0.781	0.0159	0.0415	-0.133	-0.349
IA17_01255	JPVW01000001.1	233275	234120	1	protein_coding	arabinose transporter permease	BSU_28730	araQ	[SW|ABC transporter] for the uptake of -1,5-arabinooligosaccharides, at least up to four L-arabinosyl units (integral membrane protein)	araQ;yseE	Cellular processes>Transporters>ABC transporters>Importers>Uptake of carbon sources ; Metabolism>Carbon metabolism>Utilization of specific carbon sources>Utilization of arabinan/ arabinose/ arabitol>nd ; Groups of genes>Membrane proteins>nd>nd>nd	SigA Regulon[sigma factor] ; AraR Regulon[repression] ; CcpA Regulon[repression]	2.843	2.706	2.616	2.898	3.217	2.933	3.098	2.898	2.899	2.555	2.627	2.632	2.528	2.611	2.385	2.571	2.63	2.502	2.736	2.542	2.595	2.708	2.623	2.646	2.881	2.762	2.644	-0.763	-0.763	-0.427	-0.66	-0.0241	-0.0496	0.193	0.398	0.00933	0.021
IA17_01260	JPVW01000001.1	234139	235641	1	protein_coding	alpha-N-arabinofuranosidase	BSU_28720	abfA	alpha-L-arabinofuranosidase	abfA	Metabolism>Carbon metabolism>Utilization of specific carbon sources>Utilization of arabinan/ arabinose/ arabitol>nd	SigA Regulon[sigma factor] ; AraR Regulon[repression] ; CcpA Regulon[repression]	3.117	3.152	2.882	3.418	3.169	3.231	3.328	3.146	3.218	2.732	2.661	2.842	2.834	2.753	2.734	2.838	2.833	2.866	2.78	2.84	2.816	2.911	2.868	2.775	3.045	2.99	2.958	-0.757	-0.757	-0.534	-0.817	-0.0163	-0.0433	-0.0506	-0.134	-0.00521	-0.0139
IA17_01265	JPVW01000001.1	235793	237589	1	protein_coding	carbon starvation protein CstA	BSU_28710	cstA	similar to pyruvate transporter, carbon starvation-induced protein	cstA	Cellular processes>Transporters>Transporters/ other>Other transporters>nd ; Metabolism>Carbon metabolism>Utilization of specific carbon sources>Utilization of organic acids>nd ; Groups of genes>Membrane proteins>nd>nd>nd	SigA Regulon[sigma factor] ; CcpA Regulon[repression]	3.787	3.493	3.136	4.185	4.267	3.591	4.015	3.191	3.414	3.175	3.151	3.129	3.088	3.141	3.308	3.014	3.024	3.171	2.842	2.794	3.014	3.037	3.164	3.18	3.199	3.392	3.238	-0.378	-0.378	-0.64	-0.691	0.361	0.54	0.0934	0.166	0.174	0.313
IA17_01275	JPVW01000001.1	238043	239377	-1	protein_coding	glycolate oxidase	BSU_28700	ysfE	unknown	ysfE	Groups of genes>Proteins of unknown function>nd>nd>nd	SigA Regulon[sigma factor] ; CcpA Regulon[repression]	5.116	4.876	4.859	5.45	5.249	5.076	5.114	4.723	4.585	4.424	4.659	4.602	4.412	4.467	4.557	4.639	4.553	4.694	4.259	4.204	4.419	4.619	4.514	4.603	4.795	4.538	4.615	-0.315	-0.315	-0.635	-0.669	0.355	0.503	-0.0337	-0.0554	0.148	0.243
IA17_01280	JPVW01000001.1	239374	240786	-1	protein_coding	FAD-binding protein	BSU_28690	glcF	probable glycolate oxidase, iron-sulfur subunit	glcF;ysfD, glcF	Groups of genes>Poorly characterized/ putative enzymes>nd>nd>nd	NA	4.093	3.844	3.621	5.143	4.909	4.543	4.674	3.974	3.815	3.712	3.899	3.603	3.724	3.701	3.319	3.352	3.498	3.57	3.737	3.636	3.95	3.893	3.854	3.817	4.242	3.56	3.809	-0.644	-0.644	-0.207	-0.271	0.0767	0.104	0.503	0.687	-0.0842	-0.158
IA17_01285	JPVW01000001.1	240889	241995	-1	protein_coding	hypothetical protein	BSU_28680	glcD	probably glycolate oxidase subunit, FAD-binding	glcD;ysfC, glcD	Groups of genes>Poorly characterized/ putative enzymes>nd>nd>nd	NA	3.735	3.755	3.435	4.961	4.746	4.814	5.143	5.115	4.884	3.753	3.885	3.453	3.526	3.409	3.303	3.422	3.29	3.286	3.632	3.643	3.885	3.759	4.159	3.895	5.249	4.123	4.607	-0.855	-0.855	-0.39	-0.752	0.127	0.372	0.202	0.637	-0.176	-0.722
IA17_01290	JPVW01000001.1	242064	242279	-1	protein_coding	small acid-soluble spore protein SspI	BSU_28670	ysfB	similar to carbohydrate diacid transcriptional activator	ysfB	Information processing>Regulation of gene expression>Transcription factors and their control>Transcription factor/ other/ based on similarity>nd	NA	3.652	3.984	4.134	4.17	4.24	4.12	9.212	9.857	9.137	3.076	3.215	3.796	3.361	3.482	4.154	3.525	3.463	3.836	4.886	5.648	5.055	4.613	5.533	5.492	7.898	6.847	7.41	-0.926	-0.926	-0.345	-0.917	-0.0276	-0.184	-0.0495	-0.336	-0.054	-0.389
IA17_01295	JPVW01000001.1	242398	243144	1	protein_coding	RNA methyltransferase	BSU_28660	sspI	small acid-soluble spore protein (minor), SASP	sspI;ysfA	Lifestyles>Sporulation>Sporulation proteins>Small acid-soluble spore proteins>nd	SigG Regulon[sigma factor]	6.444	6.49	6.94	4.65	4.789	5.143	6.492	6.772	6.571	7.143	7.24	7.122	7.279	6.964	7.381	7.164	7.133	6.943	6.083	6.396	6.1	6.398	6.297	6.384	6.019	6.203	6.471	0.805	0.805	-0.511	-0.863	-0.00679	-0.0226	-0.0303	-0.101	0.0679	0.228
IA17_01300	JPVW01000001.1	243211	243417	-1	protein_coding	hypothetical protein	BSU_28650	ysgA	similar to rRNA methylase	ysgA	Information processing>Protein synthesis, modification and degradation>Translation>rRNA modification and maturation>nd	NA	8.379	8.587	9.011	7.056	7.669	7.834	8.136	8.614	8.561	9.547	9.558	9.225	9.486	9.266	10.08	9.227	9.168	8.715	8.594	8.708	8.25	8.52	8.409	8.661	8.739	9.159	9.19	0.694	0.694	-0.207	-0.288	0.235	0.341	-0.16	-0.247	-0.133	-0.211
IA17_01305	JPVW01000001.1	243499	244533	1	protein_coding	phenylalanine--tRNA ligase	BSU_28640	pheS	phenylalanyl-tRNA synthetase (alpha subunit), universally conserved protein	pheS	Information processing>Protein synthesis, modification and degradation>Translation>Aminoacyl-tRNA synthetases>nd ; Groups of genes>Essential genes>nd>nd>nd ; Groups of genes>Universally conserved proteins>nd>nd>nd	SigA Regulon[sigma factor] ; T-box[transcriptional antitermination]	7.73	7.229	7.15	6.793	7.026	7.616	6.489	6.482	6.632	8.405	8.34	7.61	8.13	7.757	7.247	7.466	7.437	7.376	6.174	5.884	5.9	6.734	6.41	6.439	6.228	6.213	6.081	0.851	0.851	-0.413	-0.786	0.107	0.329	0.269	0.878	-0.0105	-0.0721
IA17_01310	JPVW01000001.1	244549	246963	1	protein_coding	phenylalanyl-tRNA synthase subunit beta	BSU_28630	pheT	phenylalanyl-tRNA synthetase (beta subunit)	pheT	Information processing>Protein synthesis, modification and degradation>Translation>Aminoacyl-tRNA synthetases>nd ; Groups of genes>Essential genes>nd>nd>nd	SigA Regulon[sigma factor] ; T-box[transcriptional antitermination]	8.44	8.16	8.05	8.591	8.615	8.804	6.793	7.1	7.16	8.597	8.689	8.158	8.55	8.253	7.863	8.261	8.156	8.364	6.769	6.686	6.49	7.515	6.964	7.018	6.932	7.073	6.636	0.897	0.897	-0.358	-0.81	0.0975	0.376	0.105	0.435	-0.0147	-0.0679
IA17_01315	JPVW01000001.1	246999	247940	-1	protein_coding	ribonuclease HIII	BSU_28620	rnhC	RNase HIII, endoribonuclease	rnhC;ysgB	Information processing>Genetics>DNA replication>nd>nd ; Information processing>RNA synthesis and degradation>RNases>Endoribonucleases>nd	NA	6.586	6.58	6.895	6.046	5.807	6.705	6.194	6.497	6.668	7.589	7.611	7.285	7.497	7.364	7.487	7.33	7.34	7.329	7.318	7.555	7.263	7.11	6.838	7.076	6.73	7.124	6.938	0.82	0.82	0.426	0.745	-0.103	-0.27	-0.000483	-0.00132	-0.14	-0.382
IA17_01320	JPVW01000001.1	248074	248331	1	protein_coding	cell division protein ZapA	BSU_28610	zapA	positive modulator of [[protein|41872E2EF00C79918DD077F2EF78F37E24FEB110]] Z ring assembly and stability	zapA;yshA	Cellular processes>Cell envelope and cell division>Cell division>Other genes>nd	NA	6.234	6.336	6.685	6.107	6.214	6.65	7.198	7.326	7.689	7.735	7.714	7.391	7.359	7.322	7.703	7.051	7.105	6.633	7.887	7.655	7.571	7.009	7.199	7.281	6.907	7.139	7.195	0.0577	0.0577	0.0863	0.0864	-0.465	-0.467	0.43	0.489	0.0326	0.0425
IA17_01325	JPVW01000001.1	248338	248871	1	protein_coding	membrane protein	BSU_28600	yshB	unknown	yshB	Groups of genes>Proteins of unknown function>nd>nd>nd	NA	6.031	6.126	6.401	5.237	5.412	5.827	6.592	6.735	7.215	7.439	7.665	6.993	7.078	7.075	7.128	6.812	7.013	6.453	7.706	7.499	7.514	6.783	7.099	6.983	6.522	6.829	6.815	0.246	0.246	0.398	0.411	-0.42	-0.475	0.474	0.61	-0.0421	-0.0683
IA17_01330	JPVW01000001.1	248945	250657	1	protein_coding	hypothetical protein	BSU_28590	polX	DNA polymerase X, involved in DNA repair, generates adaptive mutations by error-prone processing of A/P sites	polX;yshC	Information processing>Genetics>DNA repair/ recombination>nd>nd ; Information processing>Genetics>DNA repair/ recombination>Other proteins>nd	NA	6.466	6.226	6.109	5.69	5.499	5.49	5.904	5.681	6.188	6.929	7.031	6.404	6.573	6.441	6.17	6.217	6.459	6.407	7.294	7.378	7.464	6.915	6.848	6.852	6.286	6.458	6.3	0.179	0.179	0.846	0.86	-0.19	-0.379	0.405	0.871	-0.0389	-0.171
IA17_01335	JPVW01000001.1	250678	253035	1	protein_coding	recombination and DNA strand exchange inhibitor protein	BSU_28580	mutSB	probable DNA mismatch repair protein	mutSB;yshD;mutS2	Information processing>Genetics>DNA repair/ recombination>nd>nd ; Information processing>Genetics>DNA repair/ recombination>Other proteins>nd	NA	6.828	6.493	6.287	6.355	5.981	5.908	6.142	6.12	6.436	7.069	7.2	6.587	6.849	6.72	6.307	6.479	6.565	6.666	7.232	7.308	7.391	7.122	6.817	6.713	6.407	6.308	6.153	0.327	0.327	0.683	0.723	-0.353	-0.54	0.517	0.941	-0.0331	-0.178
IA17_01340	JPVW01000001.1	253050	253454	1	protein_coding	membrane protein	BSU_28570	yshE	unknown	yshE	Groups of genes>Proteins of unknown function>nd>nd>nd	NA	7.076	6.862	6.671	6.211	6.499	5.965	6.456	6.384	6.548	7.587	7.648	7.055	7.099	7.216	6.912	6.835	6.848	6.989	6.976	7.181	7.203	7.081	6.806	6.827	6.559	6.494	6.376	0.719	0.719	0.31	0.446	-0.204	-0.328	0.492	0.838	-0.00174	-0.00542
IA17_01350	JPVW01000001.1	253643	255325	1	protein_coding	long-chain fatty acid--CoA ligase	BSU_28560	lcfA	long chain acyl-CoA synthetase, involved in surfactin production	lcfA	Metabolism>Lipid metabolism>Utilization of lipids>Utilization of fatty acids>nd	SigA Regulon[sigma factor] ; FadR Regulon[repression] ; CcpA Regulon[repression]	6.048	6.11	5.841	7.732	7.352	6.943	6.95	6.395	6.575	6.068	6.108	5.97	5.626	5.888	5.908	5.659	5.736	5.936	6.648	6.77	6.729	6.649	6.544	6.769	6.288	6.479	6.401	-0.811	-0.811	0.328	0.561	-0.0949	-0.196	0.273	0.576	0.236	0.607
IA17_01355	JPVW01000001.1	255430	256014	1	protein_coding	TetR family transcriptional regulator	BSU_28550	fadR	transcriptional repressor (TetR family), regulation of fatty acid degradation	fadR;ysiA	Metabolism>Lipid metabolism>Utilization of lipids>Utilization of fatty acids>nd ; Information processing>Regulation of gene expression>Transcription factors and their control>Transcription factors/ other>nd	SigA Regulon[sigma factor] ; FadR Regulon[repression] ; CcpA Regulon[repression]	6.404	6.315	6.062	6.997	7.323	6.774	7.405	6.96	6.544	5.531	5.612	5.759	5.678	5.778	6.055	5.743	5.877	6.024	5.597	5.326	5.795	5.755	5.89	5.839	6.843	5.601	6.607	-0.638	-0.638	-0.621	-0.807	0.0726	0.16	-0.0781	-0.174	-0.0802	-0.182
IA17_01360	JPVW01000001.1	256029	256805	1	protein_coding	enoyl-CoA hydratase	BSU_28540	fadB	3-hydroxyacyl-CoA dehydratase	fadB;ysiB	Metabolism>Lipid metabolism>Utilization of lipids>Utilization of fatty acids>nd ; Groups of genes>Phosphoproteins>Phosphorylation on an Arg residue>nd>nd	SigA Regulon[sigma factor] ; FadR Regulon[repression] ; CcpA Regulon[repression]	6.471	6.196	5.878	7.162	7.485	6.835	7.397	6.646	6.403	5.511	5.451	5.508	5.351	5.658	5.689	5.398	5.531	5.522	5.534	5.018	5.562	5.636	5.999	5.751	6.726	5.54	6.421	-0.714	-0.714	-0.548	-0.782	0.157	0.36	0.0649	0.159	-0.0184	-0.0457
IA17_01365	JPVW01000001.1	256820	257593	1	protein_coding	electron transfer flavoprotein subunit beta	BSU_28530	etfB	electron transfer flavoprotein (beta subunit)	etfB	Metabolism>Electron transport and ATP synthesis>Electron transport/ other>nd>nd ; Metabolism>Lipid metabolism>Utilization of lipids>Utilization of fatty acids>nd	SigA Regulon[sigma factor] ; FadR Regulon[repression] ; CcpA Regulon[repression]	6.241	5.981	5.377	7.405	7.426	6.584	7.243	6.251	6.075	5.271	5.132	5.088	4.938	5.16	5.001	4.77	4.974	4.965	5.262	4.749	5.483	5.477	5.769	5.455	6.446	5.278	6.317	-0.798	-0.798	-0.39	-0.648	0.183	0.399	0.191	0.453	-0.0233	-0.062
IA17_01370	JPVW01000001.1	257629	258606	1	protein_coding	electron transfer flavoprotein subunit alpha	BSU_28520	etfA	electron transfer flavoprotein (alpha subunit)	etfA	Metabolism>Electron transport and ATP synthesis>Electron transport/ other>nd>nd ; Metabolism>Lipid metabolism>Utilization of lipids>Utilization of fatty acids>nd	SigA Regulon[sigma factor] ; FadR Regulon[repression] ; CcpA Regulon[repression]	5.77	5.722	4.892	7.027	7.073	6.174	7.004	6.037	5.82	4.703	4.558	4.62	4.36	4.596	4.721	4.229	4.573	4.411	4.741	4.279	4.827	4.874	5.302	4.96	5.986	4.925	6.009	-0.806	-0.806	-0.453	-0.765	0.171	0.448	0.112	0.327	-0.000468	-0.00145
IA17_01375	JPVW01000001.1	258823	260310	1	protein_coding	alpha-N-arabinofuranosidase	BSU_28510	abf2	alpha-L-arabinofuranosidase	abf2;xsa	Metabolism>Carbon metabolism>Utilization of specific carbon sources>Utilization of arabinan/ arabinose/ arabitol>nd	SigA Regulon[sigma factor] ; AraR Regulon[repression] ; CcpA Regulon[repression]	3.211	3.097	2.974	4.548	4.249	3.975	3.925	3.321	3.266	2.711	2.718	2.831	2.707	2.812	2.905	2.836	2.854	2.786	2.838	2.837	2.946	2.882	3.064	2.929	3.342	3.18	3.274	-0.815	-0.815	-0.426	-0.734	0.166	0.422	-0.0428	-0.12	0.0093	0.0262
IA17_01380	JPVW01000001.1	260633	260947	1	protein_coding	thioredoxin	BSU_28500	trxA	thioredoxin, antioxidative action by facilitating the reduction of other proteins by cysteine thiol-disulfide exchange, important for the prevention of protein aggregation during severe heat stress	trxA;trx	Metabolism>Electron transport and ATP synthesis>Electron transport/ other>nd>nd ; Lifestyles>Coping with stress>General stress proteins (controlled by SigB)>nd>nd ; Lifestyles>Coping with stress>Resistance against oxidative and electrophile stress>nd>nd ; Groups of genes>Essential genes>nd>nd>nd	Spx Regulon[activation] ; SigA Regulon[sigma factor] ; SigB Regulon[sigma factor] ; CtsR Regulon[repression]	10.85	11.22	11.35	10.83	10.99	11.13	10.61	11.8	12.11	10.79	10.85	11.63	10.86	11.82	11.35	11.62	11.72	11.64	12.66	12.86	12.38	11.66	10.86	11.09	10.72	10.63	10.56	0.0256	0.0256	0.317	0.317	-0.907	-0.956	-0.178	-0.642	0.0652	0.307
IA17_01385	JPVW01000001.1	261083	262855	1	protein_coding	excinuclease ABC subunit C	BSU_28490	uvrC	excinuclease ABC (subunit C), required for transcription-dependent asymmetry in mutation rates of genes in the two orientations	uvrC;uvrB	Information processing>Genetics>DNA repair/ recombination>nd>nd ; Information processing>Genetics>DNA repair/ recombination>Other proteins>nd	LexA Regulon[repression]	5.296	5.534	5.625	6.01	5.986	5.956	6.092	6.263	6.526	5.854	5.93	5.724	5.683	5.931	5.531	5.459	5.613	5.422	7.326	7.3	7.138	6.419	6.319	6.38	6.478	6.148	6.202	-0.62	-0.62	0.575	0.733	-0.428	-0.803	0.242	0.76	-0.103	-0.498
IA17_01390	JPVW01000001.1	263225	264451	1	protein_coding	aspartate kinase	BSU_28470	lysC	aspartokinase II (alpha and beta subunits)	lysC;ask;aecA	Metabolism>Amino acid/ nitrogen metabolism>Biosynthesis/ acquisition of amino acids>Biosynthesis/ acquisition of lysine/ threonine>nd	L-box[transcription termination/antitermination]	6.164	6.151	6.378	5.576	5.51	5.892	5.594	5.709	5.69	5.903	5.904	6.045	6.113	6.139	6.205	5.913	6.36	8.279	5.19	5.448	5.165	6.245	6.261	6.299	5.688	6.321	5.99	0.416	0.416	-0.108	-0.119	0.382	0.423	-0.339	-0.415	0.0906	0.122
IA17_01395	JPVW01000001.1	264495	264941	-1	protein_coding	hypothetical protein	BSU_28460	yslB	unknown	yslB	Groups of genes>Proteins of unknown function>nd>nd>nd	CcpA Regulon[mechanism unknown]	7.172	7.302	7.47	7.326	7.437	7.628	7.222	7.057	6.861	7.486	7.412	7.292	7.441	7.305	7.635	7.363	7.185	7.58	7.594	7.666	7.714	7.503	7.292	7.502	7.002	7.239	7.265	0.431	0.431	0.665	0.737	-0.146	-0.24	0.0596	0.101	0.0912	0.155
IA17_01405	JPVW01000001.1	265234	265842	1	protein_coding	succinate dehydrogenase	BSU_28450	sdhC	succinate dehydrogenase (cytochrome b558 subunit)	sdhC	Metabolism>Carbon metabolism>Carbon core metabolism>TCA cycle>nd ; Lifestyles>Exponential and early post-exponential lifestyles>Biofilm formation>Other proteins required for biofilm formation>nd ; Groups of genes>Membrane proteins>nd>nd>nd	SigA Regulon[sigma factor]	8.634	8.037	7.34	8.732	8.98	7.938	7.614	6.528	7.082	8.687	8.624	7.648	7.942	7.652	7.528	7.203	7.468	7.433	7.58	7.561	8.023	8.037	7.893	7.773	6.63	7.109	6.702	0.558	0.558	0.272	0.328	0.0207	0.0264	0.689	0.88	0.256	0.687
IA17_01410	JPVW01000001.1	265876	267636	1	protein_coding	succinate dehydrogenase	BSU_28440	sdhA	succinate dehydrogenase (flavoprotein subunit)	sdhA;citF	Metabolism>Carbon metabolism>Carbon core metabolism>TCA cycle>nd ; Groups of genes>Membrane proteins>nd>nd>nd ; Groups of genes>Phosphoproteins>Phosphorylation on either a Ser, Thr or Tyr residue>nd>nd	SigA Regulon[sigma factor]	9.282	8.584	7.973	9.529	9.794	8.64	7.848	6.983	7.474	8.945	8.903	8.164	8.342	8.131	7.9	7.731	7.975	7.93	8.006	7.83	8.361	8.476	8.318	8.162	7.407	7.619	7.185	0.609	0.609	0.304	0.383	0.0724	0.0989	0.644	0.884	0.229	0.673
IA17_01415	JPVW01000001.1	267639	268400	1	protein_coding	succinate dehydrogenase	BSU_28430	sdhB	succinate dehydrogenase	sdhB	Metabolism>Carbon metabolism>Carbon core metabolism>TCA cycle>nd ; Groups of genes>Membrane proteins>nd>nd>nd	SigA Regulon[sigma factor]	9.962	9.6	9.258	10.26	10.36	9.597	8.446	8.011	8.118	9.348	9.326	8.952	8.897	8.843	8.834	8.685	8.757	8.959	8.712	8.73	9.028	9.224	8.948	8.929	8.319	8.691	8.171	0.681	0.681	0.429	0.586	0.128	0.215	0.399	0.688	0.271	0.645
IA17_01420	JPVW01000001.1	268461	268904	1	protein_coding	hypothetical protein	BSU_28420	ysmA	similar to thioesterase	ysmA	Groups of genes>Proteins of unknown function>nd>nd>nd	NA	6.655	6.204	6.025	7.795	7.68	7.649	5.824	5.275	5.426	5.421	5.612	5.587	5.229	5.219	5.285	5.282	5.366	5.485	5.442	5.597	5.635	5.97	5.914	5.845	5.614	5.757	5.553	-0.471	-0.471	0.409	0.463	0.409	0.523	0.266	0.4	0.427	0.699
IA17_01425	JPVW01000001.1	269020	269244	1	protein_coding	LuxR family transcriptional regulator	BSU_28410	gerE	transcriptional regulator (repressor or activator) of a subset of [[protein|24F7FD5C7C3A68BB2760ABB8CBD8FBD65E5FF7D4]]-dependent late spore coat genes	gerE	Information processing>Regulation of gene expression>Transcription factors and their control>Transcription factors/ other>nd ; Lifestyles>Sporulation>Germination>Additional germination proteins>nd	SigK Regulon[sigma factor] ; SpoIIID Regulon[activation] ; CitB Regulon[mRNA binding]	9.163	11.92	11.42	9.397	8.581	9.262	11.52	11.85	11.16	6.514	6.523	6.562	6.286	6.448	6.68	6.138	6.289	6.384	10.42	10.8	10.53	9.166	10.65	10.73	13.94	10.65	12.26	-0.971	-0.971	0.143	0.599	0.0463	0.243	0.0237	0.128	-0.142	-0.77
IA17_01430	JPVW01000001.1	269488	269928	1	protein_coding	MarR family transcriptional regulator	BSU_28400	ysmB	similar to transcriptional regulator (MarR family)	ysmB	Information processing>Regulation of gene expression>Transcription factors and their control>Transcription factor/ other/ based on similarity>nd	NA	7.532	8.077	8.246	6.465	6.575	7.082	7.746	7.501	7.298	8.269	8.213	7.874	8.211	7.852	8.346	7.948	7.762	7.609	7.469	7.464	7.406	7.361	7.849	7.821	8.838	7.725	8.261	0.225	0.225	-0.18	-0.184	0.549	0.573	0.0211	0.0269	-0.42	-0.535
IA17_01435	JPVW01000001.1	269939	270754	1	protein_coding	glutamate racemase	BSU_28390	racE	glutamate racemase	racE;glr	Cellular processes>Cell envelope and cell division>Cell wall synthesis>Biosynthesis of peptidoglycan>nd ; Metabolism>Additional metabolic pathways>Biosynthesis of cell wall components>Biosynthesis of peptidoglycan>nd ; Groups of genes>Essential genes>nd>nd>nd	NA	7.765	8.217	8.152	7.063	6.721	7.096	7.631	7.304	7.2	8.05	8.026	7.752	8.181	7.653	8.113	7.991	7.917	7.904	7.698	7.878	7.807	7.734	7.929	7.976	8.792	7.899	8.219	0.18	0.18	0.288	0.293	0.546	0.58	-0.0741	-0.0968	-0.484	-0.634
IA17_01440	JPVW01000001.1	270869	271969	1	protein_coding	sporulation protein	BSU_28380	gerM	lipoprotein, germination (cortex hydrolysis) and sporulation, required for the assembly of the basal platform of the [[protein|SpoIIIA]]-[[protein|3282D2C25468776881778006F182FCF322C4821D]] trans-envelope complex during sporulation	gerM	Lifestyles>Sporulation>Germination>Additional germination proteins>nd	SigE Regulon[sigma factor] ; SpoIIID Regulon[repression]	2.926	3.358	3.067	7.213	4.407	5.412	10.34	10.51	10.23	3.467	3.212	4.063	3.192	3.017	3.1	2.981	2.881	3.149	5.375	5.743	5.529	5.981	6.281	6.229	8.533	7.866	7.806	-0.954	-0.954	-0.266	-0.883	0.0123	0.087	0.0655	0.465	0.0195	0.157
IA17_01445	JPVW01000001.1	272080	272817	1	protein_coding	ribonuclease PH	BSU_28370	rph	RNase PH, 3-5 exoribonuclease	rph	Information processing>RNA synthesis and degradation>RNases>Exoribonucleases>nd ; Information processing>Protein synthesis, modification and degradation>Translation>tRNA modification and maturation>nd	NA	7.352	6.739	6.672	6.7	7.265	7.082	7.781	7.627	7.827	7.787	7.599	7.259	7.467	7.523	7.45	7.035	7.199	6.965	7.423	6.995	7.26	7.225	6.534	6.425	7.009	6.212	5.999	0.228	0.228	-0.515	-0.529	-0.621	-0.752	0.455	0.834	0.0203	0.0675
IA17_01450	JPVW01000001.1	272839	273426	1	protein_coding	nucleoside-triphosphate diphosphatase	BSU_28360	ysnA	ITPase	ysnA	Groups of genes>Poorly characterized/ putative enzymes>nd>nd>nd	NA	7.485	7.016	6.809	7.491	8.129	7.606	7.716	7.546	7.72	7.709	7.638	7.36	7.482	7.522	7.519	7.093	7.102	7.112	7.72	7.181	7.617	7.129	6.859	6.855	7.113	6.494	6.348	0.19	0.19	-0.351	-0.358	-0.677	-0.739	0.498	0.806	0.000721	0.00197
IA17_01455	JPVW01000001.1	273442	273951	1	protein_coding	metallophosphatase	BSU_28350	ysnB	putative metallophosphoesterase	ysnB	Groups of genes>Proteins of unknown function>nd>nd>nd	NA	7.823	7.326	7.175	8.241	8.088	7.909	7.985	8.066	7.984	7.769	7.671	7.46	7.52	7.69	7.544	7.252	7.339	7.251	7.787	7.484	7.621	7.593	6.903	7.083	7.406	6.9	6.773	-0.0534	-0.0534	-0.465	-0.465	-0.704	-0.796	0.427	0.798	0.0266	0.0825
IA17_01465	JPVW01000001.1	274082	274155	1	tRNA	tRNA-Arg	NA	NA	NA	NA	NA	NA	5.108	5.348	5.863	5.812	5.441	6.156	6.444	6.873	6.481	5.896	6.056	6.005	6.504	6.341	7.772	6.082	5.519	5.616	6.745	7.079	6.915	6.259	6.052	6.614	5.52	5.789	6.266	-0.145	-0.145	0.122	0.123	-0.484	-0.493	-0.01	-0.0118	0.221	0.259
IA17_01470	JPVW01000001.1	274219	275040	-1	protein_coding	stress protein	BSU_28340	ysnF	general stress protein, survival of ethanol stress	ysnF	Lifestyles>Coping with stress>General stress proteins (controlled by SigB)>nd>nd ; Groups of genes>Phosphoproteins>Phosphorylation on either a Ser, Thr or Tyr residue>nd>nd	SigB Regulon[sigma factor]	3.318	3.438	3.319	4.77	5.934	6.68	4.795	9.796	11.24	6.848	6.761	9.219	6.631	9.471	7.3	8.305	8.759	8.184	10.17	9.305	8.318	8.629	5.535	6.886	7.811	5.75	5.424	0.0509	0.0509	-0.0408	-0.0408	-0.85	-0.852	-0.177	-0.339	0.0305	0.062
IA17_01480	JPVW01000001.1	275224	275679	-1	protein_coding	acetyltransferase	BSU_28330	ysnE	similar to acetyltransferase	ysnE	Groups of genes>Poorly characterized/ putative enzymes>nd>nd>nd	NA	4.158	4.45	4.274	4.85	4.708	5.094	6.518	6.889	6.554	4.199	4.419	5.25	4.452	5.297	4.617	5.061	5.064	5.11	4.856	5.192	4.758	4.308	4.357	4.623	5.882	5.331	5.536	-0.641	-0.641	-0.624	-0.813	-0.245	-0.547	-0.261	-0.698	-0.154	-0.575
IA17_01485	JPVW01000001.1	275848	276183	-1	protein_coding	hypothetical protein	BSU_28320	ysnD	inner spore coat protein	ysnD	Lifestyles>Sporulation>Sporulation proteins>Spore coat proteins>Class IV	GerE Regulon[repression] ; SigK Regulon[sigma factor] ; SigE Regulon[sigma factor] ; TnrA Regulon[activation]	2.636	3.287	3.084	3.335	2.968	3.033	8.155	8.387	7.879	2.897	3.069	3.71	3.15	3.834	3.221	3.403	3.539	3.126	5.211	5.661	5.361	4.548	5.661	5.687	8.645	6.15	7.604	-0.967	-0.967	-0.177	-0.693	0.0108	0.0588	-0.0359	-0.196	-0.134	-0.745
IA17_01490	JPVW01000001.1	276999	278723	1	protein_coding	acetolactate synthase catalytic subunit	BSU_28310	ilvB	acetolactate synthase (large subunit)	ilvB	Metabolism>Amino acid/ nitrogen metabolism>Biosynthesis/ acquisition of amino acids>Biosynthesis/ acquisition of branched-chain amino acids>nd ; Groups of genes>Phosphoproteins>Phosphorylation on an Arg residue>nd>nd	SigA Regulon[sigma factor] ; TnrA Regulon[repression] ; CodY Regulon[repression] ; CcpA Regulon[activation] ; T-box[termination/antitermination]	10.93	9.874	9.672	10.79	10.57	10.26	9.16	8.9	9.263	9.07	8.953	10.29	9.635	10.27	9.904	9.868	10.13	9.372	9.038	8.697	8.629	9.989	9.799	9.789	9.981	10.89	9.959	0.136	0.136	-0.0506	-0.0511	0.568	0.575	-0.525	-0.648	0.225	0.364
IA17_01495	JPVW01000001.1	278720	279238	1	protein_coding	acetolactate synthase	BSU_28300	ilvH	acetolactate synthase (small subunit)	ilvH;ilvN	Metabolism>Amino acid/ nitrogen metabolism>Biosynthesis/ acquisition of amino acids>Biosynthesis/ acquisition of branched-chain amino acids>nd	SigA Regulon[sigma factor] ; TnrA Regulon[repression] ; CodY Regulon[repression] ; CcpA Regulon[activation] ; T-box[termination/antitermination]	11.08	9.966	9.534	11.29	11.18	10.43	9.309	8.949	9.397	9.229	9.16	10.28	9.754	10.31	9.705	9.813	10.11	9.53	8.854	8.563	8.488	9.938	9.875	9.858	9.902	10.49	9.733	0.222	0.222	-0.185	-0.189	0.591	0.617	-0.395	-0.524	0.259	0.404
IA17_01500	JPVW01000001.1	279262	280290	1	protein_coding	ketol-acid reductoisomerase	BSU_28290	ilvC	ketol-acid reductoisomerase (2,3-dihydroxy-3-methylbutanoate, 2-acetolactate)	ilvC	Metabolism>Amino acid/ nitrogen metabolism>Biosynthesis/ acquisition of amino acids>Biosynthesis/ acquisition of branched-chain amino acids>nd ; Groups of genes>Phosphoproteins>Phosphorylation on an Arg residue>nd>nd ; Groups of genes>Phosphoproteins>Phosphorylation on a Ser residue>nd>nd	SigA Regulon[sigma factor] ; TnrA Regulon[repression] ; CodY Regulon[repression] ; CcpA Regulon[activation] ; T-box[termination/antitermination]	12.3	11.52	11.2	12.43	12.39	11.73	10.25	10.33	10.67	10.95	10.86	11.8	11.4	11.95	11.77	11.67	11.78	11.83	9.572	9.905	9.321	11.02	10.76	10.89	10.69	10.98	10.51	0.677	0.677	-0.381	-0.518	0.301	0.478	-0.368	-0.665	0.194	0.47
IA17_01505	JPVW01000001.1	280277	281833	1	protein_coding	2-isopropylmalate synthase	BSU_28280	leuA	2-isopropylmalate synthase	leuA	Metabolism>Amino acid/ nitrogen metabolism>Biosynthesis/ acquisition of amino acids>Biosynthesis/ acquisition of branched-chain amino acids>nd ; Groups of genes>Membrane proteins>nd>nd>nd	SigA Regulon[sigma factor] ; TnrA Regulon[repression] ; CodY Regulon[repression] ; CcpA Regulon[activation] ; T-box[termination/antitermination]	11.83	10.73	10.42	12.26	11.94	11.22	9.822	9.641	10.08	10.08	10.07	10.99	10.71	11.13	10.48	10.81	11.07	10.92	9.399	9.766	9.237	10.83	10.5	10.55	10.39	10.48	10.15	0.549	0.549	-0.165	-0.197	0.381	0.465	-0.367	-0.505	0.234	0.373
IA17_01510	JPVW01000001.1	281854	282951	1	protein_coding	3-isopropylmalate dehydrogenase	BSU_28270	leuB	3-isopropylmalate dehydrogenase	leuB;leuC	Metabolism>Amino acid/ nitrogen metabolism>Biosynthesis/ acquisition of amino acids>Biosynthesis/ acquisition of branched-chain amino acids>nd ; Groups of genes>Phosphoproteins>Phosphorylation on an Arg residue>nd>nd	SigA Regulon[sigma factor] ; TnrA Regulon[repression] ; CodY Regulon[repression] ; CcpA Regulon[activation] ; T-box[termination/antitermination]	11.84	10.79	10.47	11.98	11.75	11.02	9.753	9.583	9.99	10.15	10.08	11.01	10.83	11.22	10.58	10.87	11.13	11.1	9.084	9.602	8.852	10.73	10.48	10.53	10.38	10.5	10.27	0.556	0.556	-0.236	-0.284	0.44	0.553	-0.363	-0.546	0.174	0.313
IA17_01515	JPVW01000001.1	283001	284419	1	protein_coding	3-isopropylmalate dehydratase large subunit	BSU_28260	leuC	3-isopropylmalate dehydratase (large subunit)	leuC	Metabolism>Amino acid/ nitrogen metabolism>Biosynthesis/ acquisition of amino acids>Biosynthesis/ acquisition of branched-chain amino acids>nd ; Groups of genes>Phosphoproteins>Phosphorylation on an Arg residue>nd>nd	SigA Regulon[sigma factor] ; TnrA Regulon[repression] ; CodY Regulon[repression] ; CcpA Regulon[activation] ; T-box[termination/antitermination]	11.95	10.93	10.61	12.07	11.88	11.13	9.884	9.761	10.17	10.39	10.29	11.26	11.1	11.49	11.01	11.09	11.31	11.31	9.218	9.786	8.979	10.71	10.54	10.57	10.45	10.56	10.38	0.625	0.625	-0.287	-0.368	0.377	0.52	-0.373	-0.602	0.15	0.304
IA17_01520	JPVW01000001.1	284432	285031	1	protein_coding	isopropylmalate isomerase	BSU_28250	leuD	3-isopropylmalate dehydratase (small subunit)	leuD	Metabolism>Amino acid/ nitrogen metabolism>Biosynthesis/ acquisition of amino acids>Biosynthesis/ acquisition of branched-chain amino acids>nd	SigA Regulon[sigma factor] ; TnrA Regulon[repression] ; CodY Regulon[repression] ; CcpA Regulon[activation] ; T-box[termination/antitermination]	12	11.19	10.97	12.06	11.86	11.17	9.811	9.944	10.21	10.5	10.39	11.41	11.23	11.64	11.41	11.46	11.6	11.77	9.276	9.925	9.002	10.67	10.54	10.61	10.46	10.65	10.43	0.673	0.673	-0.292	-0.395	0.308	0.453	-0.441	-0.728	0.116	0.28
IA17_01530	JPVW01000001.1	285150	286154	1	protein_coding	hypothetical protein	BSU_28240	ddcA	DNA damage checkpoint antagonist, prevents [[protein|7BF591DCDC9635C605D76135481A8A9DB63EE861]]-dependent cell elongation	ddcA;ysoA	Cellular processes>Cell envelope and cell division>Cell division>Other genes>nd	NA	8.651	7.969	8.043	8.227	8.091	8.218	7.66	8.013	8.21	8.684	8.718	8.934	8.949	9.135	8.511	8.908	9.013	8.896	7.46	7.521	7.158	7.78	7.51	7.575	7.234	7.301	7.372	0.841	0.841	-0.483	-0.893	-0.117	-0.483	-0.0565	-0.266	0.0421	0.205
IA17_01535	JPVW01000001.1	286382	287656	1	protein_coding	trigger factor	BSU_28230	tig	trigger factor (prolyl isomerase)	tig;yzzH	Information processing>Protein synthesis, modification and degradation>Chaperones/ protein folding>nd>nd ; Groups of genes>Phosphoproteins>Phosphorylation on an Arg residue>nd>nd ; Groups of genes>Phosphoproteins>Phosphorylation on either a Ser, Thr or Tyr residue>nd>nd	stringent response[negative regulation]	11.98	12.05	12.35	9.678	9.439	10.11	10.22	10.92	10.74	12.24	12.23	12.23	12.36	12.16	12.32	12.35	12.26	12.52	10.37	10.4	10.12	11.31	10.88	11.03	10.2	10.36	10.4	0.922	0.922	-0.302	-0.781	0.0429	0.178	-0.0585	-0.246	0.122	0.531
IA17_01540	JPVW01000001.1	287928	289190	1	protein_coding	ATP-dependent protease	BSU_28220	clpX	AAA unfoldase, ATP-dependent Clp protease, ATP-binding subunit (class III heat-shock protein)	clpX	Information processing>Protein synthesis, modification and degradation>Proteolysis>Additional proteins involved in proteolysis>nd	SigA Regulon[sigma factor] ; CtsR Regulon[repression]	10.39	10.44	10.6	8.869	9.304	9.542	9.829	10.24	10.48	10.59	10.66	10.75	10.65	10.84	10.53	10.94	10.97	11.02	10.76	10.75	10.47	10.08	9.725	9.901	9.616	9.944	9.735	0.751	0.751	-0.0522	-0.0791	-0.567	-0.862	-0.139	-0.418	-0.101	-0.333
IA17_01545	JPVW01000001.1	289342	291000	1	protein_coding	Lon protease	BSU_28210	lonB	Lon-like ATP-dependent protease	lonB;ysxF	Information processing>Protein synthesis, modification and degradation>Proteolysis>Additional proteins involved in proteolysis>nd ; Lifestyles>Sporulation>Sporulation proteins>Sporulation proteins/ other>nd ; Groups of genes>Membrane proteins>nd>nd>nd	SigF Regulon[sigma factor]	2.81	2.663	2.805	4.813	3.907	3.968	8.245	7.79	7.75	2.835	2.863	2.994	2.8	2.83	2.773	2.7	2.705	2.562	4.244	4.204	4.284	4.29	4.761	4.483	6.092	5.409	5.46	-0.924	-0.924	-0.346	-0.903	-0.0416	-0.253	0.104	0.653	0.0192	0.159
IA17_01550	JPVW01000001.1	291181	293505	1	protein_coding	peptidase	BSU_28200	lonA	class III heat-shock ATP-dependent protease	lonA;lon	Information processing>Protein synthesis, modification and degradation>Proteolysis>Additional proteins involved in proteolysis>nd ; Lifestyles>Exponential and early post-exponential lifestyles>Motility and chemotaxis>Signal transduction in motility and chemotaxis>Additional chemotaxis signal transduction and regulatory proteins	SigA Regulon[sigma factor] ; CtsR Regulon[repression]	7.252	7.12	7.076	7.11	7.141	6.922	7.411	7.309	7.302	7.555	7.485	7.246	7.432	7.487	7.252	7.45	7.395	7.582	7.466	7.4	7.64	7.324	7.227	7.112	6.863	7.201	7.215	0.51	0.51	0.0508	0.059	-0.416	-0.484	0.251	0.335	-0.0507	-0.0717
IA17_01555	JPVW01000001.1	293502	294089	1	protein_coding	GTP-binding protein	BSU_28190	ysxC	assembly of the 50S subunit of the ribosome	ysxC;orfX	Information processing>Protein synthesis, modification and degradation>Translation>Ribosome assembly>nd ; Groups of genes>Essential genes>nd>nd>nd ; Groups of genes>GTP-binding proteins>nd>nd>nd	SigA Regulon[sigma factor] ; CtsR Regulon[repression]	7.807	7.683	7.639	7.699	7.615	7.083	7.692	7.229	7.428	8.149	8.083	7.805	7.933	7.853	7.807	7.764	7.763	7.872	7.804	7.515	7.721	7.572	7.748	7.491	7.42	7.662	7.465	0.809	0.809	0.0434	0.0737	0.138	0.236	0.342	0.6	-0.0573	-0.126
IA17_01560	JPVW01000001.1	294111	294608	-1	protein_coding	membrane protein	BSU_28180	ysxD	unknown	ysxD	Groups of genes>Proteins of unknown function>nd>nd>nd	NA	5.927	6.374	6.541	5.427	5.307	5.688	7.133	7.706	7.168	5.731	5.855	6.256	6.159	6.287	6.924	6.669	6.528	6.772	5.968	6.172	5.974	5.899	5.33	5.517	6.293	5.964	6.035	-0.177	-0.177	-0.749	-0.761	-0.432	-0.677	-0.347	-0.739	-0.0531	-0.168
IA17_01565	JPVW01000001.1	294838	296205	1	protein_coding	glutamyl-tRNA reductase	BSU_28170	hemA	glutamyl-tRNA reductase	hemA	Metabolism>Additional metabolic pathways>Biosynthesis of cofactors>Biosynthesis of heme/ siroheme>nd	PerR Regulon[repression] ; SigA Regulon[sigma factor]	7.835	8.112	7.918	9.08	9.643	9.464	8.161	8.382	7.985	7.888	7.923	8.044	7.969	7.893	8.098	7.952	7.933	8.099	8.907	8.059	8.097	9.064	9.071	9.133	9.099	9.527	9.46	-0.585	-0.585	0.416	0.513	0.55	0.79	-0.173	-0.405	0.068	0.174
IA17_01570	JPVW01000001.1	296213	297043	1	protein_coding	cytochrome C assembly protein	BSU_28160	hemX	negative effector of the concentration of [[protein|B1413EB525000744BE8E429E760220A13BC4530D]]	hemX	Metabolism>Additional metabolic pathways>Biosynthesis of cofactors>Biosynthesis of heme/ siroheme>nd	PerR Regulon[repression] ; SigA Regulon[sigma factor]	6.593	6.384	6.208	5.931	6.738	6.703	6.493	6.37	6.304	6.565	6.674	6.393	6.499	6.419	6.236	6.236	6.414	6.303	7.357	6.551	6.823	7.445	7.911	7.72	7.573	8.054	7.962	-0.489	-0.489	0.545	0.625	0.601	0.882	0.0212	0.0661	0.0217	0.0677
IA17_01575	JPVW01000001.1	297079	298020	1	protein_coding	porphobilinogen deaminase	BSU_28150	hemC	hydroxymethylbilane synthase	hemC	Metabolism>Additional metabolic pathways>Biosynthesis of cofactors>Biosynthesis of heme/ siroheme>nd	PerR Regulon[repression] ; SigA Regulon[sigma factor]	6.658	6.283	6.175	5.734	6.244	6.237	6.299	5.853	6.289	6.77	6.795	6.376	6.589	6.484	5.873	6.1	6.269	6.066	7.201	6.711	6.988	7.607	7.899	7.724	7.404	7.735	7.597	-0.373	-0.373	0.655	0.706	0.531	0.808	0.219	0.566	0.0471	0.147
IA17_01580	JPVW01000001.1	298010	298798	1	protein_coding	uroporphyrinogen-III synthase	BSU_28140	hemD	uroporphyrinogen-III synthase	hemD	Metabolism>Additional metabolic pathways>Biosynthesis of cofactors>Biosynthesis of heme/ siroheme>nd	PerR Regulon[repression] ; SigA Regulon[sigma factor]	6.656	6.072	5.997	5.49	5.855	5.772	5.941	5.642	6.215	6.799	6.931	6.463	6.485	6.65	5.926	6.173	6.383	6.236	6.845	6.215	6.55	7.306	7.545	7.28	7.113	7.482	7.16	-0.119	-0.119	0.571	0.575	0.62	0.763	0.207	0.395	0.0603	0.125
IA17_01585	JPVW01000001.1	298795	299769	1	protein_coding	delta-aminolevulinic acid dehydratase	BSU_28130	hemB	porphobilinogen synthase	hemB	Metabolism>Additional metabolic pathways>Biosynthesis of cofactors>Biosynthesis of heme/ siroheme>nd ; Groups of genes>Phosphoproteins>Phosphorylation on an Arg residue>nd>nd	PerR Regulon[repression] ; SigA Regulon[sigma factor]	7.418	6.861	6.637	6.389	6.75	6.518	6.289	6.16	6.556	7.236	7.271	6.934	7.057	7.089	6.59	6.665	6.878	6.865	7.274	6.687	7.145	7.845	8.069	7.822	7.805	8.054	7.648	-0.11	-0.11	0.603	0.607	0.631	0.799	0.118	0.247	0.0324	0.0703
IA17_01590	JPVW01000001.1	299799	301091	1	protein_coding	glutamate-1-semialdehyde aminotransferase	BSU_28120	hemL	glutamate-1-semialdehyde aminotransferase	hemL;hemK	Metabolism>Additional metabolic pathways>Biosynthesis of cofactors>Biosynthesis of heme/ siroheme>nd	PerR Regulon[repression] ; SigA Regulon[sigma factor]	8.213	7.864	7.754	7.673	7.9	7.419	7.16	7.005	7.427	8.012	8.081	7.926	7.911	8.036	7.747	7.798	7.92	7.975	8.115	7.645	8.22	8.67	8.699	8.557	8.566	8.778	8.31	0.0291	0.0291	0.671	0.672	0.565	0.763	-0.0046	-0.00963	0.0548	0.115
IA17_01595	JPVW01000001.1	301222	302949	1	protein_coding	stage VI sporulation protein D	BSU_28110	spoVID	spore coat morphogenetic protein, non-competitive hub during spore encasement, promotes encasement of the spore	spoVID	Lifestyles>Sporulation>Sporulation proteins>Spore coat proteins>Class I	SigE Regulon[sigma factor]	3.069	3.256	3.057	7.569	4.97	6.076	11.51	11.62	11.27	3.274	3.189	4.209	3.127	3.17	3.092	3.036	3.011	2.843	7.036	7.199	6.934	7.156	7.653	7.59	10.38	9.465	9.665	-0.986	-0.986	-0.121	-0.725	0.0249	0.217	0.0451	0.401	0.00237	0.023
IA17_01600	JPVW01000001.1	302982	304007	1	protein_coding	hypothetical protein	BSU_28100	ysxE	inner spore coat protein	ysxE	Lifestyles>Sporulation>Sporulation proteins>Spore coat proteins>Class III	SigE Regulon[sigma factor]	3.068	3.435	3.319	6.542	4.544	5.388	11.05	11.17	10.88	3.319	3.577	4.197	3.279	3.237	3.326	3.352	3.139	3.251	6.584	6.753	6.511	6.694	7.299	7.096	9.966	8.955	9.176	-0.98	-0.98	-0.166	-0.826	0.0294	0.259	0.041	0.374	-0.0117	-0.115
IA17_01605	JPVW01000001.1	304026	304217	-1	protein_coding	membrane protein	NA	NA	NA	NA	NA	NA	3.096	3.091	3.542	2.788	2.542	3.199	8.241	8.47	8.387	2.921	3.182	3.335	3.451	2.921	3.115	3.375	3.758	3.443	4.973	5.246	4.887	4.597	5.239	5.239	7.9	6.15	6.995	-0.947	-0.947	-0.268	-0.835	-0.00663	-0.0375	-0.00171	-0.0097	-0.118	-0.67
IA17_01610	JPVW01000001.1	304665	307307	1	protein_coding	valine--tRNA ligase	BSU_28090	valS	valyl-tRNA synthetase	valS	Information processing>Protein synthesis, modification and degradation>Translation>Aminoacyl-tRNA synthetases>nd ; Groups of genes>Essential genes>nd>nd>nd ; Groups of genes>Efp-dependent proteins>nd>nd>nd	SigA Regulon[sigma factor] ; T-box[transcription termination/antitermination]	7.815	7.441	7.364	6.404	6.315	6.414	6.535	6.345	6.422	7.416	7.474	7.073	7.555	7.044	6.845	7.212	7.096	7.259	5.705	5.89	5.822	6.87	6.482	6.385	6.301	6.366	5.959	0.796	0.796	-0.441	-0.729	0.239	0.578	0.179	0.529	0.0742	0.259
IA17_01615	JPVW01000001.1	307367	308659	1	protein_coding	folylpolyglutamate synthase	BSU_28080	folC	folyl-polyglutamate synthetase	folC	Metabolism>Additional metabolic pathways>Biosynthesis of cofactors>Biosynthesis of folate>nd ; Groups of genes>Essential genes>nd>nd>nd	SigA Regulon[sigma factor] ; T-box[transcription termination/antitermination]	7.165	6.76	6.72	6.135	6.323	6.284	5.705	5.634	5.631	6.684	6.681	6.383	6.823	6.498	6.365	6.61	6.589	6.695	4.981	4.911	4.886	6.004	5.672	5.632	5.553	5.734	5.219	0.811	0.811	-0.469	-0.801	0.247	0.706	0.037	0.149	0.0669	0.273
IA17_01620	JPVW01000001.1	308799	309545	1	protein_coding	methyltransferase	BSU_28070	comC	late competence gene required for processing and translocation of ComGC, ComGD, ComGE and ComGG {{PubMed|9723928}}	comC	Information processing>Genetics>Genetic competence>nd>nd ; Information processing>Protein synthesis, modification and degradation>Protein secretion>nd>nd ; Lifestyles>Exponential and early post-exponential lifestyles>Genetic competence>nd>nd ; Groups of genes>Membrane proteins>nd>nd>nd	ComK Regulon[activation] ; SigA Regulon[sigma factor]	6.821	6.037	6.054	5.028	6.536	5.87	3.423	3.329	3.359	3.054	3.356	3.22	3.302	3.154	3.573	3.325	3.409	3.187	2.938	2.827	2.88	3.24	3.019	3.311	4.662	3.868	3.543	-0.303	-0.303	-0.318	-0.334	0.455	0.507	-0.276	-0.357	-0.321	-0.443
IA17_01625	JPVW01000001.1	309679	310677	1	protein_coding	stage II sporulation protein B	BSU_28060	spoIIB	spatial and temporal regulation of the dissolution of septal peptidoglycan during engulfment	spoIIB	Lifestyles>Sporulation>Sporulation/ other>nd>nd	SigV Regulon[sigma factor]	5.183	5.1	4.72	11.78	10.24	10.84	9.714	9.558	8.745	4.033	3.884	6.505	3.637	5.151	6.101	5.21	4.852	4.659	5.646	5.628	5.761	6.122	6.592	6.4	7.815	8.266	7.745	-0.878	-0.878	-0.37	-0.772	0.0455	0.15	-0.21	-0.697	0.182	0.842
IA17_01630	JPVW01000001.1	310830	311399	1	protein_coding	septum formation protein Maf	BSU_28050	maf	nucleotide pyrophosphatase	maf	Groups of genes>Proteins of unknown function>nd>nd>nd	SigM Regulon[sigma factor] ; ComK Regulon[activation] ; SigA Regulon[sigma factor]	8.58	8.064	8.325	6.928	8	7.342	6.688	6.588	6.528	7.578	7.539	7.173	7.387	7.27	7.214	7.321	7.161	7.531	7.718	8.656	8.291	7.764	7.546	7.825	6.869	8.128	7.7	0.123	0.123	0.875	0.881	0.0704	0.15	0.00386	0.00833	-0.048	-0.104
IA17_01635	JPVW01000001.1	311436	312131	1	protein_coding	hypothetical protein	BSU_28040	radC	probable DNA repair protein	radC;ysxA	Information processing>Genetics>DNA repair/ recombination>nd>nd ; Information processing>Genetics>DNA repair/ recombination>Other proteins>nd ; Information processing>Genetics>Genetic competence>nd>nd ; Lifestyles>Exponential and early post-exponential lifestyles>Genetic competence>nd>nd ; Lifestyles>Coping with stress>Cell envelope stress proteins (controlled by SigM, V, W, X, Y)>nd>nd ; Groups …	SigM Regulon[sigma factor] ; ComK Regulon[activation] ; SigA Regulon[sigma factor]	8.212	7.739	8.04	6.724	7.085	6.546	6.741	6.322	6.408	7.472	7.588	6.936	7.305	7.003	6.68	7.227	7.118	7.343	7.336	8.273	7.917	7.661	7.302	7.412	6.317	7.629	7.264	0.263	0.263	0.769	0.797	0.0533	0.0915	0.187	0.323	0.00439	0.00799
IA17_01640	JPVW01000001.1	312223	313236	1	protein_coding	rod shape-determining protein MreB	BSU_28030	mreB	[SW|cell shape]-determining protein, forms filaments, the polymers control/restrict the mobility of the cell wall elongation enzyme complex, required for [[protein|LytE ]]activity, part of the [[protein|Rod complex]] for lateral [SW|cell wall synthesis] and control of cell diameter	mreB;divIVB	Cellular processes>Cell envelope and cell division>Cell shape>nd>nd ; Cellular processes>Cell envelope and cell division>Membrane dynamics>nd>nd ; Lifestyles>Coping with stress>Cell envelope stress proteins (controlled by SigM, V, W, X, Y)>nd>nd ; Groups of genes>Essential genes>nd>nd>nd ; Groups of genes>Membrane proteins>nd>nd>nd	SigM Regulon[sigma factor] ; ComK Regulon[activation] ; SigA Regulon[sigma factor] ; SigH Regulon[sigma factor]	9.057	8.889	9.116	6.536	6.583	6.809	7.528	7.612	7.541	9.079	9.179	8.72	9.125	8.687	8.816	8.969	8.859	8.959	7.506	7.933	7.793	8.57	8.304	8.266	7.32	7.643	7.983	0.938	0.938	-0.0604	-0.174	0.183	0.533	0.0868	0.3	0.138	0.499
IA17_01645	JPVW01000001.1	313267	314139	1	protein_coding	rod shape-determining protein MreC	BSU_28020	mreC	MreC is a [SW|cell shape] determining protein, it couples the cytosolic [[protein|A4C8719E06F774A6EB4D79757CC79CF89E453A54]] and [[protein|A4C8719E06F774A6EB4D79757CC79CF89E453A54]]-like proteins to the extracellular peptidoglycan-synthesizing machinery, part of the [[protein|Rod complex]] for lateral [SW|cell wall synthesis] and control of cell diameter	mreC	Cellular processes>Cell envelope and cell division>Cell shape>nd>nd ; Lifestyles>Coping with stress>Cell envelope stress proteins (controlled by SigM, V, W, X, Y)>nd>nd ; Groups of genes>Essential genes>nd>nd>nd ; Groups of genes>Membrane proteins>nd>nd>nd	SigM Regulon[sigma factor] ; ComK Regulon[activation] ; SigA Regulon[sigma factor] ; SigH Regulon[sigma factor]	9.333	9.132	9.239	7.322	7.007	7.089	7.645	7.709	7.67	9.241	9.28	8.891	9.235	8.789	8.818	9.037	8.888	9.083	8.175	8.527	8.319	8.796	8.64	8.62	7.98	8.393	8.263	0.921	0.921	0.221	0.566	0.242	0.754	0.0884	0.418	0.039	0.203
IA17_01650	JPVW01000001.1	314136	314654	1	protein_coding	rod shape-determining protein MreD	BSU_28010	mreD	MreD is a [SW|cell shape] determining protein, it couples the cytosolic [[protein|A4C8719E06F774A6EB4D79757CC79CF89E453A54]] and [[protein|A4C8719E06F774A6EB4D79757CC79CF89E453A54]]-like proteins to the extracellular peptidoglycan-synthesizing machinery, part of the [[protein|Rod complex]] for lateral [SW|cell wall synthesis] and control of cell diameter	mreD;rodB	Cellular processes>Cell envelope and cell division>Cell shape>nd>nd ; Lifestyles>Coping with stress>Cell envelope stress proteins (controlled by SigM, V, W, X, Y)>nd>nd ; Groups of genes>Essential genes>nd>nd>nd ; Groups of genes>Membrane proteins>nd>nd>nd	SigM Regulon[sigma factor] ; ComK Regulon[activation] ; SigA Regulon[sigma factor] ; SigH Regulon[sigma factor]	8.859	8.508	8.655	6.944	6.411	6.399	6.991	7.14	7.129	8.73	8.941	8.34	8.832	8.323	8.148	8.661	8.577	8.73	7.699	8.096	7.793	8.41	8.176	8.143	7.331	7.714	7.553	0.92	0.92	0.234	0.597	0.16	0.508	0.123	0.452	0.0418	0.173
IA17_01655	JPVW01000001.1	314707	315387	1	protein_coding	septum formation inhibitor	BSU_28000	minC	cell-division inhibitor (septum placement), destabilizes Z ring placement	minC	Cellular processes>Cell envelope and cell division>Cell division>The Min system>nd ; Lifestyles>Coping with stress>Cell envelope stress proteins (controlled by SigM, V, W, X, Y)>nd>nd ; Groups of genes>Membrane proteins>nd>nd>nd	SigM Regulon[sigma factor] ; ComK Regulon[activation] ; SigA Regulon[sigma factor] ; SigH Regulon[sigma factor]	9.32	9.245	9.354	8.776	9.187	9.072	8.155	8.183	8.425	9.506	9.519	9.237	9.427	9.169	9.178	9.335	9.235	9.314	8.325	8.37	8.122	9.058	8.843	8.817	8.763	9.17	8.936	0.801	0.801	-0.0939	-0.157	0.502	0.848	-0.0509	-0.162	-0.0173	-0.0558
IA17_01660	JPVW01000001.1	315389	316195	1	protein_coding	cell division inhibitor MinD	BSU_27990	minD	[SW|cell division] inhibitor (septum placement), part of the Min system (with Z ring placement), required for the disassembly of polar [[protein|41872E2EF00C79918DD077F2EF78F37E24FEB110|Z rings]] after [SW|cell division]	minD;divIVB1	Cellular processes>Cell envelope and cell division>Cell division>The Min system>nd ; Lifestyles>Coping with stress>Cell envelope stress proteins (controlled by SigM, V, W, X, Y)>nd>nd ; Groups of genes>Membrane proteins>nd>nd>nd	SigM Regulon[sigma factor] ; ComK Regulon[activation] ; SigA Regulon[sigma factor] ; SigH Regulon[sigma factor]	9.403	9.452	9.517	8.936	9.259	9.202	8.169	8.186	8.364	9.502	9.537	9.344	9.403	9.242	9.202	9.482	9.388	9.589	8.399	8.481	8.166	9.003	8.846	8.832	8.898	9.286	9.041	0.798	0.798	-0.0675	-0.112	0.492	0.822	-0.159	-0.465	-0.0804	-0.266
IA17_01665	JPVW01000001.1	316345	317139	1	protein_coding	stage IV sporulation protein FA	BSU_27980	spoIVFA	inhibitor of [[protein|8801B095C2CE36F3E0B9DBBF489FFB217087DC0A]] metalloprotease	spoIVFA;bofB;spoVL	Information processing>Regulation of gene expression>Sigma factors and their control>Control of sigma factors>nd ; Lifestyles>Sporulation>Sporulation proteins>Sporulation proteins/ other>nd ; Groups of genes>Membrane proteins>nd>nd>nd	SigE Regulon[sigma factor] ; SpoIIID Regulon[repression]	3.46	3.412	3.48	6.316	4.748	5.49	8.906	9.093	9.021	4.499	4.683	4.295	4.065	3.948	3.97	3.76	3.955	3.731	4.711	5.02	4.914	5.355	5.746	5.633	7.343	7.272	7.036	-0.884	-0.884	-0.416	-0.891	0.071	0.335	0.107	0.536	-0.00483	-0.0287
IA17_01670	JPVW01000001.1	317132	317998	1	protein_coding	stage IV sporulation protein FB	BSU_27970	spoIVFB	intramembrane metalloprotease (site 2 protease), processing of pro-sigma-K to active [[protein|24F7FD5C7C3A68BB2760ABB8CBD8FBD65E5FF7D4]]	spoIVFB	Information processing>Protein synthesis, modification and degradation>Proteolysis>Proteolysis during sporulation/ germination>nd ; Information processing>Regulation of gene expression>Sigma factors and their control>Control of sigma factors>nd ; Lifestyles>Sporulation>Sporulation proteins>Sporulation proteins/ other>nd ; Groups of genes>Membrane proteins>nd>nd>nd	SigE Regulon[sigma factor] ; SpoIIID Regulon[repression]	3.371	3.21	3.235	4.996	3.485	4.159	7.837	7.873	7.802	4.148	4.219	3.698	3.853	3.678	3.417	3.575	3.622	3.43	4.115	4.317	4.203	4.832	5.179	4.882	6.311	6.19	6	-0.86	-0.86	-0.449	-0.881	0.0813	0.337	0.142	0.626	-0.0048	-0.0271
IA17_01675	JPVW01000001.1	318145	318453	1	protein_coding	50S ribosomal protein L21	BSU_27960	rplU	ribosomal protein	rplU	Information processing>Protein synthesis, modification and degradation>Translation>Ribosomal proteins>nd ; Groups of genes>Essential genes>nd>nd>nd	stringent response[negative regulation]	12.34	12.46	12.73	10.32	10.31	10.66	11.27	11.68	11.6	12.88	12.94	12.62	12.84	12.58	12.94	12.87	12.82	13	12.48	12.36	12.15	11.93	11.88	12.07	11.89	11.91	11.79	0.942	0.942	0.112	0.334	-0.0988	-0.314	-0.092	-0.308	-0.165	-0.58
IA17_01680	JPVW01000001.1	318456	318794	1	protein_coding	hypothetical protein	BSU_27950	prp	protein cysteine protease, required for N-terminal cleavage of [[protein|4626C659D6F1A81CCC94030F1CBAF7FEC3DE19CA|ribosomal protein L27]]	prp;ysxB	Information processing>Protein synthesis, modification and degradation>Translation>Ribosome assembly>nd ; Information processing>Protein synthesis, modification and degradation>Proteolysis>Additional proteins involved in proteolysis>nd ; Groups of genes>Essential genes>nd>nd>nd	stringent response[negative regulation]	12.38	12.4	12.85	10.55	10.17	10.57	11.23	11.57	11.55	12.97	12.92	12.63	12.92	12.7	12.96	12.79	12.8	12.87	12.39	12.32	12.15	12.2	11.92	12.07	11.91	11.9	11.78	0.96	0.96	0.145	0.518	-0.0619	-0.258	-0.0376	-0.162	-0.111	-0.483
IA17_01685	JPVW01000001.1	318807	319091	1	protein_coding	50S ribosomal protein L27	BSU_27940	rpmA	ribosomal protein	rpmA	Information processing>Protein synthesis, modification and degradation>Translation>Ribosomal proteins>nd ; Groups of genes>Essential genes>nd>nd>nd	stringent response[negative regulation]	12.88	12.94	13.31	10.9	10.53	10.95	11.56	12.01	11.95	13.24	13.23	13.05	13.28	13.07	13.46	13.12	13.1	13.28	12.63	12.63	12.42	12.48	12.26	12.4	12.31	12.39	12.2	0.952	0.952	0.0859	0.281	-0.0245	-0.0833	-0.119	-0.407	-0.113	-0.422
IA17_01695	JPVW01000001.1	319412	319990	1	protein_coding	sporulation protein	BSU_27930	spo0B	[[category|SW 4.2]] initiation phosphotransferase of the [SW|phosphorelay]	spo0B;spo0D	Information processing>Regulation of gene expression>phosphorelay>The phosphotransferases>nd ; Lifestyles>Sporulation>phosphorelay>The phosphotransferases>nd ; Groups of genes>Phosphoproteins>Phosphorylation on a His residue>nd>nd	SigA Regulon[sigma factor]	7.786	7.309	7.854	6.863	7.105	7.436	8.008	8.079	7.953	8.704	8.735	8.048	8.546	8.214	7.961	8.009	8.066	7.798	7.551	7.41	7.33	7.808	7.522	7.523	7.388	7.669	7.447	0.627	0.627	-0.582	-0.748	0.0335	0.0647	0.438	0.849	-0.00529	-0.0194
IA17_01700	JPVW01000001.1	320024	321310	1	protein_coding	GTPase ObgE	BSU_27920	obg	GTP-binding protein involved in initiation of sporulation and assembly of the 50S ribosome subunit	obg	Information processing>Protein synthesis, modification and degradation>Translation>Ribosome assembly>nd ; Information processing>Regulation of gene expression>phosphorelay>nd>nd ; Lifestyles>Sporulation>phosphorelay>nd>nd ; Groups of genes>Essential genes>nd>nd>nd ; Groups of genes>GTP-binding proteins>nd>nd>nd	SigA Regulon[sigma factor]	7.73	7.375	7.525	7.422	7.364	7.338	7.444	7.301	7.367	8.451	8.591	7.786	8.275	7.977	7.712	7.729	7.823	7.819	7.511	7.532	7.48	7.853	7.492	7.508	7.373	7.578	7.268	0.817	0.817	-0.0845	-0.147	0.127	0.223	0.477	0.859	-0.07	-0.246
IA17_01705	JPVW01000001.1	321371	321814	1	protein_coding	hypothetical protein	BSU_27910	thrR	transcription repressor of threonine biosynthetic genes	thrR;pheB;yszB	Metabolism>Amino acid/ nitrogen metabolism>Biosynthesis/ acquisition of amino acids>Biosynthesis/ acquisition of lysine/ threonine>nd ; Information processing>Regulation of gene expression>Transcription factors and their control>Transcription factors/ other>nd	SigA Regulon[sigma factor]	5.869	5.506	5.589	5.747	5.356	5.51	5.483	5.289	5.523	6.672	6.624	5.97	6.293	6.151	5.826	5.755	5.91	5.87	5.392	5.462	5.467	5.768	5.52	5.453	5.321	5.475	5.247	0.835	0.835	-0.209	-0.379	0.0847	0.166	0.442	0.881	-0.0237	-0.0995
IA17_01710	JPVW01000001.1	321831	322688	1	protein_coding	prephenate dehydratase	BSU_27900	pheA	prephenate dehydratase	pheA	Metabolism>Amino acid/ nitrogen metabolism>Biosynthesis/ acquisition of amino acids>Biosynthesis/ acquisition of aromatic amino acids>nd	SigA Regulon[sigma factor]	5.758	5.468	5.587	5.222	4.809	4.914	5.118	4.939	5.322	6.083	6.172	5.721	5.967	5.732	5.499	5.898	5.974	5.952	4.794	4.821	4.832	5.487	5.035	5.073	4.674	4.875	4.555	0.875	0.875	-0.353	-0.729	0.00933	0.0282	0.193	0.582	0.107	0.398
IA17_01715	JPVW01000001.1	322713	323255	-1	protein_coding	transcriptional regulator	BSU_27890	nadR	transcriptional repressor of genes involved in NAD biosynthesis	nadR;yrxA	Metabolism>Additional metabolic pathways>Biosynthesis of cofactors>Biosynthesis of NAD(P)>nd ; Information processing>Regulation of gene expression>Transcription factors and their control>Transcription factors/ other>nd	SigA Regulon[sigma factor] ; NadR Regulon[repression]	8.539	9.109	9.515	6.503	6.751	7.547	7.966	8.433	8.169	8.211	8.105	9.217	9.05	9.167	9.422	9.647	9.449	9.621	7.864	8.048	8.002	8.509	8.358	8.48	8.004	8.741	8.496	0.662	0.662	-0.223	-0.297	0.129	0.181	-0.634	-0.901	0.152	0.5
IA17_01720	JPVW01000001.1	323215	324402	-1	protein_coding	cysteine desulfurase	BSU_27880	nifS	cysteine desulfurase, required for NAD biosynthesis	nifS;iscS	Metabolism>Additional metabolic pathways>Biosynthesis of cofactors>Biosynthesis of NAD(P)>nd	SigA Regulon[sigma factor] ; NadR Regulon[repression]	7.593	8.109	8.434	3.357	3.879	4.334	6.701	6.986	6.448	6.632	6.33	7.91	8.072	8.008	8.421	8.639	8.413	8.693	7.954	8.21	8.215	7.778	7.915	8.017	7.292	8.116	7.779	0.34	0.34	0.513	0.545	0.000215	0.000273	-0.691	-0.876	0.0457	0.12
IA17_01725	JPVW01000001.1	324505	326100	1	protein_coding	L-aspartate oxidase	BSU_27870	nadB	L-aspartate oxidase	nadB	Metabolism>Additional metabolic pathways>Biosynthesis of cofactors>Biosynthesis of NAD(P)>nd ; Groups of genes>Phosphoproteins>Phosphorylation on an Arg residue>nd>nd	SigA Regulon[sigma factor] ; NadR Regulon[repression]	7.958	7.71	7.584	2.821	2.883	3.138	7.734	6.898	6.511	7.57	7.284	7.584	8.471	7.808	8.025	8.017	7.855	7.975	8.803	8.382	8.993	8.63	9.158	8.839	8.792	9.236	9.041	-0.183	-0.183	0.789	0.803	0.444	0.757	-0.17	-0.445	-0.0987	-0.288
IA17_01730	JPVW01000001.1	326054	326923	1	protein_coding	nicotinate-nucleotide pyrophosphorylase	BSU_27860	nadC	nicotinate-nucleotide diphosphorylase (carboxylating)	nadC;yrxB	Metabolism>Additional metabolic pathways>Biosynthesis of cofactors>Biosynthesis of NAD(P)>nd	SigA Regulon[sigma factor] ; NadR Regulon[repression]	8.071	7.699	7.277	2.965	2.915	3.383	7.197	6.135	6.075	7.579	7.328	7.191	8.307	7.491	7.223	7.569	7.508	7.679	8.706	8.038	8.863	8.614	9.199	8.783	8.8	8.813	8.529	-0.115	-0.115	0.831	0.836	0.437	0.802	0.0321	0.0986	-0.117	-0.363
IA17_01735	JPVW01000001.1	326910	328016	1	protein_coding	quinolinate synthetase	BSU_27850	nadA	quinolinate synthetase	nadA	Metabolism>Additional metabolic pathways>Biosynthesis of cofactors>Biosynthesis of NAD(P)>nd	SigA Regulon[sigma factor] ; NadR Regulon[repression]	8.908	8.696	8.413	3.425	3.716	4.095	9.893	9.919	9.859	8.093	8.015	8.079	9.018	8.28	8.043	8.565	8.486	8.891	9.349	8.849	9.429	9.528	9.755	9.453	10.38	10.06	9.923	-0.889	-0.889	0.0613	0.134	0.196	0.432	-0.0293	-0.0716	-0.138	-0.338
IA17_01740	JPVW01000001.1	328133	329296	1	protein_coding	peptigoglycan-binding protein LysM	BSU_27840	safA	morphogenetic protein associated with [[protein|6698BB092E03BEF48AFD0CBF565410109CD1ABB5]], major organizer of the inner spore coat	safA;yrbA	Lifestyles>Sporulation>Sporulation proteins>Spore coat proteins>Not yet assigned	SigE Regulon[sigma factor]	9.31	9.168	9.071	6.867	4.913	5.969	12.3	12.6	12.34	8.619	8.466	8.823	9.491	8.967	8.882	9.175	9.053	9.506	9.985	9.646	9.921	10.08	10.35	10.13	11.91	11.23	11.34	-0.912	-0.912	-0.314	-0.766	0.0467	0.177	-0.0474	-0.183	-0.101	-0.394
IA17_01745	JPVW01000001.1	329444	330040	1	protein_coding	sporulation protein	BSU_27830	coxA	spore cortex protein	coxA;yrbB	Lifestyles>Sporulation>Sporulation proteins>Sporulation proteins/ other>nd	SigE Regulon[sigma factor]	5.733	5.802	5.638	5.59	3.987	4.471	9.814	9.95	9.607	6.168	6.056	5.846	6.803	6.166	5.854	6.347	6.078	6.475	6.889	6.973	6.725	6.806	7.207	7.068	9.576	8.002	8.782	-0.874	-0.874	-0.402	-0.828	0.0583	0.214	0.0275	0.103	-0.213	-0.805
IA17_01750	JPVW01000001.1	330143	330865	1	protein_coding	transcriptional regulator	BSU_27820	yrbC	similar to E. coli YebC putative transcription factor	yrbC	Groups of genes>Proteins of unknown function>nd>nd>nd	NA	4.697	4.806	4.778	5.153	5.091	5.397	5.38	5.673	6.075	4.717	4.726	5.447	4.786	5.735	4.851	5.387	5.509	5.512	7.029	7.513	7.494	5.686	5.571	5.644	4.651	4.661	4.92	-0.231	-0.231	0.511	0.525	-0.754	-0.91	0.00222	0.00648	0.0712	0.208
IA17_01755	JPVW01000001.1	330906	332360	-1	protein_coding	sodium:alanine symporter	BSU_27810	yrbD	sodium/proton-dependent alanine transporter	yrbD	Cellular processes>Transporters>Transporters/ other>Amino acid transporters>Alanine or glycine cation symporter family ; Metabolism>Amino acid/ nitrogen metabolism>Biosynthesis/ acquisition of amino acids>Biosynthesis/ acquisition of serine/ glycine/ alanine>nd ; Metabolism>Amino acid/ nitrogen metabolism>Utilization of amino acids>Utilization of alanine/ serine>nd ; Lifestyles>Sporulation>Sporul…	TnrA Regulon[activation]	3.56	3.582	3.622	4.151	3.512	3.964	6.962	6.288	6.364	4.33	4.471	4.014	4.31	4.131	4.031	3.803	3.96	4.889	4.784	5.058	4.883	4.274	4.504	4.394	5.603	5.177	5.278	-0.809	-0.809	-0.419	-0.714	-0.11	-0.268	0.133	0.335	-0.197	-0.527
IA17_01760	JPVW01000001.1	332524	332664	-1	protein_coding	membrane protein	BSU_27809	yrzT	unknown	yrzT	Groups of genes>Proteins of unknown function>nd>nd>nd	NA	4.742	5.237	5.805	3.081	3.552	3.654	4.258	4.718	4.273	4.94	5.078	5.194	5.553	4.95	5.631	5.879	5.694	5.548	5.686	6.421	6.169	5.399	6.169	6.425	6.644	7.086	6.929	-0.155	-0.155	0.689	0.697	0.439	0.62	-0.406	-0.731	-0.265	-0.7
IA17_01765	JPVW01000001.1	332671	332961	-1	protein_coding	hypothetical protein	BSU_27800	yrzH	unknown	yrzH	Groups of genes>Proteins of unknown function>nd>nd>nd	NA	4.161	4.648	4.977	2.828	2.606	3.436	4.104	4.56	4.299	4.102	4.351	4.495	4.823	4.377	5.108	5.101	5.019	4.947	5.262	5.563	5.325	4.845	5.376	5.348	5.844	5.821	6.091	-0.327	-0.327	0.629	0.665	0.316	0.448	-0.492	-0.781	-0.294	-0.747
IA17_01775	JPVW01000001.1	333214	333861	-1	protein_coding	serine/threonine protein kinase	BSU_27785	yrzF	putative serine/threonine-protein kinase	yrzF	Groups of genes>Proteins of unknown function>nd>nd>nd	NA	5.217	5.955	5.802	7.444	7.558	7.846	7.345	7.564	7.66	6.338	6.515	6.749	6.221	6.986	6.485	6.609	6.635	6.201	8.305	8.166	8.183	7.459	7.437	7.875	7.416	7.607	7.564	-0.782	-0.782	0.489	0.784	-0.284	-0.732	0.00706	0.0267	0.0707	0.268
IA17_01780	JPVW01000001.1	334099	335124	1	protein_coding	oxidoreductase	BSU_27770	yrbE	similar to dehydrogenase	yrbE	Groups of genes>Poorly characterized/ putative enzymes>nd>nd>nd	NA	4.597	5.262	4.286	4.901	5.143	4.529	5.488	5.228	5.109	3.79	3.667	4.307	3.639	4.241	3.985	4.172	4.152	5.365	3.711	3.961	3.938	4.364	4.219	4.386	4.448	5.225	4.799	-0.553	-0.553	-0.482	-0.578	0.183	0.269	-0.344	-0.525	0.113	0.203
IA17_01785	JPVW01000001.1	335195	336502	1	protein_coding	alpha-ketoglutarate permease	BSU_27760	csbX	general stress protein	csbX	Lifestyles>Sporulation>Sporulation proteins>Sporulation proteins/ other>nd ; Lifestyles>Coping with stress>General stress proteins (controlled by SigB)>nd>nd ; Groups of genes>Membrane proteins>nd>nd>nd	SigB Regulon[sigma factor] ; SigG Regulon[sigma factor] ; SigF Regulon[sigma factor] ; CcpA Regulon[repression]	3.857	4.238	3.44	3.794	4.836	4.824	4.757	7.696	8.152	5.091	5.067	6.559	5.523	7.096	6.475	5.93	6.639	6.198	8.509	8.094	8.416	7.257	4.829	5.15	6.687	4.122	4.01	-0.0928	-0.0928	0.155	0.156	-0.941	-0.957	-0.0746	-0.262	-0.00638	-0.0232
IA17_01790	JPVW01000001.1	336550	337062	1	protein_coding	BofC	BSU_27750	bofC	general stress protein, controls processing of pro-[[protein|24F7FD5C7C3A68BB2760ABB8CBD8FBD65E5FF7D4]] by [[protein|8801B095C2CE36F3E0B9DBBF489FFB217087DC0A]]	bofC	Information processing>Regulation of gene expression>Sigma factors and their control>Control of sigma factors>nd ; Lifestyles>Sporulation>Sporulation proteins>Sporulation proteins/ other>nd ; Lifestyles>Coping with stress>General stress proteins (controlled by SigB)>nd>nd	SigB Regulon[sigma factor] ; SigG Regulon[sigma factor] ; SigF Regulon[sigma factor] ; CcpA Regulon[repression]	3.508	3.608	3.616	3.952	4.008	4.28	8.173	9.062	9.152	5.438	5.238	6.842	5.624	7.385	6.499	6.075	6.914	6.508	8.538	8.179	8.267	7.355	5.212	5.57	7.049	5.595	5.787	-0.481	-0.481	-0.164	-0.187	-0.825	-0.958	-0.0813	-0.328	0.017	0.0728
IA17_01795	JPVW01000001.1	337201	337806	1	protein_coding	ATP-dependent DNA helicase RuvA	BSU_27740	ruvA	Holliday junction DNA helicase, part of the [[protein|7EBC90946E7167A3B0212193873855CAE0EFF7D4]]-[[protein|8DFD57B73FE5D49BB547E050182A96CE6E8BFF77]] branch migration translocase	ruvA	Information processing>Genetics>DNA repair/ recombination>nd>nd ; Information processing>Genetics>DNA repair/ recombination>Double strand breaks repair>nd	LexA Regulon[repression]	6.12	6.105	6.386	3.875	4.556	4.813	6.282	6.246	6.491	6.771	6.739	6.327	6.728	6.258	6.273	6.323	6.335	6.157	5.846	5.688	5.709	6.125	5.988	5.951	5.483	5.706	6.007	0.594	0.594	-0.594	-0.738	0.00921	0.017	0.412	0.76	0.127	0.36
IA17_01800	JPVW01000001.1	337817	338821	1	protein_coding	ATP-dependent DNA helicase RuvB	BSU_27730	ruvB	Holliday junction DNA helicase, part of the [[protein|7EBC90946E7167A3B0212193873855CAE0EFF7D4]]-[[protein|8DFD57B73FE5D49BB547E050182A96CE6E8BFF77]] branch migration translocase	ruvB	Information processing>Genetics>DNA repair/ recombination>nd>nd ; Information processing>Genetics>DNA repair/ recombination>Double strand breaks repair>nd	LexA Regulon[repression]	6.5	6.263	6.334	5.718	5.818	5.875	6.2	5.931	6.244	6.719	6.867	6.178	6.677	6.215	6.179	6.279	6.158	6.08	5.707	5.579	5.674	6.138	6.232	6.071	5.791	5.744	5.878	0.611	0.611	-0.454	-0.574	0.259	0.399	0.549	0.922	0.0945	0.411
IA17_01805	JPVW01000001.1	338814	339014	1	protein_coding	hypothetical protein	BSU_27729	yrzS	unknown	yrzS	Groups of genes>Proteins of unknown function>nd>nd>nd	NA	6.45	6.338	6.053	6.155	6.182	6.17	5.857	5.858	6.231	6.736	6.698	6.07	6.448	6.053	5.803	5.902	5.955	5.72	5.678	5.628	5.567	6.061	6.25	6.304	5.636	5.848	5.849	0.421	0.421	-0.247	-0.272	0.322	0.369	0.679	0.837	0.172	0.389
IA17_01810	JPVW01000001.1	339044	340072	1	protein_coding	S-adenosylmethionine tRNA ribosyltransferase	BSU_27720	queA	S-adenosylmethionine tRNA ribosyltransferase	queA	Information processing>Protein synthesis, modification and degradation>Translation>tRNA modification and maturation>nd	NA	7.477	7.241	7.242	7.01	6.772	6.787	6.864	6.72	6.904	7.595	7.641	7.035	7.473	7.038	6.901	7.1	7.047	7.176	6.631	6.892	6.773	7.102	7.144	7.129	6.741	6.85	7.005	0.676	0.676	-0.0978	-0.133	0.396	0.541	0.525	0.854	-0.0152	-0.0474
IA17_01815	JPVW01000001.1	340099	341244	1	protein_coding	queuine tRNA-ribosyltransferase	BSU_27710	tgt	tRNA-guanine transglycosylase	tgt	Information processing>Protein synthesis, modification and degradation>Translation>tRNA modification and maturation>nd	NA	7.859	7.659	7.715	6.895	6.839	6.809	7.407	7.418	7.613	8.049	8.006	7.448	7.868	7.574	7.533	7.563	7.531	7.53	6.998	6.992	6.907	7.383	7.354	7.225	7.171	7.197	7.129	0.637	0.637	-0.587	-0.761	0.171	0.342	0.412	0.876	0.00884	0.0391
IA17_01820	JPVW01000001.1	341281	341547	1	protein_coding	preprotein translocase subunit YajC	BSU_27700	yrbF	part of the Sec protein translocation machinery	yrbF	Information processing>Protein synthesis, modification and degradation>Protein secretion>nd>nd ; Groups of genes>Membrane proteins>nd>nd>nd	NA	10.61	10.71	10.92	9.141	9.19	9.392	9.573	10.07	10.03	11.02	11.01	10.95	10.92	11.02	11.63	10.92	10.83	11.01	9.166	9.212	8.982	9.592	9.513	9.563	9.408	9.661	9.349	0.822	0.822	-0.516	-0.906	0.029	0.121	-0.114	-0.475	0.0647	0.308
IA17_01825	JPVW01000001.1	341604	342056	-1	protein_coding	membrane protein	BSU_27690	yrzE	unknown	yrzE	Lifestyles>Sporulation>Sporulation proteins>Newly identified sporulation proteins (based on transcription profiling)>nd	SigE Regulon[sigma factor] ; SpoIIID Regulon[repression]	3.106	3.364	3.645	5.07	3.54	4.246	9.16	8.932	8.685	4.04	4.082	3.867	3.534	3.621	3.839	3.418	3.579	3.194	4.358	4.621	4.609	4.68	5.025	5.019	6.909	6.285	6.233	-0.868	-0.868	-0.47	-0.947	-0.0106	-0.0669	0.111	0.7	0.00261	0.0231
IA17_01830	JPVW01000001.1	342191	342847	1	protein_coding	membrane protein	BSU_27680	yrbG	unknown	yrbG	Lifestyles>Sporulation>Sporulation proteins>Newly identified sporulation proteins (based on transcription profiling)>nd ; Groups of genes>Membrane proteins>nd>nd>nd	NA	3.11	3.113	3.178	3.154	2.979	2.896	7.125	7.451	7.195	3.632	3.496	3.453	3.254	3.283	3.321	3.321	3.356	3.231	3.852	4.043	3.831	3.903	4.258	4.282	5.814	5.201	5.587	-0.858	-0.858	-0.489	-0.952	-0.0086	-0.0547	0.0596	0.38	-0.0485	-0.334
IA17_01835	JPVW01000001.1	342851	344407	-1	protein_coding	stage V sporulation protein B	BSU_27670	spoVB	MurJ family lipid II flippase, spore cortex peptidoglycan synthesis	spoVB;spoIIIF	Cellular processes>Cell envelope and cell division>Cell wall synthesis>Biosynthesis of peptidoglycan>nd ; Metabolism>Additional metabolic pathways>Biosynthesis of cell wall components>Biosynthesis of peptidoglycan>nd ; Lifestyles>Sporulation>Sporulation proteins>Sporulation proteins/ other>nd ; Groups of genes>Membrane proteins>nd>nd>nd	SigE Regulon[sigma factor] ; SpoIIID Regulon[repression]	5.192	5.382	5.37	7.283	7.252	7.052	7.295	7.264	7.288	5.209	5.255	5.608	4.865	5.18	5.285	5.045	5.063	5.302	4.481	4.535	4.368	5.426	5.343	5.53	6.088	6.365	6.23	-0.624	-0.624	-0.722	-0.924	0.195	0.651	-0.0387	-0.171	0.126	0.565
IA17_01840	JPVW01000001.1	344523	344819	1	protein_coding	competence protein ComN	BSU_27660	comN	mediates post-transcriptional control of [[gene|788725411B2E741103603373E43441FD036E1BA0|comE]] operon expression	comN;yrzD	Information processing>Genetics>Genetic competence>nd>nd ; Lifestyles>Exponential and early post-exponential lifestyles>Genetic competence>nd>nd	SigM Regulon[sigma factor]	8.77	8.891	8.878	8.298	9.099	9.324	8.344	8.37	8.193	8.928	8.977	8.789	8.589	8.627	8.824	8.763	8.558	8.635	7.106	6.95	6.884	7.746	7.707	7.841	7.393	7.995	7.875	0.629	0.629	-0.711	-0.915	0.238	0.757	-0.0082	-0.0399	0.151	0.735
IA17_01845	JPVW01000001.1	344858	347071	1	protein_coding	preprotein translocase subunit SecD	BSU_27650	secDF	preprotein translocase subunit (ATPase)	secDF;secF;secD	Information processing>Protein synthesis, modification and degradation>Protein secretion>nd>nd ; Lifestyles>Coping with stress>Cell envelope stress proteins (controlled by SigM, V, W, X, Y)>nd>nd ; Groups of genes>Membrane proteins>nd>nd>nd	SigM Regulon[sigma factor]	9.388	9.418	9.366	9.144	9.098	9.37	8.312	8.409	8.211	9.163	9.22	9.046	9.055	8.951	9.013	9.162	9.026	9.15	7.499	7.655	7.551	8.784	8.51	8.559	8.156	8.783	8.57	0.696	0.696	-0.433	-0.603	0.488	0.853	-0.0836	-0.279	0.177	0.617
IA17_01850	JPVW01000001.1	347229	347726	1	protein_coding	hypothetical protein	BSU_27640	yrvC	unknown	yrvC	Groups of genes>Proteins of unknown function>nd>nd>nd	NA	6.662	6.581	6.502	6.768	6.827	6.976	6.463	6.08	6.032	6.451	6.289	6.272	6.277	6.305	6.328	6.494	6.521	6.24	5.641	5.56	5.487	5.813	6.058	6.017	5.632	5.902	5.991	0.575	0.575	-0.663	-0.81	0.265	0.553	-0.00792	-0.0198	0.19	0.475
IA17_01855	JPVW01000001.1	347802	348125	1	protein_coding	hypothetical protein	BSU_27630	yrvD	unknown	yrvD	Groups of genes>Membrane proteins>nd>nd>nd ; Groups of genes>Proteins of unknown function>nd>nd>nd	NA	7.07	7.125	7.061	7.365	7.105	7.413	7.284	9.038	8.559	7.365	7.144	8.374	7.749	9.079	9.231	8.371	8.796	8.427	8.162	7.854	7.878	7.878	6.699	6.56	7.673	6.628	6.645	0.319	0.319	-0.369	-0.39	-0.718	-0.823	-0.378	-0.762	0.0452	0.141
IA17_01860	JPVW01000001.1	348192	350552	1	protein_coding	recombinase RecJ	BSU_27620	recJ	single-strand DNA-specific exonuclease, acts together with [[protein|E6EA8098E37A4A2F7370920AC1A500EE4319AAA2]] in replication fork maintenance	recJ;yrvE	Information processing>Genetics>DNA replication>nd>nd ; Information processing>Genetics>DNA repair/ recombination>Other proteins>nd ; Information processing>Genetics>DNA repair/ recombination/ based on similarity>nd>nd ; Groups of genes>Efp-dependent proteins>nd>nd>nd	stringent response[negative regulation]	7.024	6.788	6.962	4.52	4.49	4.736	6.403	6.663	6.786	7.906	7.937	7.148	7.663	7.421	7.279	7.072	7.221	7.013	7.249	7.149	7.206	7.38	7.13	7.036	6.519	6.247	6.335	0.77	0.77	0.179	0.28	-0.234	-0.382	0.524	0.925	0.0739	0.344
IA17_01865	JPVW01000001.1	350558	351070	1	protein_coding	adenine phosphoribosyltransferase	BSU_27610	apt	adenine phosphoribosyltransferase, universally conserved protein	apt	Metabolism>Nucleotide metabolism>Biosynthesis/ acquisition of nucleotides>Purine salvage and interconversion>nd ; Groups of genes>Phosphoproteins>Phosphorylation on an Arg residue>nd>nd ; Groups of genes>Universally conserved proteins>nd>nd>nd	stringent response[negative regulation]	8.291	8.474	8.763	5.743	5.616	6.108	7.978	8.542	8.354	9.251	9.368	8.876	9.232	8.87	9.04	8.999	8.951	9.02	8.438	8.486	8.296	8.374	8.255	8.314	8.104	7.652	7.848	0.883	0.883	-0.221	-0.471	-0.244	-0.589	0.197	0.588	-0.0551	-0.203
IA17_01870	JPVW01000001.1	351238	353442	1	protein_coding	(p)ppGpp synthetase	BSU_27600	relA	GTP pyrophosphokinase ([[regulon|stringent response]])	relA	Metabolism>Nucleotide metabolism>Metabolism of signalling nucleotides>nd>nd	NA	8.36	8.255	8.342	7.42	8.004	7.608	7.948	7.667	7.881	8.93	8.997	8.614	8.838	8.688	8.56	8.744	8.725	8.682	8.309	8.368	8.305	8.177	8.224	8.189	8.024	8.709	8.522	0.85	0.85	0.137	0.261	0.306	0.602	-0.0188	-0.0462	-0.208	-0.511
IA17_01875	JPVW01000001.1	353455	353895	1	protein_coding	D-tyrosyl-tRNA(Tyr) deacylase	BSU_27590	dtd	D-aminoacyl-tRNA deacylase	dtd;yrvI	Information processing>Protein synthesis, modification and degradation>Translation>Translation/ other>nd	NA	8.857	8.857	8.953	8.038	8.055	7.593	7.616	7.652	7.885	9.27	9.374	9.108	9.25	9.112	9.127	9.304	9.241	9.321	8.276	8.398	8.189	8.406	8.319	8.358	8.168	8.604	8.304	0.96	0.96	0.0238	0.0847	0.176	0.63	-0.112	-0.515	-0.0935	-0.502
IA17_01880	JPVW01000001.1	353922	355478	-1	protein_coding	N-acetylmuramoyl-L-alanine amidase	BSU_27580	yrvJ	similar to N-acetylmuramoyl-L-alanine amidase	yrvJ	Cellular processes>Cell envelope and cell division>Cell wall/ other/ based on similarity>nd>nd	NA	7.55	7.688	7.254	9.307	9.434	9.07	7.303	7.086	6.787	7.249	7.156	7.157	7.522	6.954	6.965	7.105	6.959	7.193	5.521	5.472	5.527	6.624	6.808	6.685	7.292	6.797	6.824	0.273	0.273	-0.741	-0.771	0.531	0.867	0.0314	0.103	-0.0186	-0.061
IA17_01890	JPVW01000001.1	356163	357437	1	protein_coding	histidyl-tRNA synthetase	BSU_27560	hisS	histidyl-tRNA synthetase	hisS	Information processing>Protein synthesis, modification and degradation>Translation>Aminoacyl-tRNA synthetases>nd ; Groups of genes>Essential genes>nd>nd>nd	T-box[transcriptional antitermination]	8.164	7.848	7.935	6.132	6.647	6.677	6.732	6.356	6.269	7.716	7.601	7.536	8.096	7.586	7.363	8.123	7.776	8.266	5.418	5.758	5.689	6.597	6.589	6.494	5.927	6.088	6.275	0.835	0.835	-0.428	-0.78	0.208	0.604	-0.0401	-0.146	0.0453	0.167
IA17_01895	JPVW01000001.1	357451	359229	1	protein_coding	aspartate--tRNA ligase	BSU_27550	aspS	aspartyl-tRNA synthetase	aspS	Information processing>Protein synthesis, modification and degradation>Translation>Aminoacyl-tRNA synthetases>nd ; Groups of genes>Essential genes>nd>nd>nd ; Groups of genes>Phosphoproteins>Phosphorylation on either a Ser, Thr or Tyr residue>nd>nd	T-box[transcriptional antitermination]	8.931	8.639	8.751	7.912	8.066	7.635	7.353	7.173	7.074	8.295	8.305	8.266	8.793	8.189	8.003	8.725	8.498	8.915	6.308	6.412	6.255	7.479	7.394	7.329	7.119	7.169	6.939	0.803	0.803	-0.442	-0.742	0.275	0.688	-0.0624	-0.215	0.0305	0.108
IA17_01900	JPVW01000001.1	359565	360329	1	protein_coding	hypothetical protein	BSU_27540	yrvM	2-methylthio-N6-threonylcarbamoyladenosine cyclase, catalyzes ATP-dependent dehydration of 2-methylthio N6-threonylcarbamoyladenosine (t6A) to form 2-methylthio cyclic N6-threonylcarbamoyladenosine (ms2ct6A )	tcdA;yrvM	Information processing>Protein synthesis, modification and degradation>Translation>tRNA modification and maturation>nd	NA	7.167	7.217	7.369	7.047	7.185	7.56	8.128	8.037	8.401	8.731	8.839	8.534	8.534	8.655	8.24	8.344	8.387	8.232	8.657	8.785	8.452	7.631	7.777	7.994	8.147	8.449	8.61	0.364	0.364	0.0141	0.0151	-0.213	-0.229	0.0763	0.0842	-0.536	-0.593
IA17_01905	JPVW01000001.1	360371	361636	-1	protein_coding	recombinase RarA	BSU_27530	rarA	DNA-dependent ATPase, recombination factor, involved in processing recombination intermediates at replication forks	rarA;yrvN	Information processing>Genetics>DNA repair/ recombination>Other proteins>nd	NA	5.246	5.482	5.646	6.126	6.354	6.339	5.196	5.124	5.029	5.393	5.357	5.582	5.419	5.443	5.613	5.836	5.702	5.749	5.892	6.154	6.195	5.468	5.358	5.602	5.245	5.73	5.701	0.213	0.213	0.744	0.762	-0.201	-0.317	-0.378	-0.629	-0.116	-0.249
IA17_01910	JPVW01000001.1	361839	362255	1	protein_coding	Rrf2 family transcriptional regulator	BSU_27520	cymR	pleiotropic regulator of sulfur metabolism	cymR;yrzC	Metabolism>Additional metabolic pathways>Sulfur metabolism>nd>nd ; Metabolism>Additional metabolic pathways>Sulfur metabolism>sulfur metabolism/ general>nd ; Information processing>Regulation of gene expression>Transcription factors and their control>Transcription factors/ other>nd ; Information processing>Regulation of gene expression>Regulators of core metabolism>nd>nd	SigA Regulon[sigma factor] ; stringent response[negative regulation]	6.665	6.635	6.762	4.784	5.173	5.604	6.402	6.469	6.571	7.336	7.502	6.81	7.104	6.841	6.958	6.7	6.636	6.203	7.45	7.247	7.281	6.848	7.191	7.301	6.308	6.258	6.481	0.328	0.328	0.514	0.544	-0.233	-0.294	0.589	0.777	0.133	0.278
IA17_01915	JPVW01000001.1	362274	363413	1	protein_coding	cysteine desulfurase	BSU_27510	yrvO	cysteine desulfurase, sulfur transfer to [[protein|2F5DFBE980FFF5810B76BCFCD189BA0F6C415B4F]], involved in 2-thiouridine (s2U) modification of the wobble position in glutamate, glutamine and lysine tRNA molecules	yrvO;nifS;iscS;iscS1	Information processing>Protein synthesis, modification and degradation>Translation>tRNA modification and maturation>nd ; Groups of genes>Essential genes>nd>nd>nd ; Groups of genes>Phosphoproteins>Phosphorylation on an Arg residue>nd>nd	SigA Regulon[sigma factor] ; stringent response[negative regulation]	7.472	7.301	7.21	5.574	5.681	5.939	6.802	6.874	7.133	7.916	8.03	7.286	7.752	7.43	7.246	7.219	7.299	7.081	8.538	8.488	8.594	8.033	7.85	7.86	7.17	7.128	7.079	0.157	0.157	0.794	0.804	-0.328	-0.56	0.468	0.962	-0.0045	-0.0339
IA17_01920	JPVW01000001.1	363444	364559	1	protein_coding	thiouridylase	BSU_27500	trmU	tRNA (5-methylaminomethyl-2-thiouridylate) methyltransferase, involved in 2-thiouridine (s2U) modification of the wobble position in glutamate, glutamine and lysine tRNA molecules	trmU;yrrA;mnmA	Information processing>Protein synthesis, modification and degradation>Translation>tRNA modification and maturation>nd ; Groups of genes>Essential genes>nd>nd>nd	SigA Regulon[sigma factor] ; stringent response[negative regulation]	7.726	7.427	7.479	5.779	5.751	5.716	6.551	6.677	7.012	8.008	8.164	7.351	7.859	7.61	7.419	7.342	7.417	7.297	8.635	8.617	8.81	8.055	7.943	7.85	7.29	7.248	7.019	0.272	0.272	0.819	0.851	-0.298	-0.589	0.378	0.927	-0.0543	-0.354
IA17_01925	JPVW01000001.1	364615	365265	1	protein_coding	hypothetical protein	BSU_27490	yrrB	unknown	yrrB	Groups of genes>Proteins of unknown function>nd>nd>nd	NA	5.499	5.001	4.83	5.263	5.494	5.3	4.936	4.662	5.096	6.068	6.177	5.196	5.675	5.366	4.726	4.961	5.148	4.958	6.319	6.337	6.543	5.718	5.673	5.59	5.104	4.68	4.772	0.177	0.177	0.641	0.652	-0.348	-0.467	0.636	0.963	-0.0862	-0.487
IA17_01930	JPVW01000001.1	365290	367686	1	protein_coding	hypothetical protein	BSU_27480	recD2	5'-3' DNA helicase replication fork progression	recD2;yrrC	Information processing>Genetics>DNA replication>nd>nd	NA	5.814	5.388	5.361	6.101	6.081	5.654	5.81	5.794	6.073	6.486	6.55	5.664	6.144	5.877	5.47	5.376	5.586	5.368	6.063	5.806	6.119	5.977	5.87	5.534	5.577	5.275	5.118	0.203	0.203	-0.0121	-0.0123	-0.353	-0.36	0.89	0.975	-0.0217	-0.106
IA17_01935	JPVW01000001.1	367804	368268	1	protein_coding	hypothetical protein	BSU_27470	yrrD	forespore-specific sporulation protein	yrrD	Lifestyles>Sporulation>Sporulation proteins>Sporulation proteins/ other>nd	SigG Regulon[sigma factor]	3.846	3.86	3.568	7.251	6.843	6.457	10.05	9.593	9.342	3.53	3.73	3.529	3.358	3.242	3.439	3.269	3.091	2.918	6.274	6.397	6.14	5.667	6.876	6.504	9.511	7.491	8.57	-0.982	-0.982	-0.139	-0.73	0.042	0.321	0.0785	0.634	-0.0775	-0.81
IA17_01940	JPVW01000001.1	368280	368471	1	protein_coding	hypothetical protein	BSU_27469	yrzR	unknown	yrzR	Lifestyles>Sporulation>Sporulation proteins>Newly identified sporulation proteins (based on transcription profiling)>nd ; Groups of genes>Proteins of unknown function>nd>nd>nd	SigG Regulon[sigma factor] ; SigF Regulon[sigma factor]	4.094	4.047	4.056	7.765	7.546	7.083	10.79	10.4	10.19	4.497	3.835	4.012	3.84	3.726	4.125	3.624	3.87	3.979	6.832	6.955	6.83	6.199	7.42	7.177	9.937	8.075	9.062	-0.979	-0.979	-0.156	-0.772	0.0244	0.19	0.0686	0.544	-0.0678	-0.64
IA17_01950	JPVW01000001.1	368659	369315	-1	protein_coding	glutamine ABC transporter permease	BSU_27460	glnP	glutamine [SW|ABC transporter] (membrane protein)	glnP	Cellular processes>Transporters>ABC transporters>Importers>Uptake of amino acids ; Metabolism>Amino acid/ nitrogen metabolism>Biosynthesis/ acquisition of amino acids>Biosynthesis/ acquisition of glutamate/ glutamine/ ammonium assimilation>nd ; Metabolism>Amino acid/ nitrogen metabolism>Utilization of amino acids>Utilization of glutamine/ glutamate>nd ; Lifestyles>Sporulation>Sporulation proteins…	SigE Regulon[sigma factor] ; TnrA Regulon[activation]	2.491	2.547	2.518	4.03	2.792	3.046	7.321	7.016	7.11	2.524	2.442	2.661	2.542	2.561	2.402	2.585	2.528	2.597	3.118	3.314	3.221	3.237	3.657	3.553	5.132	4.359	4.457	-0.846	-0.846	-0.502	-0.942	-0.0676	-0.376	0.0751	0.451	-0.00581	-0.0391
IA17_01955	JPVW01000001.1	369332	369982	-1	protein_coding	glutamine ABC transporter permease	BSU_27450	glnM	glutamine [SW|ABC transporter] (membrane protein)	glnM	Cellular processes>Transporters>ABC transporters>Importers>Uptake of amino acids ; Metabolism>Amino acid/ nitrogen metabolism>Biosynthesis/ acquisition of amino acids>Biosynthesis/ acquisition of glutamate/ glutamine/ ammonium assimilation>nd ; Metabolism>Amino acid/ nitrogen metabolism>Utilization of amino acids>Utilization of glutamine/ glutamate>nd ; Lifestyles>Sporulation>Sporulation proteins…	SigE Regulon[sigma factor] ; TnrA Regulon[activation]	2.519	2.501	2.676	4.195	2.795	3.351	7.412	7.016	7.196	2.461	2.607	2.737	2.565	2.67	2.498	2.57	2.53	2.622	2.955	3.186	2.969	3.404	3.656	3.657	5.246	4.204	4.464	-0.83	-0.83	-0.531	-0.952	-0.0499	-0.292	0.0822	0.503	0.0143	0.101
IA17_01960	JPVW01000001.1	370043	370864	-1	protein_coding	amino acid ABC transporter substrate-binding protein	BSU_27440	glnH	glutamine [SW|ABC transporter] (binding protein)	glnH	Cellular processes>Transporters>ABC transporters>Importers>Uptake of amino acids ; Metabolism>Amino acid/ nitrogen metabolism>Biosynthesis/ acquisition of amino acids>Biosynthesis/ acquisition of glutamate/ glutamine/ ammonium assimilation>nd ; Metabolism>Amino acid/ nitrogen metabolism>Utilization of amino acids>Utilization of glutamine/ glutamate>nd ; Lifestyles>Sporulation>Sporulation proteins…	SigE Regulon[sigma factor] ; TnrA Regulon[activation]	2.543	2.649	2.593	5.806	3.751	4.082	9.707	9.245	9.155	2.486	2.419	2.951	2.449	2.714	2.591	2.564	2.626	2.601	3.984	4.384	4.238	4.434	4.953	4.896	7.156	6.035	6.326	-0.917	-0.917	-0.378	-0.948	-0.0194	-0.154	0.05	0.4	0.0112	0.0983
IA17_01965	JPVW01000001.1	370886	371614	-1	protein_coding	amino acid ABC transporter ATPase	BSU_27430	glnQ	glutamine [SW|ABC transporter ](ATP-binding protein)	glnQ	Cellular processes>Transporters>ABC transporters>Importers>Uptake of amino acids ; Metabolism>Amino acid/ nitrogen metabolism>Biosynthesis/ acquisition of amino acids>Biosynthesis/ acquisition of glutamate/ glutamine/ ammonium assimilation>nd ; Metabolism>Amino acid/ nitrogen metabolism>Utilization of amino acids>Utilization of glutamine/ glutamate>nd ; Lifestyles>Sporulation>Sporulation proteins…	SigE Regulon[sigma factor] ; TnrA Regulon[activation]	3.26	3.282	3.295	5.612	3.773	4.001	9.107	8.593	8.643	2.589	2.579	3.134	2.869	2.959	3.229	3.094	3.06	3.404	3.686	4.187	4.149	4.299	4.548	4.599	6.612	5.677	5.963	-0.881	-0.881	-0.444	-0.941	-0.0308	-0.192	8.16e-05	0.000519	0.00748	0.0476
IA17_01970	JPVW01000001.1	371770	372831	1	protein_coding	membrane protein	BSU_27420	yrrI	membrane protein, similar to coordinator of zonal elongation, may control [[category|SW 1.1.1]] by the [[category|SW 1.1.1.7]]	yrrI	Lifestyles>Sporulation>Sporulation proteins>Newly identified sporulation proteins (based on transcription profiling)>nd ; Groups of genes>Membrane proteins>nd>nd>nd	NA	3.026	2.86	2.798	2.774	2.731	2.684	5.771	5.093	5.066	2.642	2.823	2.678	2.638	2.738	2.641	2.691	2.573	2.708	2.948	3.194	3.039	2.925	3.384	3.157	4.352	3.505	3.904	-0.838	-0.838	-0.506	-0.927	-0.0306	-0.15	0.106	0.524	-0.0529	-0.308
IA17_01975	JPVW01000001.1	373162	375798	1	protein_coding	alanine--tRNA ligase	BSU_27410	alaS	alanine-tRNA synthetase	alaS	Information processing>Protein synthesis, modification and degradation>Translation>Aminoacyl-tRNA synthetases>nd ; Groups of genes>Essential genes>nd>nd>nd	T-box[antitermination]	7.68	7.292	7.234	6.077	6.058	5.977	6.245	6.072	6.004	7.191	7.206	7.055	7.365	6.984	6.649	7.395	7.17	7.44	5.514	5.814	5.674	6.732	6.613	6.449	5.789	5.911	5.912	0.851	0.851	-0.298	-0.567	0.226	0.521	0.0713	0.193	0.151	0.418
IA17_01980	JPVW01000001.1	375904	376149	1	protein_coding	hypothetical protein	BSU_27400	reoM	effector protein of [[protein|DA763F7C2192655C590752C2A285ADF902B11BCA]] degradation by [[protein|86A2F2F65290F4471D6FD03B694821C66C180D8A]]-[[protein|CB06A70DE7462CEB7AF5D8C28943C878DD56DE1A]]	reoM;yrzL	Cellular processes>Cell envelope and cell division>Cell wall/ other>nd>nd	T-box[antitermination]	8.661	8.714	8.798	8.418	9.149	9.601	8.872	9.056	8.79	8.818	8.792	9.15	8.946	8.959	9.432	9.079	8.84	9.097	9.014	9.396	9.105	8.587	8.56	8.843	8.305	9.279	9.085	0.205	0.205	0.0679	0.0694	-0.252	-0.258	-0.497	-0.527	0.0382	0.0476
IA17_01985	JPVW01000001.1	376157	376573	1	protein_coding	Holliday junction resolvase	BSU_27390	yrrK	processing of the 5 end of pre-16S rRNA (based on similarity to E. coli YqgF)	yrrK	Information processing>RNA synthesis and degradation>RNase/ based on similarity>nd>nd ; Information processing>Protein synthesis, modification and degradation>Translation>rRNA modification and maturation/ based on similarity>nd	T-box[antitermination]	8.453	8.582	8.483	9.325	9.536	9.919	8.974	9.189	8.829	8.324	8.24	8.583	8.444	8.283	8.557	8.865	8.672	8.963	8.805	9.296	9.125	8.563	8.362	8.557	8.327	8.954	8.827	-0.439	-0.439	0.0687	0.0765	-0.407	-0.455	-0.376	-0.472	-0.0523	-0.0744
IA17_01990	JPVW01000001.1	376591	376872	1	protein_coding	hypothetical protein	BSU_27380	yrzB	unknown	yrzB	Groups of genes>Proteins of unknown function>nd>nd>nd	T-box[antitermination]	9.835	10.06	10.12	10.04	10.1	10.62	10.23	10.71	10.39	9.915	9.842	10.18	9.953	10.05	10.38	10.33	10.1	10.52	10.22	10.87	10.48	9.89	9.624	9.894	9.436	9.927	9.847	0.00417	0.00417	-0.104	-0.104	-0.729	-0.733	-0.281	-0.415	0.0564	0.0917
IA17_01995	JPVW01000001.1	377003	378085	1	protein_coding	hypothetical protein	BSU_27370	yrrL	potential terminase for peptidoglycan polymerization	yrrL;mltG	Cellular processes>Cell envelope and cell division>Cell wall/ other>nd>nd ; Groups of genes>Poorly characterized/ putative enzymes>nd>nd>nd	Spo0A Regulon[repression]	6.649	6.918	7.093	4.498	5.013	4.562	5.628	5.597	5.744	7.207	7.227	6.611	7.236	6.885	6.876	7.046	7.033	7.151	6.958	7.454	7.38	6.823	6.673	6.721	6.218	6.668	6.702	0.691	0.691	0.66	0.912	-0.00457	-0.0154	0.0299	0.101	-0.194	-0.659
IA17_02000	JPVW01000001.1	378237	378890	1	protein_coding	SAM-dependent methyltransferase	BSU_27360	trmR	tRNA wobble uridine modifying methyltransferase	trmR;yrrM	Information processing>Protein synthesis, modification and degradation>Translation>tRNA modification and maturation>nd	NA	6.277	6.117	6.326	3.432	3.698	3.628	5.102	4.886	5.212	6.724	6.887	5.837	6.648	6.07	6.245	6.144	6.244	5.707	7.232	6.997	7.18	6.655	7.238	6.991	5.273	4.899	5.411	0.408	0.408	0.711	0.778	-0.176	-0.308	0.428	0.784	0.138	0.407
IA17_02005	JPVW01000001.1	378896	379825	1	protein_coding	peptidase U32	BSU_27350	yrrN	tRNA uridine hydroxylase (in complex with [[protein|D4046AA4C4ACB6A0A2F2020CA1E659F65CAFE68D]])	yrrN;trhP1	Information processing>Protein synthesis, modification and degradation>Translation>tRNA modification and maturation>nd	NA	6.727	6.319	6.234	4.723	4.503	4.189	5.229	4.894	5.085	6.989	6.901	5.923	6.79	6.117	6.126	6.122	6.286	5.875	7.294	7.09	7.424	6.951	7.334	7.014	5.405	5.083	5.074	0.407	0.407	0.714	0.782	-0.176	-0.309	0.466	0.86	0.144	0.522
IA17_02010	JPVW01000001.1	379844	381112	1	protein_coding	protease	BSU_27340	yrrO	tRNA uridine hydroxylase (in complex with [[protein|A3EC327DA14F188E88AF4221B51EE5950F882277]])	yrrO;trhP2	Information processing>Protein synthesis, modification and degradation>Translation>tRNA modification and maturation>nd	NA	7.407	7.148	7.148	5.571	5.276	5.052	6.151	6.008	6.011	7.353	7.295	6.577	7.355	6.701	6.624	6.83	6.879	6.791	7.46	7.498	7.717	7.497	7.511	7.225	6.173	5.758	5.565	0.446	0.446	0.619	0.691	-0.276	-0.427	0.485	0.83	0.144	0.442
IA17_02015	JPVW01000001.1	381119	381754	1	protein_coding	uridine kinase	BSU_27330	udk	uridine kinase	udk	Metabolism>Nucleotide metabolism>Biosynthesis/ acquisition of nucleotides>Biosynthesis/ acquisition of pyrimidine nucleotides>nd	NA	8.085	7.89	7.995	5.995	5.767	5.688	7.013	7.152	6.912	7.879	7.84	7.327	7.947	7.331	7.362	7.546	7.613	7.653	7.849	8.1	8.039	7.928	7.761	7.443	6.898	6.579	6.433	0.519	0.519	0.469	0.549	-0.407	-0.569	0.444	0.755	0.0821	0.213
IA17_02020	JPVW01000001.1	382005	382478	1	protein_coding	transcription elongation factor GreA	BSU_27320	greA	transcription elongation factor, resolves stalled [SW|RNA polymerase] at promoter or promoter-proximal regions	greA	Information processing>Genetics>DNA repair/ recombination>Other proteins>nd ; Information processing>Genetics>Newly identified competence genes>nd>nd ; Information processing>RNA synthesis and degradation>Transcription>Transcription elongation/ termination>nd	NA	9.924	10.17	9.937	7.927	8.321	8.525	9.212	9.529	9.344	9.782	9.75	10.03	9.703	9.955	10.17	10.12	9.922	10.09	9.375	9.62	9.552	9.395	9.106	9.247	8.827	9.03	9.012	0.835	0.835	-0.201	-0.365	-0.38	-0.742	-0.209	-0.61	0.144	0.529
IA17_02025	JPVW01000001.1	382532	384286	1	protein_coding	penicillin-binding protein	BSU_27310	pbpI	[SW|sporulation]-specific class B penicillin-binding protein 4b	pbpI;yrrR;pbpI	Cellular processes>Cell envelope and cell division>Cell wall synthesis>Penicillin-binding proteins>nd ; Lifestyles>Sporulation>Sporulation proteins>Sporulation proteins/ other>nd ; Groups of genes>Membrane proteins>nd>nd>nd	SigE Regulon[sigma factor] ; SigF Regulon[sigma factor]	3.648	3.598	3.603	5.079	4.388	4.494	7.786	7.089	7.434	3.794	3.672	3.809	3.659	3.721	3.657	3.771	3.681	3.803	4.76	5.189	5.286	4.627	4.834	4.68	5.953	5.271	5.324	-0.905	-0.905	-0.329	-0.774	-0.161	-0.597	0.112	0.522	-0.0174	-0.0946
IA17_02030	JPVW01000001.1	384351	385052	1	protein_coding	membrane protein	BSU_27300	yrrS	sporulation protein, likely involved in sidewall synthesis during cell growth	yrrS	Cellular processes>Cell envelope and cell division>Cell division>Other genes>nd ; Lifestyles>Sporulation>Sporulation proteins>Sporulation proteins/ other>nd	SigE Regulon[sigma factor] ; SigF Regulon[sigma factor]	7.765	8.035	8.334	7.478	7.629	8.082	9.033	8.82	8.919	8.289	8.319	8.52	8.293	8.388	8.839	8.551	8.371	8.334	8.683	9.044	8.933	8.15	8.068	8.37	8.336	8.448	8.597	-0.425	-0.425	-0.177	-0.195	-0.587	-0.661	-0.176	-0.264	-0.0581	-0.0905
IA17_02035	JPVW01000001.1	385089	385292	-1	protein_coding	hypothetical protein	BSU_27290	yrzA	unknown	yrzA	Lifestyles>Sporulation>Sporulation proteins>Newly identified sporulation proteins (based on transcription profiling)>nd	NA	5.568	6.376	6.062	5.641	5.85	6.286	5.825	6.148	5.586	5.783	5.654	5.815	5.816	5.739	6.653	5.975	5.567	5.783	5.551	6.12	5.807	5.609	5.592	6.163	6.233	6.29	6.493	-0.244	-0.244	-0.0243	-0.0251	0.308	0.318	-0.515	-0.56	-0.149	-0.196
IA17_02040	JPVW01000001.1	385485	386126	1	protein_coding	SAM-dependent methyltransferase	BSU_27280	yrrT	putative AdoMet-dependent methyltransferase	yrrT	Groups of genes>Poorly characterized/ putative enzymes>nd>nd>nd	Spx Regulon[activation] ; SigA Regulon[sigma factor] ; CymR Regulon[repression]	6.419	6.098	6.3	4.653	5.302	5.734	5.762	6.249	6.154	7.267	7.203	6.561	7.103	6.624	6.72	6.405	6.158	6.278	6.363	6.45	6.171	5.377	5.772	5.628	6.698	6.521	6.348	0.511	0.511	-0.216	-0.251	0.021	0.0253	0.152	0.183	-0.594	-0.726
IA17_02045	JPVW01000001.1	386147	386842	1	protein_coding	5'-methylthioadenosine nucleosidase	BSU_27270	mtnN	methylthioadenosine nucleosidase	mtnN;yrrU;mtn;mthA	Metabolism>Amino acid/ nitrogen metabolism>Biosynthesis/ acquisition of amino acids>Biosynthesis/ acquisition of methionine/ S-adenosylmethionine>nd	Spx Regulon[activation] ; SigA Regulon[sigma factor] ; CymR Regulon[repression]	8.028	8.183	8.154	7.518	7.669	7.775	7.901	8.013	7.85	8.181	8.192	7.902	8.15	7.818	8.008	8.001	7.832	8.032	7.899	8.041	7.971	7.521	7.597	7.647	8.79	8.071	8.22	-0.0685	-0.0685	-0.189	-0.19	0.154	0.157	-0.05	-0.0517	-0.821	-0.85
IA17_02050	JPVW01000001.1	386907	387830	1	protein_coding	cysteine synthase	BSU_27260	mccA	O-acetylserine-thiol-lyase	mccA;yrhA	Metabolism>Amino acid/ nitrogen metabolism>Biosynthesis/ acquisition of amino acids>Biosynthesis/ acquisition of cysteine>nd	Spx Regulon[activation] ; SigA Regulon[sigma factor] ; CymR Regulon[repression]	5.547	5.246	5.219	5.361	5.567	5.418	5.491	5.478	5.437	6.267	6.37	5.336	6.001	5.538	5.463	5.324	5.072	5.236	5.446	5.437	5.549	5.128	5.598	5.523	6.48	5.962	5.77	-0.0409	-0.0409	-0.0668	-0.0668	0.428	0.429	0.466	0.517	-0.563	-0.731
IA17_02055	JPVW01000001.1	387832	388971	1	protein_coding	cystathionine gamma-synthase	BSU_27250	mccB	cystathionine lyase/ homocysteine gamma-lyase	mccB;yrhB	Metabolism>Amino acid/ nitrogen metabolism>Biosynthesis/ acquisition of amino acids>Biosynthesis/ acquisition of cysteine>nd	Spx Regulon[activation] ; SigA Regulon[sigma factor] ; CymR Regulon[repression]	4.653	4.356	4.269	4.764	4.673	4.641	4.403	4.64	4.699	5.617	5.961	4.351	5.462	4.796	4.231	4.609	4.473	4.403	4.599	4.456	4.512	4.254	5.021	4.664	6.438	5.761	5.405	-0.0755	-0.0755	-0.0435	-0.0436	0.54	0.542	0.313	0.374	-0.612	-0.787
IA17_02060	JPVW01000001.1	389054	389284	1	protein_coding	hypothetical protein	BSU_27240	yrhC	unknown	yrhC	Groups of genes>Proteins of unknown function>nd>nd>nd	Spx Regulon[activation] ; SigA Regulon[sigma factor] ; CymR Regulon[repression]	5.715	6.249	6.348	6.884	6.5	6.666	5.443	5.722	5.585	6.662	6.872	6.127	6.594	6.231	6.956	6.327	6.002	6.377	5.995	6.131	5.887	5.743	6.362	6.331	7.315	7.659	7.25	0.132	0.132	0.152	0.154	0.669	0.683	-0.227	-0.317	-0.42	-0.619
IA17_02065	JPVW01000001.1	389320	389802	-1	protein_coding	hypothetical protein	BSU_27230	yrhD	unknown	yrhD	Groups of genes>Proteins of unknown function>nd>nd>nd	NA	5.425	5.454	5.228	6.839	6.689	6.718	5.42	4.939	4.729	5.697	5.504	4.895	7.184	6.765	5.157	7.313	6.912	8.045	6.021	5.449	6.373	6.159	6.494	6.429	6.093	6.577	6.193	0.406	0.406	0.331	0.362	0.328	0.385	-0.257	-0.326	-0.282	-0.379
IA17_02070	JPVW01000001.1	389821	392769	-1	protein_coding	oxidoreductase	BSU_27220	yrhE	putative formate dehydrogenase	yrhE	Groups of genes>Proteins of unknown function>nd>nd>nd	NA	4.803	4.804	4.324	6.04	5.813	5.691	4.772	4.203	4.159	5.234	5.241	4.303	6.83	6.275	4.427	6.778	6.47	7.402	5.459	4.61	5.62	5.745	6.146	6.03	5.614	6.443	5.991	0.388	0.388	0.321	0.348	0.459	0.532	-0.209	-0.286	-0.273	-0.389
IA17_02075	JPVW01000001.1	393079	393447	1	protein_coding	hypothetical protein	BSU_27210	yrhF	unknown	yrhF	Groups of genes>Proteins of unknown function>nd>nd>nd	NA	6.934	6.907	6.821	5.174	5.247	5.622	5.204	5.352	5.324	7.134	6.985	6.789	7.208	6.835	7.306	7.095	6.778	7.244	5.279	4.772	5.048	5.612	5.664	5.826	4.967	5.508	5.728	0.914	0.914	-0.292	-0.723	0.198	0.708	-0.0838	-0.424	0.0446	0.249
IA17_02080	JPVW01000001.1	393710	394510	1	protein_coding	formate/nitrite transporter	BSU_27200	yrhG	similar to formate transporter	yrhG	Cellular processes>Transporters>Transporters/ other>Transporter for organic acids>nd ; Groups of genes>Membrane proteins>nd>nd>nd	NA	5.011	4.973	4.662	5.753	4.871	4.893	4.088	4.065	4.253	6.588	6.344	5.176	7.691	7.733	5.969	8.554	7.984	9.34	5.113	4.768	4.884	4.214	4.363	4.386	3.743	4.207	3.842	0.869	0.869	-0.127	-0.255	-0.0836	-0.175	-0.17	-0.361	-0.212	-0.482
IA17_02095	JPVW01000001.1	395553	396095	1	protein_coding	methyltransferase	BSU_27180	yrhH	similar to methyltransferase	yrhH	Lifestyles>Coping with stress>Cell envelope stress proteins (controlled by SigM, V, W, X, Y)>nd>nd ; Groups of genes>Poorly characterized/ putative enzymes>nd>nd>nd	SigM Regulon[sigma factor] ; SigW Regulon[sigma factor] ; SigX Regulon[sigma factor]	4.224	4.374	4.469	5.656	5.469	4.849	5.347	4.735	4.382	4.221	4.279	4.059	4.12	3.67	4.028	4.2	4.019	5.354	5.023	6.368	6.124	5.15	5.033	5.156	4.126	6.944	6.03	-0.514	-0.514	0.5	0.583	0.166	0.238	-0.133	-0.197	-0.034	-0.0513
IA17_02100	JPVW01000001.1	396318	396902	1	protein_coding	TetR family transcriptional regulator	BSU_27170	fatR	transcriptional repressor of the [[gene|3DA3FFB295F5513A220CB163994EE0F356C810E6]]-[[gene|4BA5214C441C6671CB7DAA3CACBCA5FC025BE0E6]] operon	fatR;yrhI;bscR	Metabolism>Electron transport and ATP synthesis>Electron transport/ other>nd>nd ; Metabolism>Lipid metabolism>Lipid metabolism/ other>nd>nd ; Information processing>Regulation of gene expression>Transcription factors and their control>Transcription factors/ other>nd ; Lifestyles>Coping with stress>Cell envelope stress proteins (controlled by SigM, V, W, X, Y)>nd>nd	SigM Regulon[sigma factor] ; SigW Regulon[sigma factor] ; FatR Regulon[repression] ; SigX Regulon[sigma factor]	4.599	4.502	4.59	5.391	5.346	4.999	4.931	4.41	5.097	5.935	6.214	5.335	5.421	5.765	4.57	5.396	5.367	6.761	8.505	8.572	8.817	7.422	7.398	7.017	5.118	4.511	5.03	0.0132	0.0132	0.824	0.824	-0.364	-0.642	0.291	0.67	0.0553	0.172
IA17_02105	JPVW01000001.1	396918	400082	1	protein_coding	NADPH--cytochrome P450 reductase	BSU_27160	yrhJ	cytochrome P450 (CYP102A3)/ NADPH-cytochrome P450 reductase	yrhJ;cypB	Metabolism>Electron transport and ATP synthesis>Electron transport/ other>nd>nd ; Metabolism>Lipid metabolism>Lipid metabolism/ other>nd>nd ; Lifestyles>Coping with stress>Cell envelope stress proteins (controlled by SigM, V, W, X, Y)>nd>nd	SigM Regulon[sigma factor] ; SigW Regulon[sigma factor] ; FatR Regulon[repression] ; SigX Regulon[sigma factor]	5.259	4.721	4.65	6.59	6.533	5.671	4.986	4.33	4.858	5.883	6.17	5.118	5.301	5.385	4.15	4.998	5.148	6.095	8.567	8.299	8.98	7.528	7.247	6.817	5.267	4.394	4.389	-0.0416	-0.0416	0.804	0.805	-0.371	-0.626	0.37	0.802	0.0606	0.219
IA17_02110	JPVW01000001.1	400326	400616	-1	protein_coding	hypothetical protein	BSU_27150	yrhK	unknown	yrhK	Lifestyles>Coping with stress>Cell envelope stress proteins (controlled by SigM, V, W, X, Y)>nd>nd ; Groups of genes>Membrane proteins>nd>nd>nd	SigV Regulon[sigma factor]	4.179	3.999	4.435	5.238	4.412	4.367	4.002	4.324	4.384	4.148	4.675	4.847	4.395	4.999	4.454	4.858	5.188	4.967	6.012	5.74	6.002	5.179	4.837	4.674	4.332	3.89	3.603	0.201	0.201	0.624	0.637	-0.675	-0.894	0.0143	0.0423	0.0818	0.242
IA17_02115	JPVW01000001.1	400750	402654	-1	protein_coding	peptidoglycan O-acetyltransferase	BSU_27140	oatA	O-acetyl transferase, provides resistance to lysozyme	oatA;yrhL	Lifestyles>Coping with stress>Cell envelope stress proteins (controlled by SigM, V, W, X, Y)>nd>nd ; Groups of genes>Membrane proteins>nd>nd>nd	SigV Regulon[sigma factor]	3.616	3.74	3.893	3.979	3.467	3.648	3.897	3.72	3.667	3.806	3.749	3.747	3.596	3.76	3.727	3.821	3.747	3.852	5.223	4.82	4.996	4.446	4.141	3.928	3.727	3.724	3.731	-0.205	-0.205	0.751	0.768	-0.503	-0.801	0.144	0.383	0.0391	0.113
IA17_02120	JPVW01000001.1	402765	403622	-1	protein_coding	anti-sigma factor	BSU_27130	rsiV	anti-[SW|sigma factor] to [[protein|D04629D798E458AD538809BB2B150B7FA81D2C7E]]	rsiV;yrhM	Information processing>Regulation of gene expression>Sigma factors and their control>Control of sigma factors>nd ; Lifestyles>Coping with stress>Cell envelope stress proteins (controlled by SigM, V, W, X, Y)>nd>nd ; Groups of genes>Membrane proteins>nd>nd>nd	SigV Regulon[sigma factor]	2.989	3.375	3.316	3.278	3.087	3.581	5.274	5.311	4.899	3.047	2.905	3.059	3.105	3.009	3.15	3.31	3.132	3.496	3.774	4.444	4.028	3.49	3.56	3.709	4.146	4.278	4.265	-0.89	-0.89	-0.245	-0.539	-0.177	-0.462	-0.0434	-0.128	-0.0829	-0.245
IA17_02125	JPVW01000001.1	403622	404122	-1	protein_coding	RNA polymerase sigma70	BSU_27120	sigV	[SW|RNA polymerase] ECF-type [SW|sigma factor] SigV, required for resistance to lytic enzymes	sigV	Information processing>RNA synthesis and degradation>Transcription>Sigma factors>nd ; Information processing>Regulation of gene expression>Sigma factors and their control>Sigma factors>nd ; Lifestyles>Coping with stress>Cell envelope stress proteins (controlled by SigM, V, W, X, Y)>nd>nd	SigV Regulon[sigma factor]	2.7	2.85	2.833	2.637	2.717	2.835	4.098	4.151	3.575	2.621	2.971	2.672	2.704	2.781	2.741	2.569	2.792	3.066	3.262	4	3.476	2.963	2.96	3.071	3.183	3.449	3.362	-0.798	-0.798	-0.1	-0.167	-0.278	-0.468	0.0359	0.0683	-0.115	-0.219
IA17_02130	JPVW01000001.1	404318	405145	-1	protein_coding	hypothetical protein	BSU_27110	yrhO	unknown	yrhO	Groups of genes>Proteins of unknown function>nd>nd>nd	NA	5.408	5.779	5.945	3.281	4.023	4.223	5.639	5.74	5.353	4.632	4.564	5.344	5.138	5.247	5.569	6.04	5.811	5.717	4.941	5.521	5.241	4.809	4.927	4.976	4.802	5.264	5.306	0.0252	0.0252	-0.344	-0.344	-0.27	-0.287	-0.69	-0.768	0.0338	0.0586
IA17_02135	JPVW01000001.1	405298	405930	1	protein_coding	membrane protein	BSU_27100	yrhP	similar to efflux protein	yrhP	Groups of genes>Membrane proteins>nd>nd>nd ; Groups of genes>Proteins of unknown function>nd>nd>nd	NA	3.823	3.989	3.789	4.24	5.043	4.661	4.991	4.699	4.589	4.074	4.137	3.727	3.868	3.678	4.143	3.733	3.659	3.868	3.489	3.559	3.872	3.705	3.885	3.933	4.483	4.22	4.329	-0.599	-0.599	-0.68	-0.85	0.217	0.515	0.143	0.394	-0.0942	-0.283
IA17_02140	JPVW01000001.1	406026	407414	-1	protein_coding	D-alanine/D-serine/glycine permease	BSU_27090	aapA	amino acid permease	aapA	Cellular processes>Transporters>Transporters/ other>Amino acid transporters>APC superfamily	NA	4.251	4.451	4.975	3.205	3.306	3.332	4.163	3.969	3.749	3.986	3.988	4.042	4.422	4.061	4.294	4.683	4.413	4.593	4.376	4.649	4.284	4.204	4.41	4.55	4.173	4.621	4.58	0.0857	0.0857	0.568	0.57	0.338	0.413	-0.488	-0.655	-0.162	-0.288
IA17_02145	JPVW01000001.1	408140	410947	1	protein_coding	PTS sugar transporter subunit IIA	BSU_27080	levR	transcriptional activator of the [[gene|75C568C8F6912AC064B8B435975D52510D25466A]]-[[gene|CAE38D8F25A5EC6AC8045E40072E6FEC632045FA]]-[[gene|8ABA3735067C7AA433E09F219EE7239196377A95]]-[[gene|F23B951F60A6A669D5BD86836906E0F4AD7A0C1B]]-[[gene|sacC ]]operon	levR	Metabolism>Carbon metabolism>Utilization of specific carbon sources>Utilization of fructose>nd ; Metabolism>Carbon metabolism>Utilization of specific carbon sources>Utilization of other polymeric carbohydrates>nd ; Information processing>Regulation of gene expression>Transcription factors and their control>PRD-type regulators>nd ; Groups of genes>Phosphoproteins>Phosphorylation on a His residue>n…	NA	5.428	5.276	5.422	4.922	4.566	4.716	5.05	4.433	4.371	4.825	4.599	4.701	5.174	4.681	4.998	5.157	5.036	5.18	4.653	4.758	4.642	4.927	4.999	5.031	4.909	5.278	5.15	0.19	0.19	0.173	0.176	0.725	0.75	-0.353	-0.552	-0.0753	-0.141
IA17_02150	JPVW01000001.1	411137	411577	1	protein_coding	PTS system fructose-specific transporter subunits IIA	BSU_27070	levD	fructose-specific permease of the [SW|phosphotransferase systems|phosphotransferase system], EIIA of the [[category|SW 1.2.2|PTS]]	levD	Cellular processes>Transporters>Phosphotransferase system>Sugar specific PTS proteins>nd ; Metabolism>Carbon metabolism>Utilization of specific carbon sources>Utilization of fructose>nd ; Metabolism>Carbon metabolism>Utilization of specific carbon sources>Utilization of other polymeric carbohydrates>nd ; Groups of genes>Phosphoproteins>Phosphorylation on a His residue>nd>nd	SigL Regulon[sigma factor] ; LevR Regulon[activation] ; CcpA Regulon[repression]	5.03	4.711	3.8	6.562	7.879	6.815	6.097	4.822	4.79	5.116	4.769	4.008	4.383	3.977	4.193	3.686	3.879	4.396	2.902	2.598	3.024	6.042	6.096	5.417	3.708	5.148	4.606	-0.199	-0.199	-0.318	-0.325	0.602	0.649	0.35	0.497	0.513	0.839
IA17_02155	JPVW01000001.1	411577	412065	1	protein_coding	PTS friuctose transporter subunit IIB	BSU_27060	levE	fructose-specific permease of the [SW|phosphotransferase systems|phosphotransferase system], EIIB of the [[category|SW 1.2.2|PTS]], [[category|SW 3.4.3]], control of [[protein|1D2043CC0D8CF64142F0A5993A936C5A196726D4]] activity	levE	Cellular processes>Transporters>Phosphotransferase system>Sugar specific PTS proteins>nd ; Metabolism>Carbon metabolism>Utilization of specific carbon sources>Utilization of fructose>nd ; Metabolism>Carbon metabolism>Utilization of specific carbon sources>Utilization of other polymeric carbohydrates>nd ; Information processing>Regulation of gene expression>Transcription factors and their control>…	SigL Regulon[sigma factor] ; LevR Regulon[activation] ; CcpA Regulon[repression]	5.342	4.762	4.008	6.938	8.118	7.001	6.175	4.738	4.772	5.19	5.055	4.149	4.487	4.063	4.011	3.619	4.09	4.265	2.855	2.736	3.232	6.371	6.297	5.698	3.863	5.247	4.579	-0.195	-0.195	-0.25	-0.255	0.605	0.638	0.403	0.552	0.524	0.86
IA17_02160	JPVW01000001.1	412082	412891	1	protein_coding	PTS mannose transporter subunit IIC	BSU_27050	levF	fructose-specific permease of the [SW|phosphotransferase systems|phosphotransferase system], EIIC of the [[category|SW 1.2.2|PTS]]	levF	Cellular processes>Transporters>Phosphotransferase system>Sugar specific PTS proteins>nd ; Metabolism>Carbon metabolism>Utilization of specific carbon sources>Utilization of fructose>nd ; Metabolism>Carbon metabolism>Utilization of specific carbon sources>Utilization of other polymeric carbohydrates>nd ; Groups of genes>Membrane proteins>nd>nd>nd	SigL Regulon[sigma factor] ; LevR Regulon[activation] ; CcpA Regulon[repression]	5.103	4.561	3.702	6.743	7.848	6.765	5.934	4.49	4.425	5.078	4.729	3.824	4.374	3.765	3.869	3.633	3.804	3.756	3.122	2.976	3.298	6.065	6.215	5.577	3.733	5.026	4.355	-0.242	-0.242	-0.151	-0.155	0.594	0.62	0.458	0.609	0.525	0.88
IA17_02165	JPVW01000001.1	412912	413739	1	protein_coding	PTS mannose transporter subunit IID	BSU_27040	levG	fructose-specific permease of the [SW|phosphotransferase systems|phosphotransferase system], EIID of the [[category|SW 1.2.2|PTS]]	levG	Cellular processes>Transporters>Phosphotransferase system>Sugar specific PTS proteins>nd ; Metabolism>Carbon metabolism>Utilization of specific carbon sources>Utilization of fructose>nd ; Metabolism>Carbon metabolism>Utilization of specific carbon sources>Utilization of other polymeric carbohydrates>nd ; Groups of genes>Membrane proteins>nd>nd>nd	SigL Regulon[sigma factor] ; LevR Regulon[activation] ; CcpA Regulon[repression]	4.966	4.47	3.448	6.383	7.766	6.329	5.958	4.413	4.362	4.948	4.849	3.758	4.147	3.891	3.772	3.467	3.645	3.396	3.321	2.911	3.343	6.005	6.126	5.514	3.777	5.019	4.309	-0.288	-0.288	-0.125	-0.131	0.57	0.601	0.49	0.646	0.523	0.903
IA17_02170	JPVW01000001.1	413896	415929	1	protein_coding	levanase	BSU_27030	sacC	levanase	sacC	Metabolism>Carbon metabolism>Utilization of specific carbon sources>Utilization of other polymeric carbohydrates>nd ; Groups of genes>Secreted proteins>nd>nd>nd	SigL Regulon[sigma factor] ; LevR Regulon[activation] ; CcpA Regulon[repression]	4.104	3.836	3.355	5.507	6.494	5.518	5.103	4.413	4.508	3.972	3.977	3.617	3.668	3.666	3.558	3.355	3.669	3.243	5.263	5.011	4.904	5.091	5.263	4.811	3.795	4.207	4.107	-0.64	-0.64	0.434	0.565	-0.17	-0.268	0.43	0.705	0.312	0.721
IA17_02175	JPVW01000001.1	415971	416480	-1	protein_coding	cysteine protease	BSU_27020	yraA	general stress protein, degradation of damaged thiol-containing proteins, glyoxalase III-like enzyme	yraA	Information processing>Protein synthesis, modification and degradation>Proteolysis>Additional proteins involved in proteolysis>nd ; Lifestyles>Coping with stress>General stress proteins (controlled by SigB)>nd>nd ; Lifestyles>Coping with stress>Resistance against oxidative and electrophile stress>nd>nd	SigM Regulon[sigma factor] ; SigB Regulon[sigma factor] ; AdhR Regulon[activation]	7.618	7.912	7.934	8.516	8.327	8.576	7.117	7.736	7.929	7.194	7.284	7.958	7.395	8.14	7.826	7.632	7.734	7.54	10.05	10.12	10.16	8.859	8.481	8.656	7.355	7.302	7.225	-0.16	-0.16	0.747	0.757	-0.611	-0.947	0.0437	0.21	0.16	0.789
IA17_02180	JPVW01000001.1	416611	417660	-1	protein_coding	alcohol dehydrogenase	BSU_27010	adhA	thiol-dependent aldehyde dehydrogenase, repair of damaged thiol-containing proteins	adhA	Lifestyles>Coping with stress>Resistance against oxidative and electrophile stress>nd>nd	AdhR Regulon[activation]	4.116	4.27	4.008	5.477	5.568	5.47	4.638	4.534	4.526	4.094	4.281	4.364	4.121	4.407	4.085	4.434	4.47	4.622	5.273	5.485	5.497	4.649	4.621	4.662	4.636	4.816	4.7	-0.503	-0.503	0.662	0.766	-0.379	-0.683	-0.0998	-0.246	-0.137	-0.35
IA17_02190	JPVW01000001.1	418168	418590	1	protein_coding	transcriptional regulator	BSU_27000	adhR	transcriptional activator ([SW|MerR family]) of [[gene|352544F3E79943E94E28A6EB5F4C543B529A02D1]]-[[gene|0960F1856A81237DBA6AF1FAF36172A63ECBE2D5]], responsive to formaldehyde and methylglyoxal	adhR;yraB	Information processing>Regulation of gene expression>Transcription factors and their control>Transcription factors/ other>nd ; Lifestyles>Coping with stress>Resistance against oxidative and electrophile stress>nd>nd	NA	4.053	4.234	4.337	3.997	4.146	4.774	4.958	5.057	4.832	4.009	4.009	4.495	4.114	4.565	4.641	4.548	4.477	4.652	5.143	5.628	5.484	4.472	4.416	4.517	4.6	4.608	4.519	-0.528	-0.528	0.283	0.334	-0.651	-0.813	-0.264	-0.566	-0.0532	-0.138
IA17_02195	JPVW01000001.1	418853	419152	-1	protein_coding	spore gernimation protein GerQ	BSU_26990	yraD	forespore-specific sporulation protein, similar to spore coat protein	yraD	Lifestyles>Sporulation>Sporulation proteins>Spore coat protein/ based on similarity>nd	SigG Regulon[sigma factor]	3.386	3.988	3.775	4.172	4.415	4.532	8.135	7.925	7.699	3.813	3.419	4.083	3.305	3.987	3.472	3.83	4.29	4.325	5.219	5.695	5.356	4.588	4.755	4.944	6.924	5.454	6.18	-0.915	-0.915	-0.31	-0.767	-0.165	-0.638	-0.0105	-0.0527	-0.102	-0.509
IA17_02200	JPVW01000001.1	419168	419365	-1	protein_coding	hypothetical protein	BSU_26980	yraE	forespore-specific sporulation protein, similar to spore coat protein	yraE	Lifestyles>Sporulation>Sporulation proteins>Spore coat protein/ based on similarity>nd	SigG Regulon[sigma factor]	3.078	3.446	3.412	3.894	3.866	3.712	7.697	7.469	7.136	3.321	3.103	3.511	3.003	3.32	3.056	3.831	3.506	3.188	4.556	4.917	4.608	4.071	4.213	4.385	6.363	4.759	5.599	-0.906	-0.906	-0.359	-0.846	-0.142	-0.629	0.0294	0.167	-0.0864	-0.499
IA17_02205	JPVW01000001.1	419384	420520	-1	protein_coding	dehydrogenase	BSU_26970	adhB	forespore-specific protein, similar to alcohol dehydrogenase	adhB	Lifestyles>Sporulation>Sporulation proteins>Sporulation proteins/ other>nd ; Groups of genes>Poorly characterized/ putative enzymes>nd>nd>nd	SigG Regulon[sigma factor]	2.875	3.005	2.965	3.095	3.282	3.358	7.542	7.016	6.853	3.096	3.067	3.403	2.94	3.37	3.095	3.17	3.309	2.955	4.384	4.456	4.336	3.715	4.164	4.023	6.083	4.634	5.321	-0.904	-0.904	-0.385	-0.898	-0.121	-0.644	0.0515	0.357	-0.0828	-0.615
IA17_02210	JPVW01000001.1	420539	420907	-1	protein_coding	spore gernimation protein GerQ	BSU_26960	yraF	forespore-specific sporulation protein, similar to spore coat protein	yraF	Lifestyles>Sporulation>Sporulation proteins>Spore coat protein/ based on similarity>nd	SigG Regulon[sigma factor]	2.992	3.298	3.328	3.218	3.668	3.643	7.394	7.11	6.83	3.492	3.405	3.945	3.067	3.884	3.809	3.489	3.403	3.311	4.542	4.587	4.275	4.085	4.526	4.227	6.187	5.122	5.62	-0.902	-0.902	-0.41	-0.95	-0.0779	-0.581	0.00298	0.0273	-0.0399	-0.366
IA17_02215	JPVW01000001.1	420925	421170	-1	protein_coding	spore gernimation protein GerQ	BSU_26950	yraG	forespore-specific sporulation protein,similar to spore coat protein	yraG	Lifestyles>Sporulation>Sporulation proteins>Spore coat protein/ based on similarity>nd	SigG Regulon[sigma factor]	3.238	3.17	3.286	3.165	3.342	3.738	7.335	6.996	6.933	3.667	3.646	3.865	3.394	3.747	3.917	3.497	3.564	3.335	4.643	4.849	4.678	4.177	4.373	4.153	5.793	5.158	5.624	-0.897	-0.897	-0.392	-0.885	-0.13	-0.627	0.0461	0.287	-0.0536	-0.348
IA17_02220	JPVW01000001.1	421419	421805	1	protein_coding	hypothetical protein	BSU_26940	yraH	unknown	yraH	Groups of genes>Proteins of unknown function>nd>nd>nd	NA	5.112	5.393	5.299	6.049	6.249	6.436	5.296	5.363	5.136	4.962	4.844	5.108	4.835	4.949	5.353	5.054	5.127	5.285	5.196	5.54	5.172	5.17	5.348	5.486	5.299	5.775	5.552	-0.632	-0.632	0.267	0.344	0.276	0.379	-0.491	-0.73	0.0945	0.205
IA17_02225	JPVW01000001.1	422345	422680	1	protein_coding	hypothetical protein	BSU_26930	yraI	unknown	yraI	Groups of genes>Proteins of unknown function>nd>nd>nd	NA	6.429	6.494	5.92	11.18	10.48	9.478	7.002	7.074	6.888	4.025	4.146	6.07	4.239	4.92	5.453	4.673	4.508	4.382	5.483	5.505	6.052	6.942	5.891	6.137	7.25	5.754	6.069	-0.881	-0.881	-0.0979	-0.207	-0.0929	-0.201	-0.0864	-0.191	0.28	0.63
IA17_02230	JPVW01000001.1	422733	423089	1	protein_coding	hypothetical protein	BSU_26920	yraJ	unknown	yraJ	Groups of genes>Proteins of unknown function>nd>nd>nd	NA	8.312	8.491	7.827	13.01	12.29	11.44	8.623	8.843	8.663	5.575	5.259	7.764	5.617	6.566	6.986	6.464	6.24	6.199	7.246	7.488	7.475	8.541	7.727	7.851	9.148	7.941	8.095	-0.903	-0.903	-0.0602	-0.14	-0.0435	-0.102	-0.204	-0.483	0.234	0.631
IA17_02235	JPVW01000001.1	423497	424312	-1	protein_coding	hydrolase	BSU_26910	yraK	unknown	yraK	Groups of genes>Proteins of unknown function>nd>nd>nd	NA	5.401	5.586	5.384	7.747	6.85	6.879	6.048	6.075	5.681	4.317	4.238	5.081	4.3	4.687	4.945	4.979	4.781	4.879	5.609	5.579	5.764	5.891	5.657	5.727	6.105	5.409	5.576	-0.92	-0.92	0.142	0.361	-0.122	-0.333	-0.145	-0.42	0.188	0.599
IA17_02240	JPVW01000001.1	424449	424712	-1	protein_coding	hypothetical protein	BSU_26900	yraL	unknown	yraL	Groups of genes>Proteins of unknown function>nd>nd>nd	NA	8.137	8.545	8.41	10.15	9.637	10.16	7.823	7.911	7.608	7.136	7.245	8.095	7.504	7.716	8.509	8.029	7.953	8.298	8.058	8.038	8.017	7.929	8.082	8.171	8.634	8.994	8.74	-0.401	-0.401	0.266	0.291	0.343	0.391	-0.765	-0.948	-0.0436	-0.17
IA17_02250	JPVW01000001.1	425155	425988	1	protein_coding	chitosanase	BSU_26890	csn	chitosanase	csn	Metabolism>Carbon metabolism>Utilization of specific carbon sources>Utilization of other polymeric carbohydrates>nd ; Groups of genes>Secreted proteins>nd>nd>nd	AbrB Regulon[repression]	7.196	7.319	6.534	11.05	10.97	11.07	9.232	9.488	9.244	6.032	6.011	6.94	5.73	5.975	6.749	6.117	6.165	6.067	11.11	10.89	11.2	11.23	11.23	11.5	10.88	11.25	11.03	-0.839	-0.839	0.519	0.953	0.0606	0.367	0.0044	0.0286	0.122	0.79
IA17_02255	JPVW01000001.1	426261	427364	-1	protein_coding	3-methylitaconate isomerase	BSU_26880	yraM	similar to methylitaconate isomerase	yraM	Groups of genes>Poorly characterized/ putative enzymes>nd>nd>nd	NA	3.005	3.379	3.358	2.872	2.949	3.264	3.26	3.477	3.455	3.256	3.317	3.277	3.379	3.435	4.262	3.447	3.374	3.491	3.186	3.275	3.147	3.272	3.349	3.477	3.379	3.402	3.55	0.162	0.162	-0.274	-0.278	0.131	0.138	-0.494	-0.526	0.139	0.174
IA17_02260	JPVW01000001.1	427509	428378	1	protein_coding	LysR family transcriptional regulator	BSU_26870	yraN	similar to transcriptional regulator ([SW|LysR family])	yraN	Information processing>Regulation of gene expression>Transcription factors and their control>Transcription factor/ other/ based on similarity>nd	NA	4.793	4.688	4.552	4.607	4.488	4.552	3.912	3.773	3.565	4.534	4.428	4.231	4.634	4.308	4.854	4.429	4.337	4.776	3.154	3.082	3.179	3.576	3.845	3.894	3.516	4.1	3.717	0.745	0.745	-0.467	-0.7	0.378	0.793	-0.128	-0.44	0.0554	0.213
IA17_02265	JPVW01000001.1	428493	429809	1	protein_coding	damage-inducible protein CinA	BSU_26860	yraO	citrate uptake via proton symport	yraO	Cellular processes>Transporters>Transporters/ other>Transporter for organic acids>nd ; Metabolism>Carbon metabolism>Utilization of specific carbon sources>Utilization of organic acids>nd ; Groups of genes>Membrane proteins>nd>nd>nd	NA	4.495	4.227	4.227	4.084	3.731	3.669	3.875	3.616	3.608	3.901	4.101	3.932	4.267	3.915	4.143	3.99	4.081	4.207	3.518	3.648	3.498	3.71	3.804	3.815	3.64	3.891	3.862	0.74	0.74	-0.317	-0.471	0.44	0.742	-0.137	-0.344	-0.0458	-0.122
IA17_02270	JPVW01000001.1	430083	431063	-1	protein_coding	oxidoreductase	BSU_26850	yrpG	similar to sugar-phosphate dehydrogenase	yrpG	Groups of genes>Poorly characterized/ putative enzymes>nd>nd>nd	NA	3.13	3.315	3.24	4.318	3.996	3.898	3.762	3.324	3.34	3.278	2.995	3.293	2.998	3.29	3.29	3.21	3.194	3.163	3.147	3.066	3.051	3.122	3.329	3.338	3.561	3.207	3.322	-0.546	-0.546	-0.492	-0.587	0.237	0.35	-0.0806	-0.127	0.113	0.18
IA17_02275	JPVW01000001.1	431198	431728	1	protein_coding	RNA polymerase sigma70	BSU_26840	sigZ	[SW|RNA polymerase] ECF-type [SW|sigma factor] SigZ	sigZ	Information processing>RNA synthesis and degradation>Transcription>Sigma factors>nd ; Information processing>Regulation of gene expression>Sigma factors and their control>Sigma factors>nd	NA	3.845	3.892	3.869	4.684	4.893	4.994	4.289	3.657	3.73	3.973	3.819	4.094	3.639	4.126	4.175	4.019	3.949	3.932	4.256	4.272	4.319	3.756	4.108	3.977	3.549	3.432	3.582	0.191	0.191	0.269	0.274	-0.487	-0.516	0.082	0.101	0.293	0.364
IA17_02280	JPVW01000001.1	431860	432615	1	protein_coding	metal-binding protein	BSU_26830	zinT	lipoprotein, similar to zinc-binding protein	zinT;yrpE	Cellular processes>Homeostasis>Trace metal homeostasis (Cu, Zn, Ni, Mn, Mo)>Zinc>nd ; Groups of genes>Secreted proteins>nd>nd>nd	SigA Regulon[sigma factor] ; Zur Regulon[repression]	10.41	10.5	10.56	8.853	8.968	9.174	8.503	8.848	9.116	7.497	7.546	9.082	3.315	3.697	6.256	4.624	4.91	4.017	7.538	7.203	6.755	8.754	8.628	8.724	8.287	8.6	8.543	-0.726	-0.726	0.0038	0.00553	0.14	0.204	0.218	0.324	0.373	0.585
IA17_02290	JPVW01000001.1	433779	434486	-1	protein_coding	hypothetical protein	BSU_26820	yrpD	unknown	yrpD	Groups of genes>Proteins of unknown function>nd>nd>nd ; Groups of genes>Secreted proteins>nd>nd>nd	AbrB Regulon[repression]	8.164	8.168	7.628	10.16	9.91	9.545	8.109	7.992	8.702	8.455	8.455	8.24	7.412	7.739	7.46	7.626	7.639	7.758	7.997	7.881	7.978	8.492	8.521	8.613	7.772	8.454	7.983	-0.365	-0.365	0.0695	0.0746	0.211	0.227	0.481	0.532	0.475	0.621
IA17_02295	JPVW01000001.1	434867	435664	-1	protein_coding	glutamate racemase	BSU_26810	yrpC	glutamate racemase	yrpC	Cellular processes>Cell envelope and cell division>Cell wall synthesis>Biosynthesis of peptidoglycan>nd ; Metabolism>Additional metabolic pathways>Biosynthesis of cell wall components>Biosynthesis of peptidoglycan>nd	NA	5.067	5.559	5.841	4.852	4.885	5.661	5.318	5.431	5.122	5.185	5.258	5.685	5.387	5.664	5.867	5.974	5.777	6.155	6.665	7.298	7.104	6.118	6.055	6.3	5.385	6.035	6.295	-0.128	-0.128	0.847	0.854	-0.246	-0.476	-0.302	-0.665	0.0194	0.0572
IA17_02300	JPVW01000001.1	435837	436049	1	protein_coding	hypothetical protein	NA	NA	NA	NA	NA	NA	3.59	3.177	3.321	3.261	2.853	3.062	4.095	3.907	3.986	3.533	3.117	3.519	3.66	3.432	3.898	3.331	3.34	3.322	3.645	3.749	3.428	3.304	3.498	3.045	3.693	3.684	4.009	-0.552	-0.552	-0.422	-0.506	-0.114	-0.159	-0.147	-0.207	-0.206	-0.297
IA17_02305	JPVW01000001.1	436014	437057	-1	protein_coding	nitronate monooxygenase	BSU_26800	yrpB	similar to 2-nitropropane dioxygenase	yrpB	Groups of genes>Poorly characterized/ putative enzymes>nd>nd>nd	NA	6.686	7.067	6.643	8.994	8.977	8.713	6.968	7.211	6.858	5.796	5.711	6.843	5.934	6.672	6.902	7.045	6.898	7.265	6.612	6.709	6.399	6.386	6.272	6.482	6.822	7.533	7.348	-0.399	-0.399	-0.218	-0.238	0.0412	0.0463	-0.849	-0.955	-0.0125	-0.0472
IA17_02310	JPVW01000001.1	437436	438290	1	protein_coding	aminoglycoside adenylyltransferase	BSU_26790	aadK	aminoglycoside 6-adenylyltransferase	aadK	Lifestyles>Coping with stress>Resistance against toxins/ antibiotics>nd>nd	NA	6.704	7.134	7.059	8.058	8.11	8.364	6.547	6.62	6.409	6.827	6.606	7.024	6.568	6.727	7.137	6.985	6.91	7.128	6.957	7.177	7.076	6.863	6.921	7.036	6.442	7.253	6.934	0.227	0.227	0.604	0.621	0.0799	0.105	-0.509	-0.67	0.262	0.465
IA17_02315	JPVW01000001.1	438516	439019	1	protein_coding	hypothetical protein	BSU_26780	bstE	bacillithiol S-transferase	bstE;yrdA	Groups of genes>Proteins of unknown function>nd>nd>nd	NA	7.999	8.374	8.519	9.567	9.293	9.591	9.422	10.16	9.645	8.039	8.007	8.752	8.066	8.331	8.967	8.433	8.366	8.692	7.584	7.728	7.686	7.791	7.627	7.787	7.767	8.723	7.923	-0.198	-0.198	-0.848	-0.865	-0.209	-0.425	-0.229	-0.514	0.196	0.512
IA17_02320	JPVW01000001.1	439811	440200	1	protein_coding	hypothetical protein	BSU_26770	yrdB	unknown	yrdB	Groups of genes>Proteins of unknown function>nd>nd>nd	NA	6.186	6.201	6.91	4.347	4.659	5.237	5.984	6.059	5.575	5.984	5.762	6.644	6.321	6.288	7.31	6.91	6.614	6.884	5.782	6.127	5.974	5.667	5.846	5.863	5.713	6.606	6.911	0.437	0.437	-0.134	-0.149	0.213	0.24	-0.754	-0.873	-0.0288	-0.0685
IA17_02325	JPVW01000001.1	440429	440992	1	protein_coding	isochorismatase	BSU_26760	yrdC	unknown	yrdC	Groups of genes>Proteins of unknown function>nd>nd>nd	NA	6.013	6	5.865	5.097	4.863	4.951	4.653	4.702	4.333	5.186	5.136	5.388	5.856	5.255	5.736	5.483	5.181	5.917	4.262	4.556	4.438	5.271	4.91	5.019	4.604	5.07	4.978	0.762	0.762	-0.17	-0.263	0.377	0.604	-0.254	-0.51	0.109	0.255
IA17_02335	JPVW01000001.1	441633	442865	1	protein_coding	cytochrome P450	BSU_26740	cypA	cytochrome P450-like enzyme	cypA;yrdE	Metabolism>Electron transport and ATP synthesis>Electron transport/ other/ based on similarity>nd>nd ; Lifestyles>Sporulation>Sporulation proteins>Newly identified sporulation proteins (based on transcription profiling)>nd	NA	4.083	3.88	3.98	4.333	3.575	3.967	8.907	8.636	8.61	3.876	3.992	3.985	4.1	3.938	3.975	3.943	3.928	4.171	4.656	5.083	4.711	4.736	5.055	4.942	7.262	5.934	6.422	-0.867	-0.867	-0.472	-0.947	-0.0459	-0.288	0.0509	0.333	-0.0794	-0.552
IA17_02340	JPVW01000001.1	443137	443412	1	protein_coding	barnase inhibitor	BSU_26730	yrdF	similar to ribonuclease inhibitor	yrdF	Groups of genes>Poorly characterized/ putative enzymes>nd>nd>nd	NA	3.417	3.574	3.668	2.936	2.975	3.435	4.172	3.935	4.151	3.833	3.7	3.813	3.685	3.47	3.893	3.641	3.567	3.643	3.186	3.235	3.153	3.334	3.381	3.21	3.345	3.415	3.526	0.0496	0.0496	-0.93	-0.931	-0.0375	-0.103	0.0961	0.265	0.125	0.358
IA17_02345	JPVW01000001.1	443746	444219	1	protein_coding	ArsR family transcriptional regulator	BSU_26720	azlB	transcriptional repressor ([SW|Lrp family]) of the [[gene|D7397591C2157EBB1951ED3DC1E315F9AE7A4BB3]]-[[gene|C90D642197EE589F9D33CD5AA0B1069E3BC124A8]]-[[gene|7A1445B7AFD9C3AA45EF67E51F5D233FCC5F8884]]-[[gene|8BB8BDA602CC26B0A9E8C22666F0EC539306CF39]]-[[gene|17FFEA4977F4F7334CFF7CD1C644DF14F599E6E6]] operon	azlB;yrdG	Metabolism>Amino acid/ nitrogen metabolism>Biosynthesis/ acquisition of amino acids>Biosynthesis/ acquisition of branched-chain amino acids>nd ; Metabolism>Amino acid/ nitrogen metabolism>Utilization of amino acids>Utilization of branched-chain amino acids>nd ; Information processing>Regulation of gene expression>Transcription factors and their control>Transcription factors/ other>nd	AzlB Regulon[repression]	4.837	4.534	4.589	4.161	4.143	4.539	5.185	4.902	4.738	4.973	4.946	4.587	4.899	4.544	4.825	4.677	4.567	4.392	4.39	4.386	4.411	4.392	4.414	4.495	4.24	4.537	4.303	0.195	0.195	-0.704	-0.718	-0.0235	-0.0344	0.433	0.635	0.124	0.236
IA17_02350	JPVW01000001.1	444232	444996	1	protein_coding	branched-chain amino acid transporter AzlC	BSU_26710	azlC	branched-chain amino acid exporter	azlC;yrdH	Cellular processes>Transporters>Transporters/ other>Amino acid transporters>Additional amino acid transporters ; Metabolism>Amino acid/ nitrogen metabolism>Biosynthesis/ acquisition of amino acids>Biosynthesis/ acquisition of branched-chain amino acids>nd ; Metabolism>Amino acid/ nitrogen metabolism>Utilization of amino acids>Utilization of branched-chain amino acids>nd ; Groups of genes>Membrane…	AzlB Regulon[repression]	4.589	4.514	4.246	4.412	4.856	4.461	4.991	4.363	4.478	4.706	4.538	4.323	4.423	4.06	4.396	4.336	4.349	4.204	4.211	3.993	4.267	4.1	4.586	4.46	4.086	4.145	4.311	-0.034	-0.034	-0.486	-0.487	0.256	0.294	0.523	0.626	0.23	0.354
IA17_02355	JPVW01000001.1	444993	445325	1	protein_coding	branched-chain amino acid transporter AzlD	BSU_26700	azlD	branched-chain amino acid transporter	azlD;yrdI	Cellular processes>Transporters>Transporters/ other>Amino acid transporters>Additional amino acid transporters ; Metabolism>Amino acid/ nitrogen metabolism>Biosynthesis/ acquisition of amino acids>Biosynthesis/ acquisition of branched-chain amino acids>nd ; Metabolism>Amino acid/ nitrogen metabolism>Utilization of amino acids>Utilization of branched-chain amino acids>nd ; Groups of genes>Membrane…	AzlB Regulon[repression]	5.09	5.087	4.74	5.262	5.274	4.863	4.939	4.506	4.353	4.87	4.833	4.567	4.746	4.529	4.775	4.507	4.557	4.651	4.435	4.383	4.558	4.642	4.713	4.672	4.466	4.658	4.37	0.331	0.331	-0.214	-0.227	0.426	0.463	0.478	0.586	0.267	0.404
IA17_02360	JPVW01000001.1	445490	446812	1	protein_coding	branched-chain amino acid transporter	BSU_26690	brnQ	branched-chain amino acid transporter	brnQ;yrdJ	Cellular processes>Transporters>Transporters/ other>Amino acid transporters>BCAA transporters ; Metabolism>Amino acid/ nitrogen metabolism>Biosynthesis/ acquisition of amino acids>Biosynthesis/ acquisition of branched-chain amino acids>nd ; Groups of genes>Membrane proteins>nd>nd>nd	AzlB Regulon[repression]	5.164	5.105	4.87	4.723	4.87	4.459	5.173	4.963	4.821	4.929	4.866	4.807	4.927	4.624	4.925	4.974	4.762	4.818	4.399	4.509	4.58	4.645	4.748	4.579	4.666	4.659	4.523	0.206	0.206	-0.797	-0.815	0.116	0.205	0.185	0.333	0.128	0.245
IA17_02365	JPVW01000001.1	446813	447007	-1	protein_coding	hypothetical protein	BSU_26680	yrdK	unknown	yrdK	Groups of genes>Proteins of unknown function>nd>nd>nd	AzlB Regulon[repression]	5.946	5.619	5.636	4.572	4.563	4.361	5.625	5.8	5.443	5.354	5.449	5.582	5.52	5.484	5.855	5.572	5.619	5.751	5.178	5.004	4.998	5.198	5.069	5.04	5.407	5.276	4.965	0.357	0.357	-0.783	-0.839	-0.149	-0.294	-0.25	-0.513	0.0277	0.0664
IA17_02370	JPVW01000001.1	447245	448135	-1	protein_coding	transcriptional regulator	BSU_26670	gltR	transcriptional regulator ([SW|LysR family])	gltR;yrdL	Information processing>Regulation of gene expression>Transcription factors and their control>Transcription factors/ other>nd	SigA Regulon[sigma factor] ; GltR Regulon[negative autoregulation]	5.024	5.261	5.478	3.664	3.638	4.028	5.122	5.294	4.914	3.966	3.768	4.606	4.381	4.408	4.68	5.014	4.846	4.984	4.537	4.773	4.618	4.234	4.24	4.311	4.645	4.767	4.885	-0.421	-0.421	-0.373	-0.411	-0.248	-0.3	-0.653	-0.828	-0.112	-0.252
IA17_02375	JPVW01000001.1	448469	448858	1	protein_coding	tautomerase	BSU_26660	yrdN	putative 4-oxalocrotonate tautomerase	yrdN	Groups of genes>Poorly characterized/ putative enzymes>nd>nd>nd	NA	3.584	3.722	3.563	3.411	3.667	3.751	4.933	4.917	4.546	3.581	3.555	3.603	3.596	3.698	3.846	3.552	3.732	3.631	3.621	4.079	3.686	3.543	3.648	3.598	4.114	4.148	3.945	-0.718	-0.718	-0.583	-0.837	-0.165	-0.433	-0.0445	-0.13	-0.0637	-0.187
IA17_02380	JPVW01000001.1	449145	450080	1	protein_coding	cation transporter	BSU_26650	czcD	cation exporter (antiporter), export of zinc in exchange for extracellular K<sup>+</sup> and H<sup>+</sup>	czcD;yrdO	Cellular processes>Transporters>Transporters/ other>Metal ion transporter>nd ; Cellular processes>Homeostasis>Trace metal homeostasis (Cu, Zn, Ni, Mn, Mo)>Zinc>nd ; Lifestyles>Coping with stress>Resistance against toxic metals>nd>nd ; Groups of genes>Membrane proteins>nd>nd>nd	CzrA Regulon[repression]	3.217	3.213	3.166	3.135	3.307	3.356	3.592	3.43	3.331	3.163	2.966	3.038	3.064	3.18	3.179	3.519	3.286	3.674	6.953	6.501	6.706	5.618	5.435	5.226	5.019	6.446	7.774	-0.537	-0.537	0.755	0.895	0.116	0.309	-0.146	-0.409	-0.126	-0.386
IA17_02385	JPVW01000001.1	450168	451205	1	protein_coding	oxidoreductase	BSU_26640	czcO	similar to flavin-containing monooxygenase, facilitates cation export via [[protein|7FB5BCC16D688465A820F436F657C49625257884]]	czcO;trkA;yrdP	Cellular processes>Homeostasis>Trace metal homeostasis (Cu, Zn, Ni, Mn, Mo)>Trace metals/ Other>nd ; Lifestyles>Coping with stress>Resistance against toxic metals>nd>nd	CzrA Regulon[repression]	3.665	3.653	3.772	3.62	3.774	3.887	3.648	3.695	3.431	3.554	3.362	3.514	3.419	3.607	3.685	3.944	3.684	3.88	7.065	6.45	6.658	5.385	5.202	5.198	4.176	4.987	6.138	-0.405	-0.405	0.849	0.929	-0.122	-0.362	-0.0739	-0.234	-0.043	-0.14
IA17_02390	JPVW01000001.1	451328	452194	-1	protein_coding	LysR family transcriptional regulator	BSU_26630	yrdQ	similar to transcriptional regulator ([SW|LysR family])	yrdQ	Information processing>Regulation of gene expression>Transcription factors and their control>Transcription factor/ other/ based on similarity>nd	NA	4.193	4.309	4.414	3.999	3.723	3.823	3.91	3.98	4.336	4.646	4.674	4.802	4.698	5.077	4.541	5.002	4.904	4.803	4.994	4.629	4.576	4.175	3.824	4.108	3.927	4.145	4.213	0.775	0.775	0.102	0.161	-0.427	-0.685	-0.18	-0.396	-0.183	-0.438
IA17_02395	JPVW01000001.1	452320	453285	1	protein_coding	transporter	BSU_26620	yrdR	unknown	yrdR	Groups of genes>Membrane proteins>nd>nd>nd ; Groups of genes>Proteins of unknown function>nd>nd>nd	SigG Regulon[sigma factor] ; SigF Regulon[sigma factor]	2.582	2.527	2.515	2.618	2.619	2.675	3.116	3.226	2.965	2.57	2.483	2.561	2.641	2.763	2.733	2.624	2.676	2.594	3.305	2.99	3.197	2.628	2.846	2.648	2.832	2.81	2.809	-0.69	-0.69	0.0906	0.125	-0.51	-0.71	-0.00428	-0.00846	-0.131	-0.259
IA17_02405	JPVW01000001.1	453709	455013	1	protein_coding	hemolysin	BSU_26610	yrkA	similar to magnesium exporter	yrkA	Cellular processes>Homeostasis>Metal ion homeostasis (K, Na, Ca, Mg)>Magnesium uptake/ efflux>nd ; Groups of genes>Membrane proteins>nd>nd>nd	NA	5.509	5.742	6.052	4.186	4.704	4.29	4.767	5.409	5.432	5.11	4.95	5.637	5.609	5.929	6.25	6.223	6.478	5.627	6.967	7.164	7.605	5.684	5.555	6.265	4.783	4.943	5.069	0.173	0.173	0.615	0.624	-0.642	-0.834	-0.2	-0.471	0.0893	0.238
IA17_02410	JPVW01000001.1	455170	455628	-1	protein_coding	spermidine acetyltransferase	BSU_26600	bltD	spermidine/ spermine acetyltransferase	bltD;bmr2D;bmtD	Metabolism>Additional metabolic pathways>Miscellaneous metabolic pathways>Metabolism of polyamines>nd	SigA Regulon[sigma factor] ; BltR Regulon[activation] ; Mta Regulon[activation]	3.635	4.035	4.301	3.252	3.44	3.841	4.309	4.671	4.374	3.541	3.175	3.723	3.638	3.61	3.848	3.888	3.973	3.942	4.129	4.343	4.506	3.399	3.771	4.199	3.758	4.066	4.199	-0.646	-0.646	-0.0276	-0.0361	-0.376	-0.493	-0.31	-0.467	-0.0533	-0.0908
IA17_02415	JPVW01000001.1	455797	456999	-1	protein_coding	multidrug MFS transporter	BSU_26590	blt	spermidine-efflux transporter	blt;acfA;bmr2;bmt	Cellular processes>Transporters>Transporters/ other>Other exporters>nd ; Metabolism>Additional metabolic pathways>Miscellaneous metabolic pathways>Metabolism of polyamines>nd ; Groups of genes>Membrane proteins>nd>nd>nd	SigA Regulon[sigma factor] ; BltR Regulon[activation] ; Mta Regulon[activation]	3.287	3.381	3.438	2.793	2.906	3.274	3.588	3.853	3.58	3.039	3.055	3.213	3.128	3.311	3.48	3.544	3.423	3.292	3.852	3.809	4.003	3.425	3.299	3.617	3.244	3.484	3.579	-0.569	-0.569	0.296	0.36	-0.518	-0.676	-0.283	-0.501	0.081	0.165
IA17_02420	JPVW01000001.1	457116	457937	1	protein_coding	BltR family transcriptional regulator	BSU_26580	bltR	transcriptional regulator ([SW|MerR family]) of the [[gene|B7C4BE1A252C6376B28C4FCC6EA9DCF3BC096405]]-[[gene|34360353D4488F1081FEF9A3CF8F1866D271657D]] operon	bltR;bmr2R;bmtR	Metabolism>Additional metabolic pathways>Miscellaneous metabolic pathways>Metabolism of polyamines>nd ; Information processing>Regulation of gene expression>Transcription factors and their control>Transcription factors/ other>nd	NA	3.477	3.487	3.436	3.351	3.925	3.667	4.469	4.352	4.136	3.487	3.628	3.47	3.511	3.552	3.641	3.699	3.496	3.492	3.703	3.575	3.856	3.548	3.566	3.609	3.432	3.367	3.343	-0.464	-0.464	-0.517	-0.584	-0.449	-0.625	0.235	0.418	0.195	0.383
IA17_02430	JPVW01000001.1	458250	458462	1	protein_coding	hypothetical protein	BSU_26570	yrkB	unknown	yrkB	Groups of genes>Proteins of unknown function>nd>nd>nd	NA	3.77	3.741	3.727	3.991	3.944	3.786	5.189	4.901	4.81	4.15	4.002	3.755	3.949	3.661	4.133	4.04	4.004	4.189	4.31	3.94	4.345	3.503	3.946	3.702	4.426	3.895	4.163	-0.552	-0.552	-0.563	-0.675	-0.266	-0.432	0.121	0.217	-0.249	-0.459
IA17_02435	JPVW01000001.1	458479	459039	1	protein_coding	hypothetical protein	BSU_26560	yrkC	mother cell-specific sporulation protein	yrkC	Lifestyles>Sporulation>Sporulation proteins>Sporulation proteins/ other>nd	SigK Regulon[sigma factor]	5.507	5.667	5.938	5.324	5.052	5.588	8.248	8.581	8.026	5.987	6	5.871	5.779	5.645	6.121	5.648	5.559	5.785	7.003	7.206	6.979	6.589	7.095	7.091	9.19	7.674	8.515	-0.955	-0.955	-0.104	-0.35	0.0989	0.355	-0.00162	-0.00621	-0.207	-0.794
IA17_02440	JPVW01000001.1	459763	460023	1	protein_coding	hypothetical protein	BSU_26559	yrzN	unknown, putative pseudogene	yrzN	Lifestyles>Sporulation>Sporulation proteins>Newly identified sporulation proteins (based on transcription profiling)>nd	SigK Regulon[sigma factor]	6.058	6.419	7.263	5.027	4.927	5.365	7.549	7.966	7.531	7.2	6.997	7.603	7.328	7.458	8.185	7.761	7.504	7.396	7.826	7.993	7.606	6.504	6.917	7.05	7.074	7.302	7.645	-0.022	-0.022	-0.196	-0.196	-0.515	-0.525	-0.495	-0.594	-0.189	-0.282
IA17_02445	JPVW01000001.1	460170	460652	1	protein_coding	hypothetical protein	BSU_26558	yrzM	unknown, putative pseudogene	yrzM	Groups of genes>Proteins of unknown function>nd>nd>nd	NA	2.802	2.789	2.804	2.812	2.866	3.18	3.158	3.108	2.998	2.59	2.557	2.781	3.026	2.937	2.835	2.911	2.843	2.973	3.214	3.24	3.39	2.902	2.791	2.997	3.103	2.855	2.904	-0.531	-0.531	0.272	0.322	-0.53	-0.66	-0.162	-0.269	-0.24	-0.414
IA17_02450	JPVW01000001.1	460838	461395	1	protein_coding	hypothetical protein	BSU_26540	yrkE	similar to sulfurtransferase	yrkE	Groups of genes>Proteins of unknown function>nd>nd>nd	NA	2.848	2.609	2.55	3.012	2.969	2.978	3.265	3.125	3.241	2.593	2.707	2.783	2.855	2.579	2.722	2.567	2.633	2.788	3.133	3.259	3.374	2.979	2.776	2.848	3.048	2.645	2.96	-0.719	-0.719	0.118	0.17	-0.499	-0.728	0.191	0.406	-0.109	-0.254
IA17_02455	JPVW01000001.1	461590	461700	1	protein_coding	peroxiredoxin	BSU_26530	yrkF	putative sulfur carrier protein	yrkF	Groups of genes>Proteins of unknown function>nd>nd>nd	NA	3.013	2.611	2.686	3.898	3.213	3.173	3.532	3.311	3.196	2.853	3.037	2.729	2.798	2.663	2.913	2.913	2.862	2.322	2.899	2.929	2.957	3.049	2.568	2.791	3.037	2.893	3.032	-0.603	-0.603	-0.412	-0.516	-0.167	-0.245	0.242	0.365	0.0187	0.0304
IA17_02460	JPVW01000001.1	461737	462864	1	protein_coding	hypothetical protein	BSU_26510	yrkH	unknown	yrkH	Groups of genes>Proteins of unknown function>nd>nd>nd	NA	3.025	2.877	2.87	3.439	3.463	3.273	3.73	3.541	3.411	2.972	2.745	3.065	2.888	3.065	3.065	3.036	2.855	2.796	3.624	3.591	3.669	3.141	3.036	3.055	3.374	2.968	3.14	-0.724	-0.724	0.0724	0.105	-0.557	-0.811	0.0762	0.19	-0.0543	-0.138
IA17_02465	JPVW01000001.1	462898	463125	1	protein_coding	hypothetical protein	BSU_26500	yrkI	putative sulfur carrier protein	yrkI	Groups of genes>Proteins of unknown function>nd>nd>nd	NA	3.152	3.34	3.528	3.515	3.945	3.886	4.253	4.086	3.871	2.98	3.275	3.712	3.389	3.41	3.608	3.584	3.752	3.145	4.289	4.544	4.14	3.795	3.414	3.53	3.743	3.51	3.635	-0.601	-0.601	0.171	0.214	-0.6	-0.769	-0.111	-0.222	0.0244	0.0501
IA17_02470	JPVW01000001.1	463186	463971	1	protein_coding	membrane protein	BSU_26490	yrkJ	unknown	yrkJ	Cellular processes>Transporters>Transporters/ other>Other transporters>nd ; Groups of genes>Membrane proteins>nd>nd>nd	NA	3.223	3.312	3.426	3.295	3.108	3.461	3.978	4.054	3.849	3.523	3.371	3.64	3.442	3.726	3.932	3.82	3.566	3.337	3.97	4.169	3.945	3.593	3.358	3.632	3.723	3.391	3.873	-0.471	-0.471	-0.0212	-0.024	-0.622	-0.705	-0.204	-0.327	-0.0516	-0.0874
IA17_02475	JPVW01000001.1	464554	465030	1	protein_coding	hypothetical protein	BSU_26480	yrkK	unknown	yrkK	Groups of genes>Membrane proteins>nd>nd>nd ; Groups of genes>Proteins of unknown function>nd>nd>nd	NA	5.763	6.155	6.152	6.438	6.786	7.108	6.013	5.798	5.398	4.973	5.141	5.845	5.612	5.65	6.228	6.253	5.935	6.303	5.831	6.368	6.108	5.933	5.89	6.185	6.112	6.655	6.628	-0.34	-0.34	0.352	0.375	0.245	0.281	-0.76	-0.908	-0.0224	-0.064
IA17_02480	JPVW01000001.1	465274	465798	1	protein_coding	general stress protein	BSU_26470	yrkL	similar to NAD(P)H oxidoreductase	yrkL	Metabolism>Electron transport and ATP synthesis>Electron transport/ other/ based on similarity>nd>nd	NA	6.268	6.535	6.581	7.121	7.432	7.547	6.59	6.281	5.964	5.839	5.555	6.27	6.055	6.059	6.41	6.495	6.151	6.325	7.792	7.952	8.118	7.122	6.864	7.073	6.539	6.929	6.793	-0.434	-0.434	0.79	0.876	-0.259	-0.596	-0.147	-0.422	0.0546	0.173
IA17_02485	JPVW01000001.1	466289	466846	-1	protein_coding	acetyltransferase	BSU_26450	yrkN	unknown	yrkN	Groups of genes>Proteins of unknown function>nd>nd>nd	YrkP Regulon[activation]	4.544	4.949	5.342	4.345	4.584	4.825	5.44	5.546	5.464	4.69	4.362	5.094	4.814	4.967	5.17	5.371	5.215	5.161	5.12	5.32	5.211	5.037	5.194	5.247	4.862	5.079	5.25	-0.523	-0.523	-0.129	-0.152	-0.311	-0.369	-0.491	-0.627	0.281	0.461
IA17_02495	JPVW01000001.1	467358	468575	-1	protein_coding	hypothetical protein	BSU_26440	yrkO	unknown	yrkO	Groups of genes>Membrane proteins>nd>nd>nd ; Groups of genes>Phosphoproteins>Phosphorylation on a His residue>nd>nd ; Groups of genes>Proteins of unknown function>nd>nd>nd	YrkP Regulon[activation]	3.871	4.059	4.202	3.28	3.554	3.707	4.211	4.418	4.211	3.735	3.558	4.214	3.93	4.094	4.011	4.326	4.266	4.155	4.265	4.353	4.208	3.973	3.906	4.007	4.196	4.268	4.312	-0.477	-0.477	-0.0347	-0.0395	-0.337	-0.383	-0.697	-0.86	-0.13	-0.313
IA17_02500	JPVW01000001.1	468843	469538	1	protein_coding	DeoR faimly transcriptional regulator	BSU_26430	yrkP	two-component response regulator ([SW|OmpR family])	yrkP	Information processing>Regulation of gene expression>Transcription factors and their control>Two-component system response regulators>nd ; Groups of genes>Phosphoproteins>Phosphorylation on an Asp residue>nd>nd	YrkP Regulon[activation]	3.058	3.166	3.141	2.932	3.288	3.544	3.905	3.602	3.621	3.247	3.135	3.204	3.429	3.397	3.329	3.155	3.34	2.995	4.039	3.962	4.066	3.322	3.796	3.609	3.678	3.637	3.841	-0.746	-0.746	0.392	0.588	-0.185	-0.344	0.102	0.202	-0.157	-0.316
IA17_02505	JPVW01000001.1	469525	470823	1	protein_coding	histidine kinase	BSU_26420	yrkQ	two-component sensor kinase	yrkQ	Information processing>Protein synthesis, modification and degradation>Protein modification>Protein kinases>nd ; Information processing>Regulation of gene expression>Transcription factors and their control>Control of two-component response regulators>Two-component sensor kinase ; Groups of genes>Membrane proteins>nd>nd>nd ; Groups of genes>Phosphoproteins>Phosphorylation on a His residue>nd>nd	YrkP Regulon[activation]	3.632	3.685	3.648	3.731	3.744	3.974	4.398	5.187	5.041	3.871	3.748	4.26	3.843	4.439	4.178	4.212	4.338	4.156	5.323	5.439	5.428	4.696	4.231	4.197	4.581	4.112	4.23	-0.544	-0.544	0.283	0.337	-0.772	-0.978	-0.0895	-0.543	-0.0291	-0.21
IA17_02510	JPVW01000001.1	470869	471285	1	protein_coding	protein PsiE	BSU_26410	yrkR	unknown	yrkR	Groups of genes>Membrane proteins>nd>nd>nd ; Groups of genes>Proteins of unknown function>nd>nd>nd	YrkP Regulon[activation]	4.01	3.965	4.211	4.137	3.893	4.273	5.048	5.508	5.537	4.005	4.097	4.522	4.16	4.651	4.26	4.565	4.581	4.867	5.517	5.754	5.414	5.018	4.504	4.706	5.056	4.57	4.825	-0.685	-0.685	0.178	0.244	-0.631	-0.893	-0.148	-0.464	-0.0844	-0.299
IA17_02525	JPVW01000001.1	472617	473135	-1	protein_coding	hypothetical protein	BSU_26390	sigKC	[SW|RNA polymerase ][SW|sporulation]-specific [SW|sigma factor ](SigK) (3' part of the interrupted [[gene|24F7FD5C7C3A68BB2760ABB8CBD8FBD65E5FF7D4]] gene), with [[gene|24F7FD5C7C3A68BB2760ABB8CBD8FBD65E5FF7D4]]	sigKC;spoIIIC	Information processing>RNA synthesis and degradation>Transcription>Sigma factors>nd ; Information processing>Regulation of gene expression>Sigma factors and their control>Sigma factors>nd ; Lifestyles>Sporulation>Sporulation proteins>Sporulation proteins/ other>nd	GerE Regulon[repression] ; SigK Regulon[sigma factor] ; SigE Regulon[sigma factor] ; SpoIIID Regulon[activation]	3.004	3.097	3.354	3.093	2.952	3.484	5.048	4.607	4.935	3.19	3.166	3.574	3.534	3.751	3.558	4.01	3.789	4.114	3.529	3.435	3.419	3.154	3.274	3.235	4.005	3.915	4.113	-0.5	-0.5	-0.707	-0.817	-0.129	-0.258	-0.268	-0.554	-0.156	-0.387
IA17_02530	JPVW01000001.1	473382	473939	1	protein_coding	hypothetical protein	BSU_26380	yqaB	similar to phage-related protein	yqaB	Prophages and mobile genetic elements>Prophages>Skin element>nd>nd	NA	5.748	5.93	5.644	8.046	8.276	7.99	5.885	5.642	5.454	4.816	4.844	5.43	4.553	5.125	5.62	5.133	5.028	5.072	4.767	4.429	4.77	5.214	5.41	5.547	5.31	5.336	5.284	-0.454	-0.454	-0.526	-0.59	0.28	0.39	-0.258	-0.39	0.519	0.85
IA17_02540	JPVW01000001.1	474729	475079	-1	protein_coding	XRE family transcriptional regulator	BSU_26370	yqaC	unknown	yqaC	Prophages and mobile genetic elements>Prophages>Skin element>nd>nd	NA	6.135	6.76	6.911	6.698	6.707	6.935	6.417	6.705	6.234	6.789	6.936	6.939	6.858	6.572	7.576	6.968	6.729	6.696	5.749	5.695	5.471	6.034	6.194	6.429	5.889	6.444	6.3	0.611	0.611	-0.596	-0.752	0.26	0.499	-0.183	-0.405	0.199	0.482
IA17_02545	JPVW01000001.1	475259	475486	1	protein_coding	XRE family transcriptional regulator	BSU_26350	sknR	transcriptional repressor ([SW|Xre family]) of the [[gene|16BEDCFFB1671793061ACE4AC528D3B8EB177DC8]]-[[gene|02216407B5EDB98FAF611E22B2323C819B9D58BB]]-[[gene|03DAF537379754763646AF3AF2AD811B107F5302]]-[[gene|F6AB74740776179E77218DB831FEE03773B7353F]]-[[gene|5EA0F507F949D249D5B5B860861BBEB4197E01C5]]-[[gene|CFCCFD8C6420CC1DD076B091AD3D914FC8AB22D5]]-[[gene|903E11BD2CFF3EE1A831F0F50F91741893C3DAB8]…	sknR;yqaE	Information processing>Regulation of gene expression>Transcription factors and their control>Transcription factors/ other>nd ; Prophages and mobile genetic elements>Prophages>Skin element>nd>nd ; Groups of genes>Essential genes>nd>nd>nd	NA	2.943	2.784	3.006	2.724	2.675	2.952	4.153	4.745	4.424	2.767	2.492	2.574	2.514	3.006	2.542	2.49	2.653	2.542	2.818	2.866	2.587	2.507	2.86	2.731	3.022	2.785	3.097	-0.664	-0.664	-0.622	-0.832	-0.266	-0.643	0.095	0.3	0.0115	0.0379
IA17_02555	JPVW01000001.1	475730	476299	1	protein_coding	transcriptional regulator	BSU_26340	yqaF	similar to transcription regulator ([SW|Xre family]), skin element	yqaF	Information processing>Regulation of gene expression>Transcription factors and their control>Transcription factor/ other/ based on similarity>nd ; Prophages and mobile genetic elements>Prophages>Skin element>nd>nd	SigA Regulon[sigma factor] ; SknR Regulon[repression]	2.575	2.552	2.837	2.602	2.322	2.41	2.67	2.665	2.792	2.688	2.644	2.619	2.526	2.487	2.458	2.542	2.575	2.414	2.507	2.38	2.341	2.448	2.471	2.401	2.388	2.427	2.375	0.0785	0.0785	-0.764	-0.766	-0.218	-0.34	0.403	0.669	0.173	0.388
IA17_02560	JPVW01000001.1	476296	476553	1	protein_coding	hypothetical protein	BSU_26320	yqaG	similar to transcription regulator ([SW|Xre family]), skin element	yqaG	Information processing>Regulation of gene expression>Transcription factors and their control>Transcription factor/ other/ based on similarity>nd ; Prophages and mobile genetic elements>Prophages>Skin element>nd>nd	SigA Regulon[sigma factor] ; SknR Regulon[repression]	2.534	2.515	2.979	2.572	2.489	2.674	2.783	2.994	2.504	2.65	2.956	2.741	2.99	2.904	2.607	2.607	2.579	2.744	2.447	2.667	2.522	2.537	2.378	2.543	2.464	2.381	2.507	0.393	0.393	-0.51	-0.555	-0.212	-0.277	0.239	0.325	-0.14	-0.202
IA17_02565	JPVW01000001.1	476683	476877	1	protein_coding	hypothetical protein	BSU_26310	yqaH	unknown, skin element	yqaH	Prophages and mobile genetic elements>Prophages>Skin element>nd>nd	SigA Regulon[sigma factor] ; SknR Regulon[repression]	2.511	2.493	3.048	3.024	2.322	2.564	2.392	2.546	2.939	2.992	2.608	2.89	2.612	2.526	2.934	2.633	2.654	2.412	2.678	2.484	2.533	2.601	2.776	2.731	2.671	2.473	2.517	0.22	0.22	-0.147	-0.15	-0.078	-0.0809	0.192	0.2	0.311	0.33
IA17_02570	JPVW01000001.1	476983	477942	1	protein_coding	hypothetical protein	BSU_26300	yqaI	unknown, skin element	yqaI	Prophages and mobile genetic elements>Prophages>Skin element>nd>nd	SigA Regulon[sigma factor] ; SknR Regulon[repression]	2.617	2.636	2.916	2.788	2.5	2.738	2.588	2.631	2.619	2.486	2.612	2.562	2.562	2.45	2.544	2.544	2.565	2.611	2.701	2.592	2.613	2.592	2.483	2.713	2.655	2.679	2.609	-0.525	-0.525	0.214	0.252	-0.0169	-0.0205	-0.117	-0.142	-0.129	-0.158
IA17_02575	JPVW01000001.1	477945	478799	1	protein_coding	recombinase RecT	BSU_26290	yqaJ	similar to phage-related protein, skin element	yqaJ	Prophages and mobile genetic elements>Prophages>Skin element>nd>nd	SigA Regulon[sigma factor] ; SknR Regulon[repression]	2.475	2.84	2.818	3.237	2.521	2.782	2.604	2.65	2.505	2.429	2.481	2.589	2.526	2.552	2.595	2.514	2.65	2.574	2.873	2.772	2.755	2.677	2.486	2.643	2.607	2.617	2.679	-0.397	-0.397	0.56	0.61	-0.42	-0.577	-0.296	-0.499	-0.051	-0.0991
IA17_02580	JPVW01000001.1	478851	479552	1	protein_coding	hypothetical protein	BSU_26280	yqaK	similar to phage-related protein, skin element	yqaK	Prophages and mobile genetic elements>Prophages>Skin element>nd>nd	SigA Regulon[sigma factor] ; SknR Regulon[repression]	2.815	2.717	2.769	2.928	2.902	3.009	2.932	2.905	2.785	2.626	2.564	2.756	2.676	2.648	2.808	2.822	2.752	2.8	2.949	3.111	2.931	2.792	2.834	2.688	3.074	3.299	2.994	-0.657	-0.657	0.258	0.342	0.0745	0.105	-0.435	-0.617	-0.254	-0.458
IA17_02585	JPVW01000001.1	479515	480375	1	protein_coding	hypothetical protein	BSU_26270	yqaL	unknown, skin element	yqaL	Prophages and mobile genetic elements>Prophages>Skin element>nd>nd	SigA Regulon[sigma factor] ; SknR Regulon[repression]	2.701	2.585	2.697	2.862	3.085	2.689	2.791	2.787	2.618	2.597	2.458	2.617	2.587	2.66	2.632	2.606	2.714	2.572	2.669	2.588	2.537	2.605	2.713	2.583	2.543	2.701	2.51	-0.285	-0.285	-0.356	-0.371	-0.112	-0.126	-0.144	-0.163	0.347	0.399
IA17_02595	JPVW01000001.1	480611	481039	1	protein_coding	hypothetical protein	BSU_26260	yqaM	similar to phage-related protein, skin-element	yqaM	Prophages and mobile genetic elements>Prophages>Skin element>nd>nd	SigA Regulon[sigma factor] ; SknR Regulon[repression]	3.166	3.172	3.469	3.168	2.99	2.824	3.43	3.261	3.176	3.574	3.886	3.596	3.564	3.411	3.61	3.584	3.671	3.038	3.17	2.946	2.782	3.048	3.329	3.263	4.045	2.98	3.574	0.275	0.275	-0.438	-0.456	0.348	0.406	0.0843	0.108	-0.267	-0.343
IA17_02600	JPVW01000001.1	481121	481327	1	protein_coding	phage portal protein	BSU_26250	yqaN	unknown, skin element	yqaN	Lifestyles>Sporulation>Sporulation proteins>Newly identified sporulation proteins (based on transcription profiling)>nd ; Prophages and mobile genetic elements>Prophages>Skin element>nd>nd	SigA Regulon[sigma factor] ; SknR Regulon[repression]	6.187	6.477	6.377	7.087	6.583	7.055	5.612	5.765	5.682	6.34	6.539	6.181	6.177	6.226	6.409	6.033	6.064	6.034	7.546	7.284	7.232	6.473	6.588	6.833	6.132	6.18	5.797	0.0815	0.0815	0.853	0.856	-0.338	-0.655	0.201	0.515	0.0188	0.0564
IA17_02605	JPVW01000001.1	481401	482330	-1	protein_coding	hypothetical protein	BSU_26230	yqaP	unknown	yqaP	Prophages and mobile genetic elements>Prophages>Skin element>nd>nd	AbrB Regulon[repression]	8.365	8.495	8.732	8.224	8.07	8.046	6.682	6.737	6.615	8.343	8.319	7.922	8.295	7.814	8.317	8.106	8.106	8.477	8.231	8.303	8.148	8.004	7.937	7.971	6.81	7.782	7.21	0.779	0.779	0.563	0.899	-0.0107	-0.0389	0.0268	0.0976	0.0627	0.229
IA17_02610	JPVW01000001.1	482528	482983	1	protein_coding	hypothetical protein	BSU_26220	yqaQ	unknown	yqaQ	Prophages and mobile genetic elements>Prophages>Skin element>nd>nd	NA	2.322	2.571	2.597	2.537	2.419	2.431	2.575	2.422	2.618	2.517	2.492	2.495	2.514	2.552	2.436	2.542	2.543	2.508	2.417	2.558	2.439	2.417	2.506	2.541	2.404	2.421	2.549	0.117	0.117	-0.299	-0.301	-0.0119	-0.0126	0.0959	0.101	0.0128	0.0136
IA17_02615	JPVW01000001.1	483127	483591	1	protein_coding	hypothetical protein	BSU_26210	yqaR	unknown	yqaR	Prophages and mobile genetic elements>Prophages>Skin element>nd>nd	SigD Regulon[sigma factor]	4.45	4.932	4.584	5.701	5.735	5.549	4.15	4.066	3.695	5.633	5.505	4.786	6.117	5.032	5.247	5.27	5.114	6.012	3.386	3.568	3.577	4.045	4.458	4.091	3.939	3.905	4.014	0.852	0.852	-0.342	-0.654	0.259	0.655	0.0614	0.205	-0.115	-0.392
IA17_02620	JPVW01000001.1	483659	484378	1	protein_coding	hypothetical protein	BSU_26200	yqaS	similar to phage-related terminase	yqaS	Prophages and mobile genetic elements>Prophages>Skin element>nd>nd	SigD Regulon[sigma factor]	3.283	3.265	3.168	4.575	4.394	4.099	3.512	3.418	3.341	3.422	3.411	3.206	3.732	3.133	3.267	3.397	3.068	3.483	3.045	2.952	2.958	3.005	3.282	2.966	3.027	2.843	2.944	0.373	0.373	-0.639	-0.689	-0.026	-0.0387	0.36	0.536	-0.102	-0.179
IA17_02625	JPVW01000001.1	484365	485666	1	protein_coding	terminase	BSU_26190	yqaT	similar to phage-related terminase	yqaT	Prophages and mobile genetic elements>Prophages>Skin element>nd>nd	NA	2.772	2.833	2.897	3.371	3.209	3.166	3.233	2.981	3.003	2.972	2.867	2.802	3	2.87	2.847	2.803	2.827	2.86	2.726	2.906	2.796	2.878	3.051	2.749	2.761	2.788	2.895	-0.218	-0.218	-0.517	-0.529	0.0788	0.0952	0.446	0.541	0.0966	0.139
IA17_02630	JPVW01000001.1	485670	487202	1	protein_coding	phage portal protein	BSU_26180	yqbA	similar to phage-related protein	yqbA	Prophages and mobile genetic elements>Prophages>Skin element>nd>nd ; Groups of genes>Efp-dependent proteins>nd>nd>nd	NA	2.653	2.723	2.788	2.806	2.755	2.839	3.446	3.531	3.448	2.782	2.748	2.729	2.781	2.711	2.673	2.616	2.665	2.808	2.92	3.065	2.973	2.757	2.797	2.684	2.884	2.816	2.943	-0.715	-0.715	-0.445	-0.637	-0.374	-0.693	0.184	0.475	-0.08	-0.234
IA17_02635	JPVW01000001.1	487199	488116	1	protein_coding	hypothetical protein	BSU_26170	yqbB	unknown	yqbB	Prophages and mobile genetic elements>Prophages>Skin element>nd>nd	NA	2.746	2.954	2.789	3.103	3.078	3.054	3.287	3.119	3.092	2.993	2.903	2.834	2.892	2.933	2.984	2.795	2.829	2.963	3.056	3.115	3.131	2.78	2.835	2.861	2.911	2.901	2.899	-0.468	-0.468	-0.235	-0.266	-0.493	-0.579	0.213	0.307	-0.182	-0.276
IA17_02640	JPVW01000001.1	488157	488810	1	protein_coding	hypothetical protein	BSU_26160	yqbC	unknown	yqbC	Prophages and mobile genetic elements>Prophages>Skin element>nd>nd	NA	6.321	6.389	6.55	5.278	5.85	5.913	5.199	4.938	4.672	5.609	5.551	5.956	5.671	5.637	6.473	6.253	5.974	6.312	4.72	4.899	4.873	5.317	5.376	5.496	4.991	6.376	5.965	0.583	0.583	-0.13	-0.16	0.548	0.683	-0.528	-0.9	0.117	0.458
IA17_02645	JPVW01000001.1	488843	489811	1	protein_coding	phage portal protein	BSU_26150	yqbD	similar to phage-related protein	yqbD	Prophages and mobile genetic elements>Prophages>Skin element>nd>nd	NA	2.94	2.814	2.709	4.624	4.093	4.437	2.899	2.881	2.849	2.816	2.863	2.803	2.787	2.751	2.882	2.7	2.625	2.886	2.835	2.827	2.898	3.02	3.235	3.146	2.849	2.842	2.888	-0.399	-0.399	0.34	0.37	0.334	0.392	0.3	0.382	0.46	0.635
IA17_02650	JPVW01000001.1	489830	490765	1	protein_coding	phage portal protein	BSU_26140	yqbE	similar to phage-related protein	yqbE	Prophages and mobile genetic elements>Prophages>Skin element>nd>nd	NA	3.024	3.263	3.184	4.852	4.028	4.542	3.327	3.088	3.239	2.966	3.138	2.989	3.074	3.093	3.249	3.211	3.147	2.876	3.346	3.461	3.397	3.247	3.348	3.388	3.236	3.389	3.296	-0.606	-0.606	0.531	0.668	0.00584	0.00987	-0.0194	-0.0328	0.104	0.176
IA17_02655	JPVW01000001.1	490776	491087	1	protein_coding	hypothetical protein	BSU_26130	yqbF	unknown	yqbF	Prophages and mobile genetic elements>Prophages>Skin element>nd>nd	NA	3.011	2.881	2.885	4.792	3.967	4.227	3.178	2.964	2.925	2.982	3.187	2.939	3.054	3.084	3.105	2.829	2.968	3.204	3.248	2.854	3.14	3.115	3.217	3.131	3.257	3.194	2.968	-0.174	-0.174	0.245	0.249	0.312	0.327	0.209	0.232	-0.0507	-0.0578
IA17_02660	JPVW01000001.1	491091	491486	1	protein_coding	hypothetical protein	BSU_26120	yqbG	unknown	yqbG	Prophages and mobile genetic elements>Prophages>Skin element>nd>nd	NA	2.923	3.125	3.109	4.766	3.866	4.36	3.309	3.102	3.037	3.321	3.45	3.099	3.92	3.246	3.174	3.433	3.123	3.419	3.16	3.298	3.256	3.181	3.709	3.11	3.468	3.441	3.281	0.234	0.234	0.118	0.121	0.483	0.5	0.266	0.319	-0.437	-0.552
IA17_02665	JPVW01000001.1	491483	491845	1	protein_coding	phage portal protein	BSU_26110	yqbH	similar to phage-related protein	yqbH	Prophages and mobile genetic elements>Prophages>Skin element>nd>nd	NA	2.896	2.629	2.519	2.943	3.009	2.991	2.966	2.668	2.612	2.72	2.839	2.536	2.826	2.7	2.711	2.395	2.622	2.594	2.577	2.722	2.494	2.748	2.863	2.66	2.748	2.762	2.755	-0.242	-0.242	-0.161	-0.166	0.489	0.511	0.467	0.568	-0.0435	-0.0643
IA17_02670	JPVW01000001.1	491842	492345	1	protein_coding	phage portal protein	BSU_26100	yqbI	similar to phage-related protein	yqbI	Prophages and mobile genetic elements>Prophages>Skin element>nd>nd	NA	2.636	2.665	2.672	2.743	2.968	2.6	3.083	3.101	3.208	2.368	2.439	2.516	2.469	2.627	2.545	2.568	2.459	2.392	2.677	2.594	2.671	2.617	2.591	2.599	2.935	2.602	2.937	-0.84	-0.84	-0.419	-0.772	-0.185	-0.536	-0.0304	-0.104	-0.0588	-0.203
IA17_02675	JPVW01000001.1	492358	492795	1	protein_coding	phage portal protein	BSU_26090	yqbJ	similar to phage-related protein	yqbJ	Prophages and mobile genetic elements>Prophages>Skin element>nd>nd	NA	2.531	2.511	2.548	2.961	2.688	2.637	2.663	2.857	2.803	2.322	2.413	2.458	2.522	2.446	2.44	2.469	2.403	2.402	2.514	2.567	2.466	2.629	2.654	2.424	2.539	2.551	2.577	-0.74	-0.74	-0.318	-0.473	-0.193	-0.325	0.0432	0.077	0.13	0.232
IA17_02680	JPVW01000001.1	492795	492983	1	protein_coding	hypothetical protein	BSU_26089	yqzN	unknown	yqzN	Prophages and mobile genetic elements>Prophages>Skin element>nd>nd	NA	2.422	2.322	2.401	2.497	3.061	2.682	2.322	2.322	2.638	2.322	2.427	2.322	2.402	2.395	2.322	2.322	2.322	2.322	2.436	2.322	2.379	2.322	2.322	2.322	2.388	2.322	2.322	-0.149	-0.149	-0.226	-0.229	-0.407	-0.423	0.294	0.337	-0.201	-0.245
IA17_02685	JPVW01000001.1	492984	494384	1	protein_coding	phage portal protein	BSU_26075	yqbK	similar to sheath tail protein	yqbK	Prophages and mobile genetic elements>Prophages>Skin element>nd>nd	NA	2.724	2.756	2.794	2.79	2.79	2.605	2.803	3.191	3.247	3.102	3.053	3.228	2.88	3.201	3.055	2.941	3.026	2.754	3.469	3.132	3.125	3.135	2.956	3.163	2.968	2.824	2.841	-0.0376	-0.0376	0.186	0.187	-0.688	-0.7	0.186	0.265	0.267	0.395
IA17_02690	JPVW01000001.1	494387	494830	1	protein_coding	phage portal protein	BSU_26060	yqbM	similar to phage-related R-Type bacteriocin tube protein	yqbM	Prophages and mobile genetic elements>Prophages>Skin element>nd>nd	NA	4.149	4.115	4.46	3.603	3.213	3.726	3.838	4.417	4.437	4.324	4.531	4.905	4.333	4.797	4.992	4.459	4.652	4.278	5.05	4.59	4.368	4.61	4.531	4.847	4.235	4.199	4.423	0.343	0.343	0.346	0.369	-0.331	-0.379	-0.223	-0.276	0.371	0.478
IA17_02700	JPVW01000001.1	495553	495732	-1	protein_coding	Toxic peptide TxpA	BSU_26050	txpA	toxic peptide, eliminates defective cells from developing biofilms	txpA;yqcR	Lifestyles>Coping with stress>Toxins, antitoxins and immunity against toxins>nd>nd ; Lifestyles>Coping with stress>Toxins, antitoxins and immunity against toxins>Type 1 TA systems>nd ; Prophages and mobile genetic elements>Prophages>Skin element>nd>nd ; Groups of genes>Membrane proteins>nd>nd>nd	Spo0A Regulon[transcription activation] ; SigA Regulon[sigma factor] ; RatA Regulon[antisense RNA]	9.383	10.33	10.19	10.46	10.52	11.2	9.502	10.04	9.838	9.242	9.437	9.862	9.672	9.746	11.07	9.463	9.064	9.37	10.95	11.44	10.9	10.58	10.58	11.01	10.89	11.22	11.1	-0.533	-0.533	0.63	0.745	0.0454	0.0805	-0.247	-0.438	0.0226	0.0446
IA17_02705	JPVW01000001.1	495878	496327	1	protein_coding	phage portal protein	BSU_26040	yqbN/2	similar to phage-related protein, part of the yqbN pseudogene	yqbN/2	Prophages and mobile genetic elements>Prophages>Skin element>nd>nd ; Groups of genes>Pseudogenes>nd>nd>nd	NA	2.365	2.607	2.389	2.471	2.512	2.719	3.116	3.5	3.227	2.519	2.41	2.577	2.455	2.384	2.518	2.465	2.635	2.438	2.695	2.794	2.67	2.775	2.797	2.993	3.097	2.815	2.799	-0.887	-0.887	-0.283	-0.611	-0.112	-0.305	0.0375	0.107	0.0887	0.256
IA17_02715	JPVW01000001.1	496509	501266	1	protein_coding	hypothetical protein	BSU_26030	yqbO	similar to phage-related protein	yqbO	Prophages and mobile genetic elements>Prophages>Skin element>nd>nd ; Groups of genes>Phosphoproteins>Phosphorylation on a Ser residue>nd>nd	NA	2.682	2.645	2.655	2.824	2.728	2.835	3.074	3.032	2.984	2.758	2.729	2.695	2.729	2.704	2.669	2.651	2.754	2.683	3.032	3.015	3.047	2.89	2.943	2.874	2.881	2.841	2.912	-0.853	-0.853	0.195	0.373	-0.289	-0.597	0.267	0.687	-0.00288	-0.0102
IA17_02720	JPVW01000001.1	501259	501918	1	protein_coding	phage portal protein	BSU_26020	yqbP	similar to phage-related protein	yqbP	Prophages and mobile genetic elements>Prophages>Skin element>nd>nd	NA	2.641	2.475	2.615	2.474	2.839	2.572	3.703	4.116	3.905	2.492	2.552	2.569	2.659	2.666	2.549	2.634	2.445	2.453	2.97	2.83	2.803	2.628	2.714	2.86	3.219	2.944	3.171	-0.813	-0.813	-0.479	-0.823	-0.21	-0.636	0.0549	0.215	-0.0723	-0.29
IA17_02730	JPVW01000001.1	502907	503170	1	protein_coding	phage portal protein	BSU_26010	yqbQ	similar to phage-related protein	yqbQ	Prophages and mobile genetic elements>Prophages>Skin element>nd>nd	NA	2.464	3.086	2.634	3.121	2.886	3.007	2.886	3.125	3.195	3.179	3.133	2.927	2.776	2.929	2.938	2.601	2.685	2.736	3.07	3.163	2.873	2.717	3.186	2.892	3.036	3.048	3.083	-0.431	-0.431	-0.0241	-0.0267	-0.0231	-0.0256	0.369	0.41	-0.153	-0.186
IA17_02735	JPVW01000001.1	503183	503608	1	protein_coding	phage portal protein	BSU_26000	yqbR	similar to phage-related protein	yqbR	Prophages and mobile genetic elements>Prophages>Skin element>nd>nd	NA	2.322	2.403	2.358	2.479	2.322	2.322	2.417	2.358	2.322	2.377	2.415	2.322	2.358	2.322	2.322	2.322	2.322	2.322	2.448	2.506	2.348	2.357	2.356	2.46	2.352	2.393	2.369	-0.322	-0.322	0.445	0.47	-0.0142	-0.017	0.342	0.409	-0.0918	-0.12
IA17_02740	JPVW01000001.1	503601	504647	1	protein_coding	phage portal protein	BSU_25990	yqbS	similar to phage-related protein	yqbS	Prophages and mobile genetic elements>Prophages>Skin element>nd>nd	NA	2.359	2.42	2.379	2.481	2.525	2.44	2.462	2.451	2.487	2.344	2.453	2.428	2.395	2.414	2.434	2.457	2.455	2.47	2.595	2.516	2.519	2.471	2.496	2.435	2.538	2.542	2.443	-0.541	-0.541	0.45	0.535	-0.223	-0.313	-0.212	-0.315	-0.166	-0.26
IA17_02745	JPVW01000001.1	504631	505209	1	protein_coding	phage portal protein	BSU_25980	yqbT	similar to phage-related protein	yqbT	Prophages and mobile genetic elements>Prophages>Skin element>nd>nd	NA	2.599	2.767	2.673	2.695	2.541	2.604	2.894	2.898	2.981	2.806	2.695	2.769	2.7	2.868	2.893	2.893	2.843	2.905	2.866	3.139	2.845	2.764	2.762	2.85	3.054	2.892	2.953	-0.515	-0.515	0.0327	0.0382	-0.27	-0.315	-0.445	-0.547	-0.373	-0.548
IA17_02750	JPVW01000001.1	505206	505478	1	protein_coding	hypothetical protein	BSU_25970	yqcA	similar to phage-related protein	yqcA	Prophages and mobile genetic elements>Prophages>Skin element>nd>nd	NA	2.585	2.766	2.986	2.855	2.871	3.047	2.972	2.964	2.954	3.056	2.395	2.936	3.032	2.878	2.711	2.854	2.742	2.912	3.301	3.071	3.31	2.973	3.103	3.09	3.102	2.802	3.346	-0.485	-0.485	0.448	0.512	-0.0999	-0.133	0.0064	0.0086	-0.179	-0.241
IA17_02755	JPVW01000001.1	505481	506581	1	protein_coding	hypothetical protein	BSU_25950	yqcC	similar to phage-related protein	yqcC	Prophages and mobile genetic elements>Prophages>Skin element>nd>nd	NA	2.697	2.715	2.803	3.019	2.867	2.955	3.032	3.265	3.193	2.796	2.873	2.92	2.617	2.918	2.885	2.842	2.939	2.733	3.362	2.991	3.12	2.879	2.858	3.009	3.034	3.05	2.798	-0.636	-0.636	0.0228	0.0296	-0.54	-0.699	-0.0307	-0.0556	0.0815	0.148
IA17_02760	JPVW01000001.1	506591	506926	1	protein_coding	phage portal protein	BSU_25940	yqcD	similar to phage-related protein	yqcD	Prophages and mobile genetic elements>Prophages>Skin element>nd>nd	NA	2.435	2.564	2.573	2.607	2.452	2.535	3.032	3.045	2.954	2.58	2.599	2.47	2.538	2.556	2.579	2.438	2.392	2.699	2.596	2.957	2.887	2.641	2.528	2.494	2.661	2.652	2.762	-0.683	-0.683	-0.228	-0.312	-0.37	-0.533	0.135	0.23	-0.143	-0.251
IA17_02765	JPVW01000001.1	506923	507087	1	protein_coding	phage portal protein	BSU_25920	yqxG	similar to phage-related lytic exoenzyme	yqxG;yqdC	Prophages and mobile genetic elements>Prophages>Skin element>nd>nd	NA	2.543	2.522	2.577	2.852	2.977	2.84	3.28	3.41	2.964	2.322	2.441	2.608	2.582	2.827	2.918	2.918	2.527	2.705	2.881	3.41	2.918	2.849	2.714	2.412	2.604	2.73	2.792	-0.509	-0.509	-0.134	-0.156	-0.518	-0.609	-0.221	-0.328	0.0441	0.0693
IA17_02770	JPVW01000001.1	507175	508068	1	protein_coding	phage portal protein	BSU_25910	yqxH	holin, skin element	yqxH;yqdD	Prophages and mobile genetic elements>Prophages>Skin element>nd>nd	NA	2.819	2.954	2.941	3.443	3.001	3.184	3.747	3.741	3.535	2.868	2.931	3.112	2.951	2.946	3.063	3.054	3.115	3.123	3.567	3.43	3.35	3.199	3.308	3.253	3.449	3.448	3.578	-0.929	-0.929	-0.0642	-0.173	-0.134	-0.369	-0.138	-0.407	-0.0507	-0.164
IA17_02775	JPVW01000001.1	508113	508535	1	protein_coding	holin	BSU_25900	cwlA	N-acetylmuramoyl-L-alanine amidase	cwlA	Cellular processes>Cell envelope and cell division>Cell wall degradation/ turnover>Autolysis>nd ; Prophages and mobile genetic elements>Prophages>Skin element>nd>nd	NA	2.689	2.815	2.586	2.751	2.699	2.598	4.788	4.846	4.92	2.836	2.546	2.853	2.68	2.828	2.958	2.851	3.049	3.097	3.802	3.482	3.372	3.034	3.03	3.291	3.936	3.183	3.664	-0.825	-0.825	-0.402	-0.711	-0.315	-0.794	0.00191	0.00793	-0.0654	-0.271
IA17_02780	JPVW01000001.1	508580	509398	1	protein_coding	N-acetylmuramoyl-L-alanine amidase	BSU_25890	yqxI	unknown secreted protein	yqxI;yqdE	Prophages and mobile genetic elements>Prophages>Skin element>nd>nd ; Groups of genes>Secreted proteins>nd>nd>nd	Spo0A Regulon[activation] ; CcpA Regulon[repression] ; AbrB Regulon[repression]	2.481	2.561	2.64	3.15	3.016	3.121	5.343	5.558	5.277	2.657	2.752	2.993	2.818	2.936	2.921	3.096	3.041	2.724	3.685	3.807	3.611	3.395	2.946	3.165	3.983	3.45	3.648	-0.808	-0.808	-0.436	-0.74	-0.345	-0.868	0.0369	0.187	-0.00842	-0.0436
IA17_02785	JPVW01000001.1	509563	510042	1	protein_coding	hypothetical protein	BSU_25880	yqxJ	unknown	yqxJ;yqdF	Prophages and mobile genetic elements>Prophages>Skin element>nd>nd	Spo0A Regulon[activation] ; CcpA Regulon[repression] ; AbrB Regulon[repression]	11.33	11.68	11.13	12.4	12.94	13.19	10.15	10.85	10.13	8.247	8.146	10.66	7.631	9.2	10.7	9.767	9.718	9.563	10.37	10.49	10.57	11.84	11.83	12.22	11.82	12.67	12.34	-0.685	-0.685	0.336	0.461	0.3	0.465	-0.433	-0.758	0.316	0.845
IA17_02790	JPVW01000001.1	510058	510420	1	protein_coding	hypothetical protein	BSU_25870	yqcF	antitoxin	yqcF	Lifestyles>Coping with stress>Toxins, antitoxins and immunity against toxins>Type 2 TA systems>nd ; Lifestyles>Coping with stress>Toxins, antitoxins and immunity against toxins/ based on similarity>nd>nd ; Prophages and mobile genetic elements>Prophages>Skin element>nd>nd ; Groups of genes>Essential genes>nd>nd>nd	Spo0A Regulon[activation] ; AbrB Regulon[repression]	11.19	11.52	11.08	12.4	12.74	12.99	10.03	10.87	10.08	8.141	8.142	10.57	7.701	9.174	10.5	9.796	9.641	9.514	10.25	10.36	10.45	11.89	11.73	12.08	11.77	12.48	12.13	-0.687	-0.687	0.329	0.453	0.295	0.456	-0.427	-0.742	0.32	0.828
IA17_02800	JPVW01000001.1	510681	511259	-1	protein_coding	hypothetical protein	BSU_25860	yqcG	toxin, eliminates defective cells from developing biofilms, DNase activity	yqcG	Lifestyles>Coping with stress>Toxins, antitoxins and immunity against toxins>Type 2 TA systems>nd ; Lifestyles>Coping with stress>Toxins, antitoxins and immunity against toxins/ based on similarity>nd>nd ; Prophages and mobile genetic elements>Prophages>Skin element>nd>nd	Spo0A Regulon[activation] ; AbrB Regulon[repression]	9.125	9.022	8.929	10.21	9.801	9.937	8.169	8.142	8.054	8.494	8.468	8.66	8.438	8.443	8.802	8.6	8.626	8.621	8.032	8.101	8.09	8.292	8.265	8.411	8.357	8.813	8.391	0.592	0.592	-0.164	-0.204	0.524	0.664	-0.46	-0.781	0.1	0.272
IA17_02805	JPVW01000001.1	511274	512869	-1	protein_coding	hypothetical protein	BSU_25850	yqzI	unknown	yqzI	Prophages and mobile genetic elements>Prophages>Skin element>nd>nd	NA	8.7	8.409	8.494	9.117	9.013	9.351	7.93	7.934	7.701	8.22	8.106	8.286	8.176	8.103	8.478	8.179	8.171	7.951	7.176	7.052	7.128	7.947	7.724	7.903	7.573	8.225	7.978	0.503	0.503	-0.564	-0.652	0.503	0.767	-0.178	-0.424	0.278	0.732
IA17_02815	JPVW01000001.1	513507	513641	-1	protein_coding	phosphatase	BSU_25840	phrE	response regulator aspartate phosphatase (RapE) regulator, control of the phosphorelay	phrE	Information processing>Regulation of gene expression>Transcription factors and their control>Control of two-component response regulators>Control of response regulators/ other ; Information processing>Regulation of gene expression>phosphorelay>Other protein controlling the activity of the phosphorelay>nd ; Information processing>Regulation of gene expression>Quorum sensing>nd>nd ; Lifestyles>Spor…	SigA Regulon[sigma factor] ; ComA Regulon[activation] ; CodY Regulon[repression] ; SigH Regulon[sigma factor] ; CcpA Regulon[repression] ; AbrB Regulon[repression]	10.24	10.69	10.51	13.42	12.73	12.99	10.49	10.77	10.6	9.755	9.78	10.3	9.47	9.785	10.41	9.912	9.978	10.3	11.09	11.22	11.07	10.96	10.94	11.23	11.4	11.8	11.42	-0.79	-0.79	0.468	0.764	0.145	0.367	-0.27	-0.735	0.0407	0.163
IA17_02820	JPVW01000001.1	513631	514758	-1	protein_coding	aspartate phosphatase	BSU_25830	rapE	response regulator aspartate phosphatase, dephosphorylates Spo0F-P, control of the phosphorelay	rapE;yqcH	Information processing>Protein synthesis, modification and degradation>Protein modification>Protein phosphatases>nd ; Information processing>Regulation of gene expression>Transcription factors and their control>Control of two-component response regulators>Response regulator aspartate phosphatase ; Information processing>Regulation of gene expression>phosphorelay>Phosphatases controlling the phosp…	ComA Regulon[activation] ; CodY Regulon[repression]	5.607	5.53	5.581	6.129	6.766	6.903	5.728	6.302	5.718	4.366	4.286	5.674	4.153	4.853	5.843	4.84	4.816	5.042	4.538	4.63	4.888	5.29	5.068	5.406	5.493	6.05	5.846	-0.63	-0.63	-0.374	-0.481	0.16	0.234	-0.491	-0.741	0.34	0.764
IA17_02825	JPVW01000001.1	515201	515965	1	protein_coding	hypothetical protein	BSU_25820	yqcI	unknown	yqcI	Lifestyles>Sporulation>Sporulation proteins>Newly identified sporulation proteins (based on transcription profiling)>nd ; Prophages and mobile genetic elements>Prophages>Skin element>nd>nd	NA	2.799	3.354	3.466	3.219	3.054	3.421	6.977	7.254	6.533	3.06	2.909	3.29	2.983	3.201	3.352	3.468	3.406	3.236	4.52	4.905	4.562	3.824	4.797	4.73	7.246	5.072	6.479	-0.948	-0.948	-0.233	-0.729	0.00588	0.0269	-0.0573	-0.262	-0.169	-0.801
IA17_02830	JPVW01000001.1	516337	516654	1	protein_coding	ArsR family transcriptional regulator	BSU_25810	arsR	transcriptional regulator of the [SW|ArsR family], arsenic resistance operon repressor	arsR;yqcJ	Information processing>Regulation of gene expression>Transcription factors and their control>Transcription factors/ other>nd ; Lifestyles>Coping with stress>Resistance against toxic metals>nd>nd ; Prophages and mobile genetic elements>Prophages>Skin element>nd>nd	SigA Regulon[sigma factor] ; ArsR Regulon[repression] ; SigF Regulon[sigma factor]	4.051	3.776	3.793	4.264	4.351	4.352	4.953	4.698	4.488	4.448	3.997	4.266	4.068	4.198	4.621	3.712	3.872	3.93	5.431	4.421	4.957	3.568	3.502	4.036	4.258	4.091	3.862	-0.306	-0.306	-0.077	-0.0809	-0.594	-0.626	0.124	0.168	-0.158	-0.217
IA17_02835	JPVW01000001.1	516715	517155	1	protein_coding	hypothetical protein	BSU_25800	yqcK	similar to C-As lyase	yqcK	Lifestyles>Sporulation>Sporulation proteins>Sporulation proteins/ other>nd ; Lifestyles>Coping with stress>Resistance against toxic metals>nd>nd ; Prophages and mobile genetic elements>Prophages>Skin element>nd>nd	SigA Regulon[sigma factor] ; ArsR Regulon[repression] ; SigF Regulon[sigma factor]	3.652	3.679	3.205	3.982	3.944	3.733	5.974	5.543	5.439	3.764	3.811	3.724	3.601	3.695	3.755	3.732	3.509	3.647	4.938	3.774	4.728	3.208	3.5	3.262	4.367	3.695	3.778	-0.603	-0.603	-0.469	-0.588	-0.45	-0.697	0.169	0.366	-0.136	-0.316
IA17_02840	JPVW01000001.1	517178	518218	1	protein_coding	arsenic resistance protein ArsB	BSU_25790	arsB	extrusion of arsenite	arsB;yqcL	Cellular processes>Transporters>Transporters/ other>Metal ion transporter>nd ; Lifestyles>Coping with stress>Resistance against toxic metals>nd>nd ; Prophages and mobile genetic elements>Prophages>Skin element>nd>nd	SigA Regulon[sigma factor] ; ArsR Regulon[repression] ; SigF Regulon[sigma factor]	4.108	4.031	3.853	4.599	4.479	4.34	6.262	5.698	5.741	3.888	3.931	4.018	4.068	3.979	4.124	4.074	3.934	4.308	4.916	4.053	4.935	3.826	3.922	3.83	4.753	4.247	4.288	-0.668	-0.668	-0.492	-0.661	-0.36	-0.645	0.0863	0.203	-0.107	-0.256
IA17_02845	JPVW01000001.1	518230	518649	1	protein_coding	arsenate reductase	BSU_25780	arsC	arsenate reductase	arsC;yqcM	Lifestyles>Coping with stress>Resistance against toxic metals>nd>nd ; Prophages and mobile genetic elements>Prophages>Skin element>nd>nd	SigA Regulon[sigma factor] ; ArsR Regulon[repression] ; SigF Regulon[sigma factor]	4.046	4.349	3.895	4.288	4.122	4.265	6.715	6.36	6.175	3.998	4.387	4.31	4.254	4.375	4.45	4.556	4.162	4.479	5.233	4.589	5.098	3.797	4.257	4.071	5.23	4.431	4.777	-0.674	-0.674	-0.518	-0.702	-0.361	-0.686	0.0447	0.117	-0.16	-0.42
IA17_02850	JPVW01000001.1	519098	520600	1	protein_coding	DNA recombinase	BSU_25770	spoIVCA	site-specific DNA recombinase required for creating the sigK gene (excision of the skin element)	spoIVCA;cisA	Information processing>Genetics>DNA repair/ recombination>Excision of prophages>nd ; Information processing>Regulation of gene expression>Sigma factors and their control>Control of sigma factors>nd ; Lifestyles>Sporulation>Sporulation proteins>Sporulation proteins/ other>nd ; Prophages and mobile genetic elements>Prophages>Skin element>nd>nd	SigE Regulon[sigma factor] ; SpoIIID Regulon[activation]	4.323	4.623	4.782	3.809	4.122	4.353	8.098	7.593	7.693	4.66	4.624	4.6	4.707	4.732	4.7	4.85	4.775	4.474	5.216	5.518	5.389	4.919	5.38	5.312	7.166	6.124	6.576	-0.882	-0.882	-0.433	-0.918	-0.0232	-0.124	0.0269	0.145	-0.139	-0.76
IA17_02860	JPVW01000001.1	521174	521584	1	protein_coding	sporulation protein	BSU_25750	nucB	[SW|sporulation]-specific extracellular nuclease	nucB	Metabolism>Nucleotide metabolism>Utilization of nucleotides>nd>nd ; Groups of genes>Secreted proteins>nd>nd>nd	SigE Regulon[sigma factor]	4.559	4.423	4.216	4.532	4.236	4.288	5.943	5.354	5.429	4.02	4.053	4.079	3.818	3.983	4.105	3.9	4.24	3.956	5.183	5.195	5.436	5.019	5.066	4.952	5.408	4.455	5.088	-0.929	-0.929	0.0966	0.261	-0.199	-0.558	0.166	0.56	0.0438	0.178
IA17_02865	JPVW01000001.1	521617	522339	-1	protein_coding	hypothetical protein	BSU_25740	yqeB	unknown	yqeB	Groups of genes>Membrane proteins>nd>nd>nd ; Groups of genes>Proteins of unknown function>nd>nd>nd	NA	7.082	7.076	7.128	6.665	6.673	6.675	7.077	7.25	6.814	6.238	6.219	6.43	6.031	5.983	6.45	6.209	6.292	6.37	7.597	7.865	7.833	7.341	7.231	7.266	6.917	7.147	7.227	-0.758	-0.758	0.557	0.853	-0.199	-0.585	0.0197	0.0714	0.11	0.4
IA17_02870	JPVW01000001.1	522591	523484	1	protein_coding	6-phosphogluconate dehydrogenase	BSU_25730	yqeC	similar to 6-phosphogluconate dehydrogenase	yqeC	Lifestyles>Sporulation>Sporulation proteins>Newly identified sporulation proteins (based on transcription profiling)>nd ; Groups of genes>Poorly characterized/ putative enzymes>nd>nd>nd	NA	3.55	3.448	3.677	3.025	3.152	2.999	5.428	4.904	4.808	3.383	3.402	3.459	3.228	3.546	3.371	3.576	3.385	3.349	3.797	3.869	3.924	3.568	3.61	3.582	4.224	3.487	3.928	-0.784	-0.784	-0.471	-0.758	-0.264	-0.651	0.124	0.402	-0.0169	-0.0601
IA17_02875	JPVW01000001.1	523503	524129	-1	protein_coding	hypothetical protein	BSU_25720	yqeD	unknown	yqeD	Groups of genes>Membrane proteins>nd>nd>nd ; Groups of genes>Proteins of unknown function>nd>nd>nd	NA	5.233	5.193	5.482	3.331	3.841	3.996	4.565	4.899	4.711	4.394	4.548	4.981	4.633	5.004	5.204	5.189	5.256	5.317	5.547	6.102	5.82	5.091	4.863	4.936	4.461	4.544	4.873	0.0748	0.0748	0.589	0.591	-0.627	-0.78	-0.348	-0.69	0.0488	0.134
IA17_02880	JPVW01000001.1	524316	525068	1	protein_coding	N-acetylmuramoyl-L-alanine amidase	BSU_25710	cwlH	N-acetylmuramoyl-L-alanine amidase	cwlH;yqeE	Cellular processes>Cell envelope and cell division>Cell wall degradation/ turnover>Autolysis>nd ; Lifestyles>Sporulation>Sporulation proteins>Sporulation proteins/ other>nd ; Groups of genes>Secreted proteins>nd>nd>nd	GerE Regulon[activation] ; SigK Regulon[sigma factor]	5.445	7.263	6.257	5.109	4.513	4.679	5.274	5.468	5.215	3.649	3.584	3.767	3.349	3.941	3.718	3.415	3.641	3.414	5.298	5.288	5.319	4.457	5.063	4.999	8.076	5.249	6.299	-0.876	-0.876	0.157	0.325	0.0759	0.166	-0.0546	-0.121	-0.309	-0.691
IA17_02885	JPVW01000001.1	525320	526051	1	protein_coding	hypothetical protein	BSU_25700	yqeF	unknown	yqeF	Groups of genes>Proteins of unknown function>nd>nd>nd	NA	7.084	7.324	7.535	7.257	7.211	7.494	6.498	6.749	6.49	7.199	7.251	7.662	7.168	7.262	7.81	7.687	7.654	7.436	7.259	7.136	6.977	6.923	6.546	6.62	6.679	6.922	6.86	0.814	0.814	0.0237	0.0408	-0.195	-0.335	-0.416	-0.76	-0.00684	-0.0192
IA17_02895	JPVW01000001.1	526357	526497	-1	protein_coding	sporulation protein	BSU_25690	sda	developmental checkpoint protein, controls the phosphorylation status of [[protein|2C54FE2ADC82FF414D732018C90649D477A925AD]]	sda	Information processing>Regulation of gene expression>phosphorelay>Proteins controlling the activity of the kinases>nd ; Lifestyles>Sporulation>phosphorelay>Proteins controlling the activity of the kinases>nd	SigA Regulon[sigma factor] ; DnaA Regulon[activation] ; LexA Regulon[repression]	8.915	9.151	9.408	8.557	9.079	9.539	8.095	8.348	8.028	8.943	9.04	9.304	8.955	8.888	9.779	9.497	9.271	9.464	8.942	9.054	8.84	8.414	8.607	8.674	8.657	9.336	9.225	0.641	0.641	0.227	0.295	0.183	0.249	-0.568	-0.8	-0.157	-0.368
IA17_02900	JPVW01000001.1	526859	527377	1	protein_coding	hypothetical protein	BSU_25680	yqeG	putative [SW|HAD superfamily] phosphatase	yqeG	Groups of genes>Essential genes>nd>nd>nd ; Groups of genes>Poorly characterized/ putative enzymes>nd>nd>nd	NA	6.673	6.296	6.724	3.801	4.649	4.516	6.238	5.776	6.049	7.552	7.471	6.805	7.359	6.868	6.823	6.88	6.953	6.69	6.808	6.63	6.661	6.539	7.038	6.728	5.697	6.185	6.656	0.805	0.805	0.243	0.41	0.156	0.288	0.375	0.723	0.038	0.106
IA17_02905	JPVW01000001.1	527381	528481	1	protein_coding	GTPase	BSU_25670	yqeH	assembly/ stability of the 30S subunit of the ribosome, assembly of the 70S ribosome	yqeH	Information processing>Protein synthesis, modification and degradation>Translation>Ribosome assembly>nd ; Groups of genes>GTP-binding proteins>nd>nd>nd	NA	7.419	6.836	6.856	5.15	5.574	5.286	6.435	5.857	6.278	7.732	7.63	6.853	7.505	6.993	6.779	6.839	7.055	6.809	7.066	7.142	7.212	7.069	7.45	7.129	6.241	6.368	6.37	0.655	0.655	0.467	0.619	0.0511	0.0861	0.553	0.936	0.0677	0.326
IA17_02910	JPVW01000001.1	528499	529341	1	protein_coding	shikimate dehydrogenase	BSU_25660	aroD	shikimate dehydrogenase	aroD	Metabolism>Amino acid/ nitrogen metabolism>Biosynthesis/ acquisition of amino acids>Biosynthesis/ acquisition of aromatic amino acids>nd	NA	7.675	7.164	7.112	6.012	6.153	5.688	6.596	6.043	6.461	7.886	7.911	7.158	7.691	7.29	7.069	7.179	7.252	7.253	7.18	7.178	7.277	7.202	7.332	7.055	6.494	6.552	6.15	0.798	0.798	0.31	0.515	-0.0341	-0.0661	0.477	0.925	0.0361	0.184
IA17_02915	JPVW01000001.1	529335	529625	1	protein_coding	RNA-binding protein	BSU_25650	yqeI	similar to predicted RNA-binding protein, may be involved in ribosome assembly	yqeI	Information processing>Protein synthesis, modification and degradation>Translation>Translation/ other/ based on similarity>nd	NA	7.966	7.452	7.589	5.735	5.877	5.874	6.943	6.778	7.06	8.462	8.29	7.88	8.2	8.117	7.911	7.723	7.78	7.69	7.721	7.747	7.741	7.201	7.528	7.332	6.735	6.741	6.505	0.863	0.863	0.125	0.248	-0.256	-0.523	0.335	0.803	0.00229	0.00921
IA17_02920	JPVW01000001.1	529637	530206	1	protein_coding	nicotinate-nucleotide adenylyltransferase	BSU_25640	nadD	nicotinamide-nucleotide adenylyltransferase	nadD;yqeJ	Metabolism>Additional metabolic pathways>Biosynthesis of cofactors>Biosynthesis of NAD(P)>nd ; Groups of genes>Essential genes>nd>nd>nd	NA	7.916	7.526	7.475	5.223	5.727	5.406	6.697	6.55	6.952	8.214	8.272	7.702	8.177	7.825	7.599	7.771	7.86	7.869	7.536	7.652	7.567	7.557	7.318	7.151	6.583	6.411	6.121	0.875	0.875	0.148	0.305	-0.28	-0.607	0.325	0.887	0.0378	0.224
IA17_02925	JPVW01000001.1	530196	530756	1	protein_coding	phosphohydrolase	BSU_25630	yqeK	symmetrically cleaving Ap<sub>4</sub>A hydrolase	yqeK	Metabolism>Nucleotide metabolism>Nucleotide metabolism/ other>nd>nd	NA	8.122	7.647	7.843	5.62	5.807	5.763	6.943	6.939	7.207	8.495	8.499	8.003	8.407	8.211	7.993	8.015	8.138	8.041	7.717	7.991	7.826	7.767	7.498	7.344	6.817	6.692	6.477	0.888	0.888	0.114	0.249	-0.308	-0.692	0.288	0.898	0.0352	0.25
IA17_02930	JPVW01000001.1	530774	531130	1	protein_coding	ribosomal silencing factor RsfS	BSU_25620	rsfS	ribosomal silencing factor	rsfS;yqeL	Information processing>Protein synthesis, modification and degradation>Translation>Translation/ other>nd	NA	8.472	8.034	8.309	5.997	6.066	6.169	7.327	7.311	7.512	8.715	8.763	8.36	8.748	8.569	8.454	8.446	8.551	8.59	7.918	8.264	8.073	8.107	7.607	7.514	7.093	7.089	6.728	0.913	0.913	0.0317	0.0778	-0.314	-0.773	0.182	0.708	0.0323	0.177
IA17_02935	JPVW01000001.1	531127	531870	1	protein_coding	methyltransferase	BSU_25610	yqeM	similar to SAM-dependent methyltransferase	yqeM	Groups of genes>Proteins of unknown function>nd>nd>nd	NA	8.695	8.424	8.639	6.189	5.982	5.964	7.588	7.82	7.882	8.915	8.924	8.595	8.992	8.806	8.754	8.758	8.812	8.974	7.98	8.309	8.065	8.24	7.718	7.564	7.439	7.268	7.018	0.913	0.913	-0.138	-0.338	-0.312	-0.812	0.113	0.504	-0.00823	-0.0425
IA17_02940	JPVW01000001.1	531936	532757	-1	protein_coding	competence protein	BSU_25600	comER	control of biofilm formation and sporulation via the phosphorelay	comER;comED	Information processing>Genetics>Genetic competence>nd>nd ; Lifestyles>Exponential and early post-exponential lifestyles>Genetic competence>nd>nd ; Lifestyles>Sporulation>Sporulation proteins>Newly identified sporulation proteins (based on transcription profiling)>nd	NA	5.884	4.973	5.164	5.72	5.644	5.603	10.81	10.88	10.57	3.434	3.398	4.343	3.324	3.638	3.779	3.621	3.423	3.502	6.196	6.697	6.24	6.144	6.76	6.717	9.615	8.521	8.955	-0.972	-0.972	-0.216	-0.925	0.0102	0.115	0.000489	0.00554	-0.0265	-0.3
IA17_02945	JPVW01000001.1	532841	533458	1	protein_coding	competence protein ComE	BSU_25590	comEA	membrane DNA receptor, plays an important role in the transfer of transforming DNA into the DNA channel and in controlling the rate of DNA uptake	comEA;comD	Information processing>Genetics>Genetic competence>nd>nd ; Lifestyles>Exponential and early post-exponential lifestyles>Genetic competence>nd>nd ; Groups of genes>Membrane proteins>nd>nd>nd	ComK Regulon[activation] ; SigA Regulon[sigma factor]	5.116	4.082	4.128	3.45	4.897	4.098	2.682	2.62	2.546	2.601	2.674	2.666	2.512	2.773	2.653	2.618	2.653	2.461	3.017	2.68	2.805	2.627	2.738	2.693	3.368	2.862	2.909	-0.475	-0.475	0.305	0.347	0.154	0.187	-0.129	-0.159	-0.405	-0.506
IA17_02950	JPVW01000001.1	533525	534094	1	protein_coding	competence protein ComE	BSU_25580	comEB	dCMP deaminase, late competence protein required for DNA binding and uptake, recruitment of [[protein|41DFEF8A6BC7E34A6681C26D92F2B08DC120A957]] to the cell pole	comEB;comD	Information processing>Genetics>Genetic competence>nd>nd ; Lifestyles>Exponential and early post-exponential lifestyles>Genetic competence>nd>nd	ComK Regulon[activation] ; SigA Regulon[sigma factor]	6.422	5.844	5.957	4.836	5.836	5.255	5.395	5.297	5.061	5.578	5.502	5.343	5.466	5.579	5.658	5.396	5.171	5.161	5.83	5.914	5.925	4.856	5.19	5.27	5.387	5.552	5.439	0.0617	0.0617	0.375	0.376	-0.292	-0.316	0.0132	0.0151	-0.416	-0.474
IA17_02955	JPVW01000001.1	534098	536428	1	protein_coding	competence protein ComE	BSU_25570	comEC	channel protein for DNA binding and uptake	comEC;comD	Information processing>Genetics>Genetic competence>nd>nd ; Lifestyles>Exponential and early post-exponential lifestyles>Genetic competence>nd>nd ; Groups of genes>Membrane proteins>nd>nd>nd	ComK Regulon[activation] ; SigA Regulon[sigma factor]	5.892	5.16	5.335	4.525	4.679	4.999	4.527	4.783	4.714	4.815	4.862	5	4.768	4.891	4.878	4.869	4.863	4.694	5.074	5.066	4.831	4.893	4.728	4.889	4.52	4.669	4.82	0.387	0.387	0.475	0.515	-0.457	-0.578	-0.0823	-0.128	0.246	0.385
IA17_02960	JPVW01000001.1	536468	536602	-1	protein_coding	membrane protein	BSU_25569	yqzM	unknown	yqzM	Groups of genes>Proteins of unknown function>nd>nd>nd	NA	8.588	9.249	9.012	10.5	9.769	10.17	9.352	10.25	9.729	8.105	8.316	8.5	8.267	8.473	10.42	7.65	7.414	7.734	8.834	9.204	8.674	9.263	8.865	9.118	10.58	9.721	10.02	-0.743	-0.743	-0.115	-0.172	0.0653	0.099	-0.143	-0.218	0.00652	0.0102
IA17_02965	JPVW01000001.1	536832	537875	1	protein_coding	DNA polymerase III subunit delta	BSU_25560	holA	DNA polymerase III, delta subunit, part of the clamp-loader complex and the [SW|replisome]	holA;yqeN	Information processing>Genetics>DNA replication>nd>nd ; Groups of genes>Essential genes>nd>nd>nd	NA	6.424	6.38	6.492	5.485	6.137	6.168	6.155	6.395	6.149	6.664	6.627	6.412	6.6	6.374	6.503	6.155	6.013	5.993	6.234	6.575	6.419	6.354	6.207	6.374	6.126	6.164	6.44	0.263	0.263	0.135	0.14	-0.0557	-0.0583	0.47	0.492	-0.0227	-0.0273
IA17_02970	JPVW01000001.1	537890	538156	-1	protein_coding	30S ribosomal protein S20	BSU_25550	rpsT	ribosomal protein	rpsT;yqeO	Information processing>Protein synthesis, modification and degradation>Translation>Ribosomal proteins>nd	NA	13.76	14.13	14.38	12.34	12.36	12.47	11.83	12.44	12.15	13.44	13.4	13.6	13.67	13.52	14.02	14	13.8	14.3	12.71	12.93	12.55	12.73	12.61	12.74	12.65	12.93	12.72	0.903	0.903	-0.0146	-0.0341	0.0671	0.156	-0.366	-0.864	-0.101	-0.473
IA17_02975	JPVW01000001.1	538360	539466	1	protein_coding	peptidase	BSU_25540	gpr	germination protease (degradation of SASPs)	gpr	Information processing>Protein synthesis, modification and degradation>Proteolysis>Proteolysis during sporulation/ germination>nd ; Lifestyles>Sporulation>Germination>Additional germination proteins>nd	SpoVT Regulon[repression] ; SigG Regulon[sigma factor] ; SigF Regulon[sigma factor]	2.723	2.598	2.655	3.618	3.496	3.389	6.548	5.743	5.758	2.698	2.908	2.772	2.615	2.714	2.619	2.743	2.794	2.616	3.217	3.281	3.346	3.358	3.655	3.385	4.554	3.966	4.157	-0.853	-0.853	-0.477	-0.914	-0.0428	-0.203	0.121	0.585	0.0143	0.0854
IA17_02980	JPVW01000001.1	539529	540734	1	protein_coding	stage II sporulation protein P	BSU_25530	spoIIP	cell wall hydrolase with both amidase and endopeptidase activities, required for dissolution of the septal cell wall	spoIIP	Cellular processes>Cell envelope and cell division>Cell wall/ other>nd>nd ; Lifestyles>Sporulation>Sporulation proteins>Sporulation proteins/ other>nd ; Groups of genes>Membrane proteins>nd>nd>nd ; Groups of genes>Efp-dependent proteins>nd>nd>nd	SpoVT Regulon[repression] ; SigE Regulon[sigma factor] ; SigG Regulon[sigma factor] ; SigF Regulon[sigma factor]	2.779	2.805	2.71	5.161	3.743	3.802	7.278	7.149	7.068	2.845	2.959	3.064	2.727	2.774	2.779	2.588	2.692	2.518	3.667	3.617	3.562	3.983	4.266	4.04	5.601	5.13	5.068	-0.897	-0.897	-0.417	-0.943	0.00104	0.00706	0.0908	0.619	0.0242	0.21
IA17_02985	JPVW01000001.1	540751	541089	1	protein_coding	hypothetical protein	BSU_25520	yqxA	sporulation protein	yqxA;yqeP	Lifestyles>Sporulation>Sporulation proteins>Sporulation proteins/ other>nd	SigE Regulon[sigma factor] ; SigF Regulon[sigma factor]	3.205	3.458	3.232	5.396	4.282	3.907	7.5	7.593	7.443	2.985	3.387	3.355	2.888	3.01	2.931	3.237	3.164	2.992	3.908	4.143	3.848	4.147	4.401	4.395	6.016	5.579	5.339	-0.893	-0.893	-0.421	-0.937	-0.0127	-0.0809	0.0505	0.322	-0.00302	-0.0203
IA17_02990	JPVW01000001.1	541223	543061	1	protein_coding	elongation factor 4	BSU_25510	lepA	elongation factor 4, GTP-binding protein	lepA;yqxB;yqeQ	Groups of genes>GTP-binding proteins>nd>nd>nd	SigA Regulon[sigma factor]	8.365	8.332	8.505	6.387	6.127	6.144	7.275	7.391	7.601	8.436	8.493	8.366	8.492	8.306	8.517	8.465	8.474	8.503	8.388	8.565	8.475	8.096	8.083	8.073	7.48	7.868	7.868	0.833	0.833	0.477	0.861	-0.18	-0.639	-0.0386	-0.179	-0.021	-0.0989
IA17_02995	JPVW01000001.1	543114	544253	1	protein_coding	coproporphyrinogen III oxidase	BSU_25500	hemN	anaerobic coproporphyrinogen III oxidase	hemN;yqeR	Metabolism>Additional metabolic pathways>Biosynthesis of cofactors>Biosynthesis of heme/ siroheme>nd	SigA Regulon[sigma factor]	6.251	6.002	6.01	4.787	4.697	4.89	5.798	5.977	5.943	6.457	6.501	6.047	6.355	5.982	5.81	5.945	6.054	5.963	6.024	6.268	6.18	6.059	6.16	6.094	5.782	5.29	5.566	0.485	0.485	0.142	0.162	-0.331	-0.383	0.697	0.875	-0.00631	-0.0163
IA17_03000	JPVW01000001.1	544334	545365	1	protein_coding	HrcA family transcriptional regulator	BSU_25490	hrcA	transcriptional repressor of class I heat-shock genes	hrcA;yqxE;yqeS	Information processing>Regulation of gene expression>Transcription factors and their control>Transcription factors/ other>nd ; Lifestyles>Coping with stress>Heat shock proteins>nd>nd ; Groups of genes>Phosphoproteins>Phosphorylation on an Arg residue>nd>nd	HrcA Regulon[repression] ; SigA Regulon[sigma factor]	7.618	7.752	7.967	8.736	8.196	7.906	7.559	7.863	7.981	8.28	8.375	8.144	8.388	8.38	8.229	8.52	8.391	7.958	7.702	7.771	7.701	7.731	7.809	7.815	7.043	6.982	6.954	0.797	0.797	-0.255	-0.422	-0.353	-0.646	0.189	0.453	0.195	0.525
IA17_03005	JPVW01000001.1	545437	546000	1	protein_coding	heat shock protein GrpE	BSU_25480	grpE	heat-shock protein (activation of [[protein|30E0AAABB803E577D0D9FBAEF9031319CABD3D89]])	grpE	Information processing>Protein synthesis, modification and degradation>Chaperones/ protein folding>nd>nd ; Lifestyles>Coping with stress>Heat shock proteins>nd>nd	HrcA Regulon[repression] ; SigA Regulon[sigma factor]	9.483	9.264	9.469	9.348	8.871	8.393	8.389	8.43	8.661	9.699	9.708	9.571	9.825	9.643	9.344	9.749	9.546	9.424	8.438	8.506	8.708	8.797	8.762	8.692	7.605	7.786	7.763	0.914	0.914	-0.198	-0.487	-0.175	-0.493	0.173	0.559	0.172	0.671
IA17_03010	JPVW01000001.1	546024	547859	1	protein_coding	molecular chaperone DnaK	BSU_25470	dnaK	class I heat-shock protein (molecular chaperone)	dnaK	Information processing>Protein synthesis, modification and degradation>Chaperones/ protein folding>nd>nd ; Information processing>Protein synthesis, modification and degradation>Protein secretion>nd>nd ; Lifestyles>Coping with stress>Heat shock proteins>nd>nd ; Groups of genes>Phosphoproteins>Phosphorylation on either a Ser, Thr or Tyr residue>nd>nd	HrcA Regulon[repression] ; SigA Regulon[sigma factor]	10.13	9.843	9.9	9.943	9.411	8.911	8.423	8.568	8.776	9.775	9.793	9.772	9.923	9.767	9.566	10.03	9.869	9.916	8.324	8.347	8.593	9.071	8.858	8.821	8.121	8.149	7.847	0.92	0.92	-0.266	-0.679	-0.0645	-0.224	0.0547	0.195	0.156	0.569
IA17_03015	JPVW01000001.1	548059	549186	1	protein_coding	molecular chaperone DnaJ	BSU_25460	dnaJ	heat-shock protein (activation of [[protein|30E0AAABB803E577D0D9FBAEF9031319CABD3D89]])	dnaJ	Information processing>Protein synthesis, modification and degradation>Chaperones/ protein folding>nd>nd ; Lifestyles>Coping with stress>Heat shock proteins>nd>nd	HrcA Regulon[repression] ; SigA Regulon[sigma factor]	7.251	6.666	6.584	6.226	5.643	5.071	5.865	5.469	5.737	7.263	7.191	6.662	7.188	6.813	6.631	6.828	6.7	6.491	6.267	6.194	6.538	6.474	6.624	6.46	5.296	5.22	5.518	0.863	0.863	0.13	0.257	-0.0869	-0.178	0.384	0.799	0.165	0.573
IA17_03020	JPVW01000001.1	549211	550146	1	protein_coding	ribosomal protein L11 methyltransferase	BSU_25450	yqeT	similar to ribosomal protein L11 methyltransferase	yqeT	Information processing>Protein synthesis, modification and degradation>Translation>Translation/ other>nd ; Information processing>Protein synthesis, modification and degradation>Protein modification>Protein modification/ other>nd ; Lifestyles>Coping with stress>Heat shock proteins>nd>nd	HrcA Regulon[repression] ; SigA Regulon[sigma factor]	7.75	7.182	7.199	6.294	5.437	4.994	6.32	6.101	6.281	7.884	7.937	7.332	7.888	7.38	7.335	7.407	7.423	7.351	7.126	7.189	7.31	7.462	7.439	7.158	5.848	5.794	5.934	0.829	0.829	0.258	0.461	-0.16	-0.322	0.375	0.797	0.196	0.692
IA17_03025	JPVW01000001.1	550169	550939	1	protein_coding	16S rRNA methyltransferase	BSU_25440	yqeU	ribosomal RNA small subunit methyltransferase E	yqeU,rsmE	Information processing>Protein synthesis, modification and degradation>Translation>rRNA modification and maturation>nd ; Lifestyles>Coping with stress>Heat shock proteins>nd>nd	HrcA Regulon[repression] ; SigA Regulon[sigma factor]	7.297	6.939	7.466	4.953	4.74	4.684	6.249	6.388	6.575	7.963	7.873	7.681	8.029	7.799	7.797	7.74	7.763	7.529	7.246	7.37	7.169	7.417	7.248	7.104	5.693	5.924	6.133	0.9	0.9	0.135	0.309	-0.243	-0.585	0.192	0.572	0.203	0.735
IA17_03030	JPVW01000001.1	550939	552294	1	protein_coding	30S ribosomal protein S12 methylthiotransferase	BSU_25430	yqeV	tRNA methylthiotransferase	mtaB;yqeV	Information processing>Protein synthesis, modification and degradation>Translation>tRNA modification and maturation>nd ; Lifestyles>Coping with stress>Heat shock proteins>nd>nd	HrcA Regulon[repression] ; SigA Regulon[sigma factor]	8.799	8.79	9.019	6.418	5.907	6.037	7.345	7.699	7.7	8.78	8.81	8.752	8.927	8.787	8.913	9.037	8.977	9.28	7.917	8.305	7.963	8.216	7.942	7.912	7.187	7.144	6.932	0.931	0.931	-0.0571	-0.157	-0.248	-0.687	-0.00632	-0.0241	0.0982	0.375
IA17_03035	JPVW01000001.1	552331	553254	-1	protein_coding	hypothetical protein	BSU_25420	yqeW	putative sodium-dependent phosphate transporter	yqeW	Cellular processes>Transporters>Transporters/ other>Uptake of other small ions>nd ; Metabolism>Additional metabolic pathways>Phosphate metabolism>nd>nd ; Groups of genes>Membrane proteins>nd>nd>nd	NA	3.753	3.646	3.701	4.807	3.995	4.446	5.953	5.802	5.934	4.395	4.435	4.297	4.182	4.462	4.193	4.102	4.268	4.11	3.883	4.076	3.939	4.051	3.806	3.981	4.632	4.443	4.349	-0.498	-0.498	-0.816	-0.941	-0.18	-0.613	0.132	0.567	-0.0104	-0.0541
IA17_03040	JPVW01000001.1	553427	553600	1	protein_coding	30S ribosomal protein S21	BSU_25410	rpsU	ribosomal protein	rpsU;yqeX	Information processing>Protein synthesis, modification and degradation>Translation>Ribosomal proteins>nd	NA	13.21	13.56	13.61	12.87	13.04	13.06	12.84	13.07	12.96	13.67	13.64	13.52	13.47	13.46	13.78	13.69	13.62	13.76	13.51	13.46	13.21	12.65	12.99	13.06	13.23	13.24	13.02	0.782	0.782	-0.0256	-0.041	-0.152	-0.243	-0.231	-0.382	-0.34	-0.608
IA17_03045	JPVW01000001.1	553615	554061	1	protein_coding	hypothetical protein	BSU_25400	yqeY	unknown	yqeY	Groups of genes>Proteins of unknown function>nd>nd>nd	NA	12.97	13.13	13.25	12.76	12.55	12.59	12.31	12.59	12.45	13.14	13.2	13.07	13.14	13.04	13.42	13.24	13.18	13.27	12.95	12.98	12.79	12.7	12.54	12.64	12.78	12.79	12.64	0.884	0.884	0.0727	0.155	-0.101	-0.218	-0.238	-0.528	-0.207	-0.541
IA17_03050	JPVW01000001.1	554192	555505	1	protein_coding	membrane protein	BSU_25390	yqeZ	NfeD family protein NfeD1b, resistence protein (against sublancin), accessory role in resistance to cefuroxime	yqeZ	Lifestyles>Coping with stress>Cell envelope stress proteins (controlled by SigM, V, W, X, Y)>nd>nd ; Lifestyles>Coping with stress>Resistance against toxins/ antibiotics>nd>nd ; Groups of genes>Membrane proteins>nd>nd>nd	SigW Regulon[sigma factor]	8.544	8.458	8.019	8.158	8.079	7.54	7.946	7.228	7.73	8.621	8.656	7.497	8.05	7.873	7.784	7.029	7.562	8.416	8.023	6.922	7.682	7.662	7.664	7.433	7.764	7.134	6.958	0.44	0.44	-0.188	-0.21	-0.00536	-0.0061	0.597	0.68	-0.127	-0.197
IA17_03055	JPVW01000001.1	555527	556522	1	protein_coding	hypothetical protein	BSU_25380	floA	flottilin-like protein (in addition to [[protein|61893B4EB53FBBB9AD8BEEEFFCEFD0FC64544D6F]]), resistence protein (against sublancin), accessory role in resistance to cefuroxime	floA;yqfA	Cellular processes>Cell envelope and cell division>Membrane dynamics>nd>nd ; Lifestyles>Coping with stress>Cell envelope stress proteins (controlled by SigM, V, W, X, Y)>nd>nd ; Lifestyles>Coping with stress>Resistance against toxins/ antibiotics>nd>nd ; Groups of genes>Membrane proteins>nd>nd>nd	SigW Regulon[sigma factor]	8.838	8.73	8.04	8.895	8.617	8.099	8.239	7.4	7.896	8.871	8.842	7.637	8.177	8.05	7.807	7.106	7.688	8.086	8.189	7.171	7.995	7.822	7.966	7.704	8.092	7.483	7.167	0.294	0.294	-0.133	-0.139	0.0463	0.0489	0.74	0.783	-0.127	-0.217
IA17_03060	JPVW01000001.1	556547	556966	1	protein_coding	hypothetical protein	BSU_25370	yqfB	resistence protein (against sublancin), accessory role in resistance to cefuroxime	yqfB	Lifestyles>Coping with stress>Cell envelope stress proteins (controlled by SigM, V, W, X, Y)>nd>nd ; Lifestyles>Coping with stress>Resistance against toxins/ antibiotics>nd>nd ; Groups of genes>Membrane proteins>nd>nd>nd	SigW Regulon[sigma factor]	9.159	9.123	8.38	9.492	8.814	8.439	8.432	7.771	8.153	9.046	9.019	7.859	8.406	8.303	8.168	7.293	7.818	8.203	8.252	7.397	8.082	8.056	8.124	7.916	8.39	7.957	7.607	0.233	0.233	-0.215	-0.222	0.15	0.158	0.709	0.757	-0.148	-0.243
IA17_03065	JPVW01000001.1	557023	557304	1	protein_coding	stage IV sporulation protein	BSU_25360	yqfC	sporulation protein	yqfC	Lifestyles>Sporulation>Sporulation proteins>Sporulation proteins/ other>nd	SigE Regulon[sigma factor] ; SpoIIID Regulon[repression]	3.433	3.01	2.861	4.023	2.964	2.913	7.267	6.682	6.916	3.514	3.94	2.895	3.35	2.996	2.84	2.624	3.075	2.502	3.172	3.122	3.366	3.421	4.078	3.515	5.373	4.461	4.616	-0.768	-0.768	-0.576	-0.898	0.0204	0.0724	0.242	0.863	-0.0535	-0.376
IA17_03070	JPVW01000001.1	557323	558519	1	protein_coding	stage IV sporulation protein	BSU_25350	yqfD	[[protein|3CB24D493B3282278B7DC61CE3C793DFA815F9E2]]-dependent sporulation gene, similar to UDP-glucose 4-epimerase	yqfD	Lifestyles>Sporulation>Sporulation proteins>Sporulation proteins/ other>nd	SigE Regulon[sigma factor] ; SpoIIID Regulon[repression]	3.472	3.32	3.266	4.329	3.399	3.77	7.565	7.164	7.285	3.891	4.037	3.281	3.498	3.478	3.219	3.038	3.299	2.988	4.042	3.987	4.003	3.97	4.406	4.044	5.887	5.062	5.168	-0.833	-0.833	-0.496	-0.898	-0.0278	-0.114	0.202	0.833	-0.0658	-0.491
IA17_03075	JPVW01000001.1	558516	559475	1	protein_coding	phosphate starvation protein PhoH	BSU_25340	phoH	phosphate starvation-induced protein	phoH;yqfE	Groups of genes>Poorly characterized/ putative enzymes>nd>nd>nd	NA	8.54	8.738	8.749	8.666	9.006	9.208	9.644	9.668	9.702	9.039	8.904	9.205	8.908	9.076	9.481	9.063	9.02	8.887	9.663	9.79	9.691	9.126	8.856	8.983	8.646	8.697	8.764	-0.28	-0.28	-0.0678	-0.0706	-0.832	-0.868	0.0895	0.189	0.208	0.446
IA17_03085	JPVW01000001.1	559557	561689	1	protein_coding	membrane protein	BSU_25330	pgpH	c-di-AMP specific phosphodiesterase	pgpH;yqfF	Metabolism>Nucleotide metabolism>Metabolism of signalling nucleotides>nd>nd ; Information processing>Targets of second messengers>Targets of (p)ppGpp>nd>nd ; Groups of genes>Membrane proteins>nd>nd>nd	NA	7.076	7.034	6.893	6.749	6.922	6.838	7.055	6.778	7.173	7.475	7.435	7.073	7.17	7.072	7.083	6.901	7.062	6.923	7.745	7.738	7.863	7.465	7.441	7.337	6.846	7.073	6.977	0.0198	0.0198	0.72	0.72	-0.332	-0.478	0.516	0.847	0.117	0.36
IA17_03090	JPVW01000001.1	561690	562163	1	protein_coding	rRNA maturation factor	BSU_25320	yqfG	RNase M16, endoribonuclease, required for the maturation of the 3' end of 16S rRNA	yqfG	Information processing>RNA synthesis and degradation>RNases>Endoribonucleases>nd ; Information processing>Protein synthesis, modification and degradation>Translation>rRNA modification and maturation>nd ; Groups of genes>Essential genes>nd>nd>nd	NA	7.219	6.943	6.815	7.351	7.28	6.734	6.929	6.677	6.993	7.129	7.181	6.911	6.949	6.922	6.934	6.652	6.859	6.878	7.403	7.357	7.442	7.358	7.217	7.091	6.732	6.923	6.683	0.0044	0.0044	0.677	0.677	-0.331	-0.45	0.526	0.799	0.239	0.606
IA17_03095	JPVW01000001.1	562144	562515	1	protein_coding	UDP kinase	BSU_25310	dgkA	undecaprenol kinase	dgkA;yqxF	Cellular processes>Cell envelope and cell division>Cell wall synthesis>Biosynthesis of lipoteichoic acid>nd ; Metabolism>Additional metabolic pathways>Biosynthesis of cell wall components>Biosynthesis of lipoteichoic acid>nd ; Groups of genes>Membrane proteins>nd>nd>nd	NA	6.504	6.234	6.177	6.604	6.59	6.301	6.271	5.991	6.196	6.588	6.707	6.154	6.38	6.217	5.906	6.196	6.41	6.287	6.621	6.761	6.823	6.959	6.71	6.298	6.169	6.01	5.793	0.152	0.152	0.565	0.571	-0.275	-0.339	0.624	0.818	0.132	0.3
IA17_03100	JPVW01000001.1	562634	563044	1	protein_coding	cytidine deaminase	BSU_25300	cdd	cytidine deaminase	cdd	Metabolism>Nucleotide metabolism>Nucleotide metabolism/ other>nd>nd	SigA Regulon[sigma factor] ; SigB Regulon[sigma factor]	8.009	8.096	7.935	9.183	9.266	9.353	8.347	7.789	7.751	7.736	7.669	7.466	7.498	7.429	7.516	7.468	7.437	7.515	8.128	8.169	8.41	8.558	8.731	8.864	8.512	8.456	8.468	-0.718	-0.718	0.525	0.754	0.363	0.794	0.179	0.645	0.148	0.698
IA17_03105	JPVW01000001.1	563025	563930	1	protein_coding	GTPase Era	BSU_25290	era	GTP-binding protein, involved in the assembly of the 30S ribosomal subunit	era;bex;yqfH	Information processing>Protein synthesis, modification and degradation>Translation>Ribosome assembly>nd ; Information processing>Targets of second messengers>Targets of (p)ppGpp>nd>nd ; Groups of genes>Essential genes>nd>nd>nd ; Groups of genes>GTP-binding proteins>nd>nd>nd	SigA Regulon[sigma factor] ; SigB Regulon[sigma factor]	8.255	8.214	7.943	9.001	9.402	9.374	8.729	8.125	7.929	8.068	8.055	7.718	7.824	7.723	7.678	7.7	7.674	7.76	8.387	8.173	8.581	8.566	8.869	8.983	8.811	8.658	8.658	-0.733	-0.733	0.419	0.616	0.416	0.777	0.254	0.754	0.0678	0.306
IA17_03115	JPVW01000001.1	564258	565025	1	protein_coding	DNA recombination protein RecO	BSU_25280	recO	mediator of [[protein|A44D4677FB70BE8F554BF1001A500F817C7DA95F]] binding to ssDNA, required for the formation of [[protein|A44D4677FB70BE8F554BF1001A500F817C7DA95F]] DNA repair centers, required for efficient survival and replication restart after replication-transcription conflicts	recO;yqxN;yqfI	Information processing>Genetics>DNA repair/ recombination>nd>nd ; Information processing>Genetics>DNA repair/ recombination>Other proteins>nd	SigA Regulon[sigma factor] ; SigB Regulon[sigma factor]	8.455	8.399	8.348	8.813	9.07	9.236	9.474	9.124	8.869	8.356	8.335	8.027	8.17	7.952	8.025	7.93	7.922	7.96	8.637	8.419	8.788	9.052	9.329	9.386	9.279	8.888	8.974	-0.875	-0.875	0.0904	0.187	0.267	0.561	0.305	0.774	0.148	0.595
IA17_03120	JPVW01000001.1	565322	566209	1	protein_coding	glycine--tRNA ligase alpha subunit	BSU_25270	glyQ	glycyl-tRNA synthetase (alpha subunit)	glyQ;yqfJ	Information processing>Protein synthesis, modification and degradation>Translation>Aminoacyl-tRNA synthetases>nd ; Groups of genes>Essential genes>nd>nd>nd	T-box[anti-termination]	7.593	7.013	7.039	5.359	5.894	5.588	6.128	5.862	5.909	7.426	7.206	6.767	7.349	7.004	6.617	7.05	6.937	6.969	5.859	6.069	6.13	6.967	6.885	6.66	6.073	5.934	5.966	0.854	0.854	-0.0421	-0.081	0.253	0.488	0.293	0.647	0.146	0.424
IA17_03125	JPVW01000001.1	566202	568241	1	protein_coding	glycine-tRNA synthetase subunit beta	BSU_25260	glyS	glycyl-tRNA synthetase (beta subunit)	glyS;yqfK	Information processing>Protein synthesis, modification and degradation>Translation>Aminoacyl-tRNA synthetases>nd ; Groups of genes>Essential genes>nd>nd>nd	T-box[anti-termination]	7.947	7.478	7.425	6.483	6.469	6.09	6.278	6.094	6.114	7.289	7.251	7.018	7.418	7.086	6.913	7.319	7.196	7.343	6.002	6.1	6.101	7.2	6.93	6.718	6.467	6.358	6.177	0.847	0.847	-0.119	-0.224	0.318	0.612	0.099	0.241	0.144	0.363
IA17_03130	JPVW01000001.1	568374	569012	1	protein_coding	hypothetical protein	BSU_25250	ccpN	transcriptional repressor (CcpN family) of gluconeogenetic genes and of [[gene|FC93BA60BD185DE5EF31D5605F0B8294EC2E8E5A]], repression in the presence of glucose, involved in the control of cell elongation	ccpN;yqzB	Metabolism>Carbon metabolism>Carbon core metabolism>Gluconeogenesis>nd ; Information processing>Regulation of gene expression>Transcription factors and their control>Transcription factors/ other>nd ; Information processing>Regulation of gene expression>Regulators of core metabolism>nd>nd	NA	7.558	7.333	7.356	7.22	7.631	7.583	7.304	7.136	7.17	7.481	7.378	7.29	7.423	7.221	7.25	7.411	7.412	7.425	6.751	6.682	6.815	7.304	7.271	7.195	6.565	6.909	6.947	0.638	0.638	-0.464	-0.603	0.213	0.347	0.196	0.341	0.398	0.735
IA17_03135	JPVW01000001.1	569038	569850	1	protein_coding	phosphotransferase	BSU_25240	yqfL	Modulator of [[protein|2234D81F8F9B92EAF1CF6F73BEC92D4DE54E2636]] activity, similar to phosphoenolpyruvate synthetase regulatory protein	yqfL	Metabolism>Carbon metabolism>Carbon core metabolism>Gluconeogenesis>nd ; Information processing>Regulation of gene expression>Transcription factors and their control>Control of transcription factor (other than two-component system)>nd	NA	8.035	7.829	7.811	8.217	8.342	8.351	7.79	7.655	7.67	7.658	7.696	7.665	7.692	7.584	7.501	7.662	7.674	7.853	7.744	7.887	7.829	7.829	7.796	7.763	7.313	7.512	7.39	0.138	0.138	0.297	0.3	-0.391	-0.414	0.355	0.412	0.372	0.475
IA17_03140	JPVW01000001.1	570104	570598	1	protein_coding	hypothetical protein	BSU_25230	yqxD	unknown	yqxD;yqfM	Groups of genes>Proteins of unknown function>nd>nd>nd	Spo0A Regulon[repression] ; SigA Regulon[sigma factor] ; SigH Regulon[sigma factor]	8.887	8.875	9.213	8.47	8.736	8.793	9.549	9.584	9.724	9.55	9.581	9.333	9.36	9.352	9.321	9.238	9.253	9.024	8.947	8.655	8.587	9.096	9.341	9.187	9.02	9.2	9.043	0.11	0.11	-0.822	-0.827	0.178	0.319	0.325	0.612	0.244	0.583
IA17_03145	JPVW01000001.1	570632	572443	1	protein_coding	DNA primase	BSU_25210	dnaG	DNA primase, part of the [SW|replisome]	dnaG	Information processing>Genetics>DNA replication>nd>nd ; Information processing>Targets of second messengers>Targets of (p)ppGpp>nd>nd ; Groups of genes>Essential genes>nd>nd>nd	Spo0A Regulon[repression] ; SigA Regulon[sigma factor] ; SigH Regulon[sigma factor]	9.407	9.344	9.413	8.896	9.554	9.028	9.276	9.03	9.387	9.746	9.785	9.453	9.478	9.453	9.171	9.239	9.359	9.122	8.637	8.166	8.327	9.192	9.354	9.23	9.22	9.224	9.096	0.395	0.395	-0.586	-0.637	0.516	0.728	0.284	0.585	0.146	0.37
IA17_03150	JPVW01000001.1	572642	573757	1	protein_coding	RNA polymerase sigma factor RpoD	BSU_25200	sigA	[SW|RNA polymerase] major [SW|sigma factor] SigA	sigA;rpoD;crsA	Information processing>RNA synthesis and degradation>Transcription>Sigma factors>nd ; Information processing>Regulation of gene expression>Sigma factors and their control>Sigma factors>nd ; Groups of genes>Essential genes>nd>nd>nd ; Groups of genes>Phosphoproteins>Phosphorylation on an Arg residue>nd>nd	Spo0A Regulon[repression] ; SigA Regulon[sigma factor] ; SigD Regulon[sigma factor] ; SigH Regulon[sigma factor]	10.65	10.78	10.81	9.538	9.915	9.867	10.07	10.31	10.43	10.83	10.85	10.71	10.68	10.69	10.55	10.6	10.64	10.85	9.456	9.259	9.084	10.12	9.954	10.07	10.16	10.27	9.988	0.608	0.608	-0.662	-0.834	0.309	0.706	-0.0298	-0.0961	0.042	0.136
IA17_03155	JPVW01000001.1	574086	574448	1	protein_coding	cytochrome C'	BSU_25190	cccA	cytochrome c550	cccA	Metabolism>Electron transport and ATP synthesis>Respiration>Respiration/ other>nd ; Groups of genes>Membrane proteins>nd>nd>nd	SigA Regulon[sigma factor] ; CcpA Regulon[repression] ; AbrB Regulon[repression]	5.443	5.606	4.73	8.471	8.986	8.638	7.687	6.872	6.527	5.336	5.238	5.47	4.854	4.875	5.601	4.454	4.569	4.723	6.332	5.778	6.277	7.022	7.57	7.647	7.828	8.006	7.842	-0.878	-0.878	0.139	0.29	0.393	0.86	0.0639	0.274	0.142	0.63
IA17_03160	JPVW01000001.1	574705	575355	1	protein_coding	SAM-dependent methyltransferase	BSU_25180	trmK	tRNA:m1A22 methyl transferase	trmK;yqfN	Information processing>Protein synthesis, modification and degradation>Translation>tRNA modification and maturation>nd ; Groups of genes>Phosphoproteins>Phosphorylation on a Ser residue>nd>nd	NA	5.883	5.659	5.45	5.242	5.844	5.778	6.136	5.589	5.362	6.06	6.101	5.563	5.615	5.466	5.681	5.632	5.426	5.351	5.91	5.98	6.33	5.805	6.099	5.962	5.179	5.485	5.607	-0.0421	-0.0421	0.407	0.408	-0.0564	-0.0618	0.611	0.671	0.275	0.407
IA17_03165	JPVW01000001.1	575348	576469	1	protein_coding	hypothetical protein	BSU_25170	yqfO	similar to GTP cyclohydrolase	yqfO	Groups of genes>Proteins of unknown function>nd>nd>nd	NA	7.096	6.986	6.825	7.346	7.063	7.091	6.612	6.386	6.03	6.641	6.611	6.548	6.624	6.364	6.54	6.676	6.519	6.698	6.908	7.118	7.311	7.106	7.126	7.083	6.698	6.933	6.817	-0.168	-0.168	0.885	0.897	0.201	0.461	0.0832	0.216	0.106	0.282
IA17_03170	JPVW01000001.1	576492	577436	-1	protein_coding	4-hydroxy-3-methylbut-2-enyl diphosphate reductase	BSU_25160	ispH	(E)-4-hydroxy-3-methylbut-2-enyl diphosphate reductase, 7th step in the MEP pathway of isoprenoid biosynthesis	ispH;yqfP	Metabolism>Lipid metabolism>Biosynthesis of lipids>Biosynthesis of isoprenoids>nd ; Groups of genes>Essential genes>nd>nd>nd	NA	7.541	7.749	7.961	6.094	6.134	6.67	7.152	7.563	7.575	8.068	8.153	8.103	8.139	8.111	8.194	8.213	8.112	8.12	8.431	8.537	8.287	7.818	7.694	7.838	7.608	7.558	7.5	0.667	0.667	0.492	0.661	-0.493	-0.881	-0.0483	-0.183	-0.137	-0.528
IA17_03175	JPVW01000001.1	577559	578302	-1	protein_coding	hypothetical protein	BSU_25150	yqfQ	late sporulation protein	yqfQ	Lifestyles>Sporulation>Sporulation proteins>Sporulation proteins/ other>nd	SigK Regulon[sigma factor]	2.902	3.977	4.058	3.86	2.956	3.52	6.077	6.089	5.643	2.711	2.664	2.692	2.658	2.615	2.771	2.703	2.693	2.685	4.542	4.8	5.045	4.25	5.005	5.052	7.682	4.769	5.982	-0.966	-0.966	0.0283	0.11	0.0527	0.205	0.0322	0.128	-0.165	-0.664
IA17_03180	JPVW01000001.1	578471	579787	1	protein_coding	DEAD/DEAH box helicase	BSU_25140	cshB	DEAD-box RNA helicase, important for adaptation to low temperatures	cshB;yqfR	Information processing>RNA synthesis and degradation>DEAD-box RNA helicases>nd>nd ; Information processing>Protein synthesis, modification and degradation>Translation>Ribosome assembly>nd	NA	7.762	7.597	7.884	5.311	5.44	5.491	6.921	7.345	7.508	8.399	8.546	7.954	8.302	7.997	8.033	7.966	7.991	7.891	8.444	8.339	8.224	7.959	7.764	7.832	7.643	7.814	7.713	0.655	0.655	0.559	0.74	-0.177	-0.348	0.224	0.47	-0.212	-0.504
IA17_03185	JPVW01000001.1	579797	580690	1	protein_coding	endonuclease IV	BSU_25130	nfo	type IV apurinic/apyrimidinic endonuclease	nfo;yqfS	Information processing>Genetics>DNA repair/ recombination>nd>nd ; Information processing>Genetics>DNA repair/ recombination>A/P endonucleases>nd	NA	8.088	7.989	8.106	6.013	5.828	5.809	7.037	7.54	7.66	8.607	8.817	8.134	8.579	8.293	8.361	8.267	8.262	8.342	8.582	8.521	8.446	8.084	7.904	7.991	7.711	7.842	7.511	0.772	0.772	0.439	0.691	-0.271	-0.59	0.195	0.524	-0.166	-0.525
IA17_03190	JPVW01000001.1	580717	580971	-1	protein_coding	tRNA methyltransferase	BSU_25120	yqfT	unknown	yqfT	Lifestyles>Sporulation>Sporulation proteins>Spore coat proteins>Not yet assigned	NA	6.134	6.278	6.312	5.421	4.67	5.334	9.796	10.49	9.88	6.378	6.444	6.658	6.53	6.796	6.819	6.612	6.736	6.399	7.515	7.718	7.35	6.956	7.508	7.589	9.905	8.16	9.097	-0.905	-0.905	-0.37	-0.869	-0.0462	-0.22	-0.0462	-0.225	-0.162	-0.807
IA17_03195	JPVW01000001.1	581087	581968	1	protein_coding	membrane protein	BSU_25110	yqfU	unknown	yqfU	Groups of genes>Membrane proteins>nd>nd>nd	NA	7.068	7.078	7.218	5.466	5.983	6.193	6.477	6.55	6.758	7.492	7.46	7.413	7.332	7.511	7.466	7.225	7.26	7.016	7.969	7.719	7.846	7.156	7.02	7.099	6.755	6.882	6.602	0.556	0.556	0.581	0.698	-0.467	-0.785	0.144	0.39	-0.0183	-0.054
IA17_03200	JPVW01000001.1	582106	582543	1	protein_coding	Fur family transcriptional regulator	BSU_25100	zur	transcriptional repressor, regulates zinc homeostasis	zur;yqfV	Cellular processes>Homeostasis>Trace metal homeostasis (Cu, Zn, Ni, Mn, Mo)>Zinc>nd ; Information processing>Regulation of gene expression>Transcription factors and their control>Transcription factors/ other>nd ; Groups of genes>Phosphoproteins>Phosphorylation on either a Ser, Thr or Tyr residue>nd>nd	NA	7.383	7.571	7.771	6.588	6.904	7.087	7.133	7.321	7.247	7.957	7.987	7.743	7.98	7.819	8.146	7.97	7.92	8.192	8.13	8.282	8.144	7.687	7.641	7.898	7.52	8.115	8.099	0.515	0.515	0.653	0.761	0.0517	0.093	-0.272	-0.492	-0.251	-0.52
IA17_03205	JPVW01000001.1	582586	583167	-1	protein_coding	nucleotidase	BSU_25090	yqfW	unknown	yqfW	Groups of genes>Proteins of unknown function>nd>nd>nd	NA	7.291	7.411	7.772	6.143	6.53	7.123	8.407	8.657	8.36	8.112	8.126	8.013	8.062	7.776	8.593	7.955	7.85	7.86	7.803	7.805	7.526	7.493	7.584	7.705	8.419	8.485	8.449	-0.306	-0.306	-0.689	-0.724	0.188	0.286	-0.207	-0.33	-0.267	-0.45
IA17_03210	JPVW01000001.1	583306	583689	1	protein_coding	hypothetical protein	BSU_25080	yqfX	unknown	yqfX	Lifestyles>Sporulation>Sporulation proteins>Sporulation proteins/ other>nd	SigG Regulon[sigma factor]	3.679	4.981	4.309	6.114	5.131	5.914	10.32	10.01	9.745	3.46	3.375	3.07	3.314	3.305	3.375	3.052	3.142	2.989	6.877	7.044	6.746	5.761	6.953	6.774	9.988	7.694	8.88	-0.986	-0.986	-0.0897	-0.532	-0.00252	-0.0177	0.0679	0.476	-0.106	-0.846
IA17_03215	JPVW01000001.1	583715	584842	-1	protein_coding	4-hydroxy-3-methylbut-2-en-1-yl diphosphate synthase	BSU_25070	ispG	similar to peptidoglycan acetylation, 1-hydroxy-2-methyl-2-(E)-butenyl-4-diphosphate synthase, 6th step in the MEP pathway of isoprenoid biosynthesis	ispG;yqfY	Metabolism>Lipid metabolism>Biosynthesis of lipids>Biosynthesis of isoprenoids>nd ; Lifestyles>Sporulation>Sporulation proteins>Sporulation proteins/ other>nd ; Groups of genes>Essential genes>nd>nd>nd	SigE Regulon[sigma factor] ; SpoIIID Regulon[repression]	8.198	8.451	8.738	7.717	7.73	8.053	8.693	9.066	8.962	8.485	8.467	8.786	8.538	8.879	8.636	8.952	8.907	8.866	9.724	9.942	9.745	8.893	8.707	8.885	8.468	8.715	8.73	-0.226	-0.226	0.548	0.562	-0.717	-0.89	-0.139	-0.38	-0.0278	-0.0819
IA17_03220	JPVW01000001.1	584971	585270	-1	protein_coding	hypothetical protein	BSU_25060	yqfZ	unknown	yqfZ	Lifestyles>Sporulation>Sporulation proteins>Sporulation proteins/ other>nd	SigE Regulon[sigma factor] ; SpoIIID Regulon[repression]	3.255	3.722	4.031	4.957	2.829	3.148	7.287	7.676	7.518	4.071	3.903	4.611	4.003	4.234	4.265	4.512	4.604	4.263	3.818	3.967	3.842	4.196	4.331	4.065	5.317	5.318	5.461	-0.652	-0.652	-0.726	-0.958	-0.0689	-0.317	-0.0686	-0.333	0.0317	0.163
IA17_03225	JPVW01000001.1	585547	585975	1	protein_coding	cell wall-binding protein	BSU_25050	yqgA	unknown, genetically related to the cell wall-degrading dl-endopeptidases	yqgA	Groups of genes>Membrane proteins>nd>nd>nd ; Groups of genes>Proteins of unknown function>nd>nd>nd	NA	11.98	11.85	12.05	10.84	11.46	11.24	10.31	10.4	10.36	12.23	12.09	11.39	11.86	11.27	11.98	11.31	11.12	11.29	9.393	8.929	9.149	10.73	10.77	10.68	9.816	10.45	10.16	0.749	0.749	-0.457	-0.69	0.355	0.742	0.144	0.448	0.189	0.658
IA17_03230	JPVW01000001.1	586391	587158	-1	protein_coding	hypothetical protein	BSU_25040	yqgB	unknown	yqgB	Groups of genes>Membrane proteins>nd>nd>nd ; Groups of genes>Proteins of unknown function>nd>nd>nd	NA	7.861	7.885	8.028	5.784	6.537	6.547	7.184	7.656	7.536	7.999	7.999	7.995	8.054	7.969	8.198	8.155	8.062	8.038	7.12	7.146	7.056	7.613	7.125	7.23	6.966	7.423	7.35	0.836	0.836	-0.455	-0.829	-0.000664	-0.00216	-0.16	-0.522	0.108	0.413
IA17_03235	JPVW01000001.1	587268	587750	1	protein_coding	membrane protein	BSU_25030	yqgC	unknown	yqgC	Groups of genes>Membrane proteins>nd>nd>nd ; Groups of genes>Proteins of unknown function>nd>nd>nd	NA	6.242	5.679	5.466	4.568	5.561	5.186	6.18	7.171	7.035	6.97	6.811	6.366	6.53	6.809	6.839	6.069	6.469	6.029	6.935	6.243	6.916	6.761	5.803	5.782	6.465	5.568	5.435	0.158	0.158	-0.253	-0.256	-0.726	-0.76	0.376	0.607	0.00378	0.00767
IA17_03240	JPVW01000001.1	587929	588537	1	protein_coding	superoxide dismutase	BSU_25020	sodA	superoxide dismutase, general stress protein, important for survival of ethanol and paraquat stresses and at low temperatures	sodA;yqgD	Lifestyles>Coping with stress>General stress proteins (controlled by SigB)>nd>nd ; Lifestyles>Coping with stress>Resistance against oxidative and electrophile stress>nd>nd ; Groups of genes>Phosphoproteins>Phosphorylation on a Thr residue>nd>nd	SigB Regulon[sigma factor]	12.51	12.9	12.84	14.04	13.81	14.02	11.9	12.98	12.88	11.78	11.73	12.81	12.01	12.75	12.74	12.71	12.66	12.95	12.5	12.22	12.13	12.11	11.53	11.79	11.67	12.05	11.52	0.264	0.264	-0.368	-0.382	-0.65	-0.73	-0.509	-0.835	0.174	0.52
IA17_03245	JPVW01000001.1	588644	589936	1	protein_coding	hypothetical protein	BSU_25010	yqgE	unknown	yqgE	Lifestyles>Sporulation>Sporulation proteins>Newly identified sporulation proteins (based on transcription profiling)>nd ; Groups of genes>Membrane proteins>nd>nd>nd	NA	2.83	2.982	3.162	5.951	5.427	5.982	6.79	6.556	6.6	3.616	3.735	3.258	3.459	3.317	3.301	3.156	3.18	3.027	5.139	5.19	5.137	4.435	4.577	4.576	5.579	4.787	4.962	-0.932	-0.932	-0.161	-0.443	-0.203	-0.624	0.213	0.839	-0.0532	-0.384
IA17_03250	JPVW01000001.1	590050	592200	1	protein_coding	penicillin-binding protein	BSU_25000	pbpA	class B penicillin-binding protein PBP 2A, required for [SW|cell wall synthesis] during cell elongation, part of the [[protein|Rod complex]] for lateral [SW|cell wall synthesis] and control of cell diameter	pbpA;yqgF	Cellular processes>Cell envelope and cell division>Cell wall synthesis>Penicillin-binding proteins>nd ; Cellular processes>Cell envelope and cell division>Cell shape>nd>nd ; Groups of genes>Membrane proteins>nd>nd>nd ; Groups of genes>Secreted proteins>nd>nd>nd	NA	8.27	8.46	8.566	6.285	6.621	6.653	7.648	7.719	7.665	8.618	8.621	8.452	8.595	8.486	8.435	8.624	8.519	8.668	8.689	9.052	8.924	8.483	8.385	8.49	8.146	8.278	8.286	0.587	0.587	0.755	0.933	-0.121	-0.415	-0.0101	-0.038	-0.149	-0.564
IA17_03255	JPVW01000001.1	592355	593257	1	protein_coding	phosphate-binding protein	BSU_24990	pstS	phosphate [SW|ABC transporter] (binding protein)	pstS;yqgG;yzmB	Cellular processes>Transporters>ABC transporters>Importers>Uptake of ions ; Metabolism>Additional metabolic pathways>Phosphate metabolism>nd>nd ; Groups of genes>Membrane proteins>nd>nd>nd ; Groups of genes>Phosphoproteins>Phosphorylation on either a Ser, Thr or Tyr residue>nd>nd ; Groups of genes>Secreted proteins>nd>nd>nd	SigA Regulon[sigma factor] ; PhoP Regulon[activation]	3.504	4.137	3.468	15.96	15.59	15.8	13.58	12.33	11.79	7.281	6.08	10.15	2.804	2.812	7.47	2.905	3.805	2.88	3.815	4.571	5.152	4.055	4.555	4.243	9.795	4.488	4.646	-0.531	-0.531	-0.675	-0.796	-0.179	-0.349	0.179	0.373	0.132	0.296
IA17_03260	JPVW01000001.1	593326	594255	1	protein_coding	phosphate ABC transporter permease	BSU_24980	pstC	phosphate [SW|ABC transporter] (permease)	pstC;yqgH;yzmC	Cellular processes>Transporters>ABC transporters>Importers>Uptake of ions ; Metabolism>Additional metabolic pathways>Phosphate metabolism>nd>nd ; Groups of genes>Membrane proteins>nd>nd>nd	SigA Regulon[sigma factor] ; PhoP Regulon[activation]	2.919	3.165	3.189	11.78	11.6	11.6	10.4	9.071	9.136	5.028	4.108	7.234	2.755	2.906	4.633	3.031	3.291	2.866	3.333	3.671	3.824	3.583	3.862	3.632	6.91	3.824	3.814	-0.579	-0.579	-0.697	-0.855	-0.183	-0.433	0.164	0.429	0.14	0.408
IA17_03265	JPVW01000001.1	594255	595139	1	protein_coding	phosphate ABC transporter permease	BSU_24970	pstA	phosphate [SW|ABC transporter] (permease)	pstA;yqgI;yzmD	Cellular processes>Transporters>ABC transporters>Importers>Uptake of ions ; Metabolism>Additional metabolic pathways>Phosphate metabolism>nd>nd ; Groups of genes>Membrane proteins>nd>nd>nd	SigA Regulon[sigma factor] ; PhoP Regulon[activation]	2.709	2.595	2.561	10.34	10.29	9.567	9.345	7.691	8.035	3.829	3.308	6.345	2.424	2.559	3.552	2.587	2.715	2.513	3.007	3.061	3.53	3.081	3.201	2.991	6.338	2.895	3.034	-0.592	-0.592	-0.672	-0.834	-0.217	-0.487	0.162	0.418	0.115	0.326
IA17_03270	JPVW01000001.1	595160	595969	1	protein_coding	phosphate ABC transporter ATP-binding protein	BSU_24960	pstBA	phosphate [SW|ABC transporter] (ATP-binding protein)	pstBA;pstB;yqgJ;yzmE	Cellular processes>Transporters>ABC transporters>Importers>Uptake of ions ; Metabolism>Additional metabolic pathways>Phosphate metabolism>nd>nd ; Groups of genes>Membrane proteins>nd>nd>nd	SigA Regulon[sigma factor] ; PhoP Regulon[activation]	2.647	2.738	2.76	11.6	11.35	11.15	10.2	8.87	8.805	4.598	3.62	7.184	2.809	2.907	4.588	2.676	2.78	2.641	3.295	3.621	4.082	3.217	3.689	3.332	7.691	3.104	3.317	-0.586	-0.586	-0.66	-0.814	-0.222	-0.473	0.16	0.387	0.0881	0.231
IA17_03275	JPVW01000001.1	595980	596762	1	protein_coding	phosphate ABC transporter ATP-binding protein	BSU_24950	pstBB	phosphate [SW|ABC transporter ](ATP-binding protein)	pstBB;pstB;yqgK;yzmF	Cellular processes>Transporters>ABC transporters>Importers>Uptake of ions ; Metabolism>Additional metabolic pathways>Phosphate metabolism>nd>nd	SigA Regulon[sigma factor] ; PhoP Regulon[activation]	2.843	3.28	2.948	12.14	11.72	11.61	10.5	9.4	9.174	4.841	4.177	7.602	3.07	3.082	5.182	3.2	3.388	3.183	3.869	4.017	4.562	3.605	4.092	3.635	8.406	3.459	3.822	-0.589	-0.589	-0.654	-0.809	-0.228	-0.481	0.137	0.33	0.0716	0.182
IA17_03280	JPVW01000001.1	596791	597255	-1	protein_coding	hypothetical protein	BSU_24940	sweC	cofactor of the [[protein|8BF7EB539B53D75BD30BD30ABF27106D6A0B030B]]-[[protein|E22D0F0AC56DC95AFC02E7F55FCD5FAA44B6B490]] complex	sweC;yqzC	Groups of genes>Membrane proteins>nd>nd>nd	Spo0A Regulon[repression]	9.002	9.46	9.702	8.121	8.065	8.999	7.262	7.281	7.086	8.73	8.579	8.692	9.13	8.642	9.231	9.217	9.085	9.6	8.972	9.688	9.486	8.575	8.586	8.771	8.095	8.584	8.606	0.614	0.614	0.677	0.859	-0.0284	-0.0704	-0.26	-0.644	-0.146	-0.475
IA17_03285	JPVW01000001.1	597252	597605	-1	protein_coding	hypothetical protein	BSU_24930	sweD	cofactor of the [[protein|8BF7EB539B53D75BD30BD30ABF27106D6A0B030B]]-[[protein|E22D0F0AC56DC95AFC02E7F55FCD5FAA44B6B490]] complex	sweD;yqzD	Groups of genes>Membrane proteins>nd>nd>nd	Spo0A Regulon[repression]	8.532	9.041	9.262	7.081	7.127	8.064	6.93	6.829	6.669	8.404	8.285	8.372	8.757	8.277	8.959	8.97	8.762	9.31	8.665	9.423	9.183	8.089	8.264	8.463	7.41	8.182	8.338	0.627	0.627	0.655	0.841	-0.0331	-0.0784	-0.253	-0.603	-0.111	-0.331
IA17_03290	JPVW01000001.1	597785	598255	1	protein_coding	hypothetical protein	BSU_24920	yqgL	unknown	yqgL	Groups of genes>Proteins of unknown function>nd>nd>nd	NA	4.24	4.275	4.132	5.143	4.849	5.078	4.633	4.328	4.199	3.686	3.904	4.2	3.695	4.001	4.367	4.499	4.052	4.417	4.123	4.677	4.451	4.18	4.19	4.116	4.063	5.096	5.018	-0.492	-0.492	0.124	0.142	0.194	0.225	-0.578	-0.688	0.0224	0.0368
IA17_03295	JPVW01000001.1	598252	599331	1	protein_coding	glycosyltransferase	BSU_24910	yqgM	similar to glucosyltransferase	yqgM	Groups of genes>Proteins of unknown function>nd>nd>nd	NA	4.342	4.465	4.291	4.677	4.647	4.704	4.706	4.398	4.277	4.012	3.94	4.237	3.827	4.078	4.253	4.33	4.268	4.429	4.046	4.153	4.156	4.226	4.07	3.988	4.313	4.874	4.778	-0.499	-0.499	-0.265	-0.306	0.332	0.402	-0.545	-0.721	-0.0212	-0.0406
IA17_03300	JPVW01000001.1	599415	599564	1	protein_coding	50S ribosomal protein L33	BSU_24900	rpmGA	ribosomal protein L33a	rpmGA	Information processing>Protein synthesis, modification and degradation>Translation>Ribosomal proteins>nd ; Groups of genes>Phosphoproteins>Phosphorylation on an Arg residue>nd>nd	NA	11.34	11.73	11.92	7.391	7.919	8.229	9.315	10.25	10.08	11.6	11.91	11.28	11.92	11.59	12.47	11.34	10.79	11.44	10.62	11.09	10.43	10.43	10.5	10.76	10.29	10.58	10.54	0.862	0.862	0.0516	0.102	0.0193	0.0381	-0.071	-0.141	-0.0992	-0.198
IA17_03305	JPVW01000001.1	599649	600212	1	protein_coding	hypothetical protein	BSU_24890	yqgN	similar to 5-formyltetrahydrofolate cyclo-ligase	yqgN	Groups of genes>Poorly characterized/ putative enzymes>nd>nd>nd	NA	6.647	6.417	6.715	5.253	5.476	5.354	5.697	5.889	6.2	7.867	7.731	7.182	7.575	7.328	7.457	7.33	7.126	7.183	6.351	6.49	6.352	6.741	6.515	6.573	5.991	6.311	6.186	0.967	0.967	-0.0237	-0.0928	0.0722	0.284	0.132	0.543	0.0207	0.101
IA17_03315	JPVW01000001.1	600542	602065	1	protein_coding	peptidase S54	BSU_24870	yqgP	intramembrane protease	yqgP;glpG;gluP	Information processing>Protein synthesis, modification and degradation>Proteolysis>Additional proteins involved in proteolysis>nd ; Groups of genes>Membrane proteins>nd>nd>nd	NA	5.611	5.449	5.501	5.141	5.312	5.233	5.271	5.469	5.436	5.387	5.361	5.726	5.529	5.671	5.758	5.683	5.62	5.404	5.336	5.436	5.606	5.491	5.267	5.266	4.714	5.257	5.223	0.602	0.602	-0.0985	-0.123	-0.44	-0.556	-0.211	-0.321	0.435	0.697
IA17_03320	JPVW01000001.1	602175	602390	1	protein_coding	hypothetical protein	BSU_24860	yqgQ	putative single-stranded nucleic acid binding protein	yqgQ	Groups of genes>Poorly characterized/ putative enzymes>nd>nd>nd	NA	5.778	5.559	5.356	5.515	5.428	5.011	5.577	5.45	5.642	5.338	5.58	5.666	5.591	5.638	5.328	5.616	5.744	5.336	6.038	6.146	6.292	5.684	5.798	6.017	4.971	5.591	5.497	-0.074	-0.074	0.628	0.629	-0.403	-0.521	0.134	0.202	0.275	0.425
IA17_03325	JPVW01000001.1	602401	603366	1	protein_coding	glucokinase	BSU_24850	glcK	glucose kinase (D-glucose:ATP)	glcK;yqgR	Metabolism>Carbon metabolism>Utilization of specific carbon sources>Utilization of trehalose>nd ; Metabolism>Carbon metabolism>Utilization of specific carbon sources>Utilization of maltose>nd ; Metabolism>Carbon metabolism>Utilization of specific carbon sources>Utilization of starch/ maltodextrin>nd	NA	6.179	6.007	5.721	6.049	6.171	6.025	5.985	6.363	6.278	5.746	5.721	5.956	5.713	6.178	5.966	5.895	6.042	5.855	6.787	6.807	7.064	6.459	6.24	6.351	5.871	5.742	5.777	-0.351	-0.351	0.555	0.592	-0.695	-0.921	0.0678	0.231	0.205	0.719
IA17_03330	JPVW01000001.1	603483	605399	1	protein_coding	hypothetical protein	BSU_24840	yqgS	polyglycerolphosphate lipoteichoic acid synthase	yqgS	Cellular processes>Cell envelope and cell division>Cell wall synthesis>Biosynthesis of lipoteichoic acid>nd ; Metabolism>Additional metabolic pathways>Biosynthesis of cell wall components>Biosynthesis of lipoteichoic acid>nd	NA	8.184	8.383	8.428	6.549	6.424	6.459	7.586	8.167	8.106	8.284	8.318	8.398	8.315	8.253	8.451	8.339	8.301	7.982	8.682	8.823	8.751	8.844	8.923	8.935	8.855	8.853	9.05	-0.246	-0.246	0.781	0.806	0.274	0.478	-0.131	-0.26	0.000421	0.000864
IA17_03335	JPVW01000001.1	605485	606612	1	protein_coding	hypothetical protein	BSU_24830	yqgT	similar to gamma-D-glutamyl-L-diamino acid endopeptidase I	yqgT	Cellular processes>Cell envelope and cell division>Cell wall degradation/ turnover>Endopeptidases>nd ; Cellular processes>Cell envelope and cell division>Cell wall/ other>nd>nd	NA	5.653	5.347	5.23	4.683	4.63	4.475	7.036	6.423	6.636	6.045	5.998	5.414	5.7	5.518	5.227	5.126	5.228	4.725	5.653	5.468	5.563	5.961	6.262	6.033	6.094	5.709	5.812	-0.672	-0.672	-0.36	-0.486	0.103	0.16	0.596	0.933	0.143	0.622
IA17_03340	JPVW01000001.1	606680	607735	1	protein_coding	hypothetical protein	BSU_24820	yqgU	unknown lipoprotein	yqgU	Groups of genes>Membrane proteins>nd>nd>nd ; Groups of genes>Proteins of unknown function>nd>nd>nd	NA	6.697	6.698	6.835	6.803	6.748	6.761	7.727	7.583	7.605	7.343	7.264	7.196	7.132	7.246	7.231	7.019	6.971	6.871	6.439	6.257	6.42	6.813	6.763	6.65	6.962	7.053	7.044	-0.0226	-0.0226	-0.954	-0.955	0.146	0.489	0.13	0.5	0.0929	0.413
IA17_03345	JPVW01000001.1	607738	608052	1	protein_coding	hypothetical protein	BSU_24810	yqgV	unknown	yqgV	Groups of genes>Proteins of unknown function>nd>nd>nd	NA	7.658	7.771	7.797	7.815	7.763	7.79	8.041	8.137	8.018	7.621	7.579	7.61	7.616	7.686	7.878	7.561	7.452	7.689	7.206	7.222	7.083	7.45	7.305	7.279	7.553	7.775	7.624	-0.148	-0.148	-0.917	-0.928	0.075	0.203	-0.125	-0.347	0.0455	0.134
IA17_03350	JPVW01000001.1	608084	608257	-1	protein_coding	membrane protein	BSU_24800	yqgW	unknown	yqgW	Groups of genes>Proteins of unknown function>nd>nd>nd	NA	8.652	9.02	8.531	10.6	10.18	10.22	9.387	9.591	9.246	9.07	9.23	9.363	8.767	8.948	9.983	8.732	8.833	8.871	9.342	9.532	9.352	9.226	9.564	9.888	9.702	10.11	9.781	-0.616	-0.616	0.187	0.237	0.297	0.388	-0.196	-0.277	0.181	0.268
IA17_03355	JPVW01000001.1	608414	609049	1	protein_coding	hypothetical protein	BSU_24790	yqgX	unknown	yqgX	Groups of genes>Proteins of unknown function>nd>nd>nd	NA	8.187	8.286	8.265	9.442	9.347	9.388	7.98	8.026	7.945	7.691	7.73	8.146	7.875	8.122	8.318	8.325	8.087	8.23	6.769	6.579	6.713	7.309	7.181	7.306	7.267	7.453	7.023	0.48	0.48	-0.794	-0.905	0.043	0.116	-0.239	-0.647	0.193	0.685
IA17_03360	JPVW01000001.1	609089	609334	-1	protein_coding	membrane protein	BSU_24780	yqgY	unknown	yqgY	Groups of genes>Membrane proteins>nd>nd>nd ; Groups of genes>Proteins of unknown function>nd>nd>nd	NA	8.072	8.472	7.942	9.729	9.773	9.908	9.137	8.911	8.477	7.747	7.842	8.107	7.529	7.68	8.625	8.027	7.658	8.065	8.426	8.509	8.669	8.051	8.573	8.822	8.929	9.434	9.122	-0.847	-0.847	0.0505	0.0952	0.24	0.454	-0.261	-0.555	0.0322	0.0822
IA17_03365	JPVW01000001.1	609566	609946	1	protein_coding	regulatory protein MgsR	BSU_24770	mgsR	transcriptional regulator of a subset of the [[protein|580011DE5DC40EC9E7E0512791D328FAA010DCB8]] general stress regulon, required for protection against oxidative stress	mgsR;yqgZ	Information processing>Regulation of gene expression>Transcription factors and their control>Transcription factors/ other>nd ; Lifestyles>Coping with stress>General stress proteins (controlled by SigB)>nd>nd ; Lifestyles>Coping with stress>Resistance against oxidative and electrophile stress>nd>nd ; Groups of genes>Phosphoproteins>Phosphorylation on an Arg residue>nd>nd	SigB Regulon[sigma factor] ; MgsR Regulon[activation]	6.331	5.287	4.713	8.741	10.22	10.21	8.306	12.66	12.13	9.22	9.004	11.27	10.23	12.06	12.14	10.8	11.43	10.99	12.9	12.53	12.51	11.55	9.261	9.935	11.59	7.973	7.702	0.0488	0.0488	0.117	0.117	-0.884	-0.891	-0.205	-0.456	0.0184	0.0458
IA17_03370	JPVW01000001.1	610013	610083	-1	tRNA	tRNA-Gln	NA	NA	NA	NA	NA	NA	4.478	3.576	4.086	5.823	6.252	7.043	6.434	9.665	9.168	7.502	6.992	8.589	8.538	9.423	9.86	8.679	8.725	7.579	8.309	7.491	7.493	8.785	6.396	6.211	7.876	4.163	5.142	0.337	0.337	-0.324	-0.344	-0.703	-0.796	-0.0743	-0.139	0.116	0.219
IA17_03375	JPVW01000001.1	610170	611006	1	protein_coding	RsbT co-antagonist protein RsbRD	BSU_24760	rsbRD	probably part of the [SW|stressosome], negative regulator of [[protein|580011DE5DC40EC9E7E0512791D328FAA010DCB8]] activity	rsbRD;yqhA	Information processing>Regulation of gene expression>Sigma factors and their control>Control of sigma factors>nd ; Lifestyles>Coping with stress>General stress proteins (controlled by SigB)>nd>nd ; Groups of genes>Phosphoproteins>Phosphorylation on a Thr residue>nd>nd	SigB Regulon[sigma factor]	4	4.194	4.12	4.883	6.7	7.533	6.036	9.542	9.035	7.123	7.022	8.535	8.247	9.281	9.495	8.557	8.933	8.44	8.909	8.732	8.708	8.655	6.212	6.553	8.269	5.66	5.655	0.275	0.275	-0.104	-0.108	-0.828	-0.866	-0.236	-0.495	-0.0114	-0.0275
IA17_03380	JPVW01000001.1	611059	612387	-1	protein_coding	membrane protein	BSU_24750	yqhB	similar to magnesium exporter, general stress protein, required for protection against oxidative stress	yqhB	Cellular processes>Homeostasis>Metal ion homeostasis (K, Na, Ca, Mg)>Magnesium uptake/ efflux>nd ; Lifestyles>Coping with stress>General stress proteins (controlled by SigB)>nd>nd ; Lifestyles>Coping with stress>Resistance against oxidative and electrophile stress>nd>nd ; Groups of genes>Membrane proteins>nd>nd>nd	SigB Regulon[sigma factor] ; LexA Regulon[repression]	2.828	2.717	2.566	3.162	4.338	4.544	3.78	7.616	7.497	4.229	4.096	5.909	5.055	6.526	6.652	5.749	6.382	5.834	8.228	7.585	7.644	7.086	4.963	5.339	6.66	3.993	3.856	-0.139	-0.139	0.222	0.224	-0.859	-0.89	-0.209	-0.475	0.0377	0.0973
IA17_03385	JPVW01000001.1	612530	613483	1	protein_coding	magnesium transporter	BSU_24740	corA	general stress protein, similar to magnesium transporter	corA;yqhC;yqxL	Cellular processes>Transporters>Transporters/ other>Metal ion transporter>nd ; Cellular processes>Homeostasis>Metal ion homeostasis (K, Na, Ca, Mg)>Metal ion homeostasis/ Other>nd ; Lifestyles>Coping with stress>General stress proteins (controlled by SigB)>nd>nd ; Groups of genes>Membrane proteins>nd>nd>nd	SigB Regulon[sigma factor] ; LexA Regulon[repression]	2.778	2.623	2.572	3.605	5.326	4.544	4.474	7.033	7.11	4.095	3.997	5.017	4.595	6.056	6.215	4.501	5.24	4.523	7.273	6.171	6.934	6.106	4.301	4.3	6.257	3.466	3.337	-0.254	-0.254	0.0395	0.0409	-0.87	-0.9	-0.0457	-0.109	0.0172	0.0412
IA17_03390	JPVW01000001.1	613895	614965	1	protein_coding	competence protein ComG	BSU_24730	comGA	late competence protein, traffic ATPase, binds and transports transforming DNA, required for growth arrest of competent cells	comGA	Information processing>Genetics>Genetic competence>nd>nd ; Lifestyles>Exponential and early post-exponential lifestyles>Genetic competence>nd>nd ; Groups of genes>Membrane proteins>nd>nd>nd ; Groups of genes>Phosphoproteins>Phosphorylation on an Arg residue>nd>nd	ComK Regulon[activation] ; SigA Regulon[sigma factor] ; SigF Regulon[sigma factor]	9.025	7.755	7.641	8.206	9.438	8.205	3.734	4.171	3.814	3.355	3.376	3.71	3.489	4.022	4.007	3.58	3.926	3.826	3.803	3.666	3.517	4.249	3.972	3.996	6.294	5.539	4.781	-0.518	-0.518	0.0369	0.0431	0.421	0.492	-0.393	-0.528	-0.276	-0.437
IA17_03395	JPVW01000001.1	614952	615989	1	protein_coding	competence protein ComG	BSU_24720	comGB	polytopic membrane protein, DNA transport machinery	comGB	Information processing>Genetics>Genetic competence>nd>nd ; Lifestyles>Exponential and early post-exponential lifestyles>Genetic competence>nd>nd ; Groups of genes>Membrane proteins>nd>nd>nd	ComK Regulon[activation] ; SigA Regulon[sigma factor] ; SigF Regulon[sigma factor]	8.618	7.169	7.074	7.964	8.93	7.687	3.576	3.54	3.409	3.003	3.11	3.548	3.19	3.694	3.381	3.291	3.633	3.4	3.354	3.277	3.026	3.859	3.493	3.719	5.809	4.932	4.219	-0.486	-0.486	0.00365	0.00417	0.452	0.517	-0.352	-0.471	-0.262	-0.397
IA17_03400	JPVW01000001.1	616003	616299	1	protein_coding	competence protein ComG	BSU_24710	comGC	DNA uptake, major component of the pseudopilus	comGC	Information processing>Genetics>Genetic competence>nd>nd ; Lifestyles>Exponential and early post-exponential lifestyles>Genetic competence>nd>nd ; Groups of genes>Membrane proteins>nd>nd>nd	ComK Regulon[activation] ; SigA Regulon[sigma factor] ; SigF Regulon[sigma factor]	8.457	6.921	7.05	7.696	8.709	7.411	3.21	3.207	3.214	2.795	2.933	3.472	2.771	3.413	3.48	3.306	3.375	3.205	3.358	2.951	2.821	3.835	3.224	3.564	5.418	4.714	3.834	-0.425	-0.425	0.047	0.0519	0.42	0.465	-0.417	-0.521	-0.146	-0.214
IA17_03405	JPVW01000001.1	616289	616720	1	protein_coding	competence protein ComG	BSU_24700	comGD	DNA transport machinery, minor pseudopilin	comGD	Information processing>Genetics>Genetic competence>nd>nd ; Lifestyles>Exponential and early post-exponential lifestyles>Genetic competence>nd>nd ; Groups of genes>Membrane proteins>nd>nd>nd	ComK Regulon[activation] ; SigA Regulon[sigma factor] ; SigF Regulon[sigma factor]	8.159	6.721	6.637	7.309	8.249	7.089	3.104	3.217	3.061	2.663	2.803	3.226	2.885	3.259	3.007	3.119	3.273	3.269	3.194	2.783	2.938	3.759	3.272	3.466	5.285	4.45	3.822	-0.471	-0.471	0.086	0.0975	0.448	0.511	-0.359	-0.475	-0.214	-0.323
IA17_03410	JPVW01000001.1	616704	617051	1	protein_coding	competence protein ComG	BSU_24690	comGE	DNA transport machinery, minor pseudopilin	comGE	Information processing>Genetics>Genetic competence>nd>nd ; Lifestyles>Exponential and early post-exponential lifestyles>Genetic competence>nd>nd ; Groups of genes>Membrane proteins>nd>nd>nd	ComK Regulon[activation] ; SigA Regulon[sigma factor] ; SigF Regulon[sigma factor]	7.899	6.352	6.289	6.896	8.142	6.914	3.264	3.325	3.028	2.881	2.639	3.003	2.747	3.275	3.358	3.088	3.332	2.84	2.922	3	2.734	3.494	3.194	3.192	5.242	4.268	3.778	-0.498	-0.498	-0.0359	-0.0414	0.411	0.474	-0.365	-0.479	-0.239	-0.357
IA17_03415	JPVW01000001.1	617077	617460	1	protein_coding	competence protein ComG	BSU_24680	comGF	DNA transport machinery	comGF	Information processing>Genetics>Genetic competence>nd>nd ; Lifestyles>Exponential and early post-exponential lifestyles>Genetic competence>nd>nd ; Groups of genes>Membrane proteins>nd>nd>nd	ComK Regulon[activation] ; SigA Regulon[sigma factor] ; SigF Regulon[sigma factor]	7.545	6.274	6.128	6.094	7.36	6.271	3.844	4.108	3.914	2.961	2.853	3.179	2.832	3.414	2.872	2.965	2.972	3.018	2.953	2.861	2.744	3.283	2.967	3.059	4.521	3.931	3.637	-0.704	-0.704	-0.482	-0.679	0.162	0.311	-0.168	-0.34	-0.181	-0.388
IA17_03420	JPVW01000001.1	617461	617835	1	protein_coding	competence protein ComG	BSU_24670	comGG	DNA transport machinery, minor pseudopilin	comGG	Information processing>Genetics>Genetic competence>nd>nd ; Lifestyles>Exponential and early post-exponential lifestyles>Genetic competence>nd>nd ; Groups of genes>Membrane proteins>nd>nd>nd	ComK Regulon[activation] ; SigA Regulon[sigma factor] ; SigF Regulon[sigma factor]	7.561	6.309	6.244	4.455	6.439	5.847	4.58	4.86	4.486	3.09	3.168	3.254	2.871	3.674	3.768	3.248	3.328	3.439	3.758	3.149	3.118	3.542	3.212	3.048	4.626	4.142	3.679	-0.692	-0.692	-0.553	-0.766	-0.102	-0.219	-0.193	-0.427	-0.0882	-0.215
IA17_03425	JPVW01000001.1	617906	618085	1	protein_coding	hypothetical protein	BSU_24660	spoIIIL	component of the [[protein|SpoIIIA]]-[[protein|3282D2C25468776881778006F182FCF322C4821D]] trans-envelope complex, required for the activation of [[protein|5F24258282F3166B7696B9E9ABC1706E4D06C944]]	spoIIIL;yqzE	Lifestyles>Sporulation>Sporulation/ other>nd>nd	ComK Regulon[activation] ; SigA Regulon[sigma factor] ; SigF Regulon[sigma factor]	7.848	6.711	6.68	5.954	7.104	6.319	7.586	8.007	7.382	3.453	2.882	3.834	3.34	3.997	4.108	3.492	3.954	3.142	4.221	4.465	4.221	4.073	4.294	4.491	6.184	5.438	5.491	-0.856	-0.856	-0.481	-0.93	-0.108	-0.568	-0.0556	-0.355	-0.00347	-0.0237
IA17_03430	JPVW01000001.1	618127	618453	-1	protein_coding	hypothetical protein	BSU_24650	yqzG	unknown	yqzG	Lifestyles>Sporulation>Sporulation proteins>Sporulation proteins/ other>nd	SigF Regulon[sigma factor] ; AbrB Regulon[repression]	5.749	4.585	4.708	4.588	4.936	4.541	8.264	8.18	8.078	2.958	2.843	3.203	3.027	3.133	3.149	3.102	3.125	3.046	4.272	4.462	4.227	4.234	4.809	4.738	6.512	6.074	6.124	-0.919	-0.919	-0.37	-0.937	-0.00391	-0.0284	0.0143	0.104	-0.0202	-0.148
IA17_03435	JPVW01000001.1	618725	619486	1	protein_coding	hypothetical protein	BSU_24640	tapA	[[protein|BF97457E986656E4A9FE7A858F5BDF1759850D5C]] anchoring/assembly protein	tapA;yqhD;yqxM	Lifestyles>Exponential and early post-exponential lifestyles>Biofilm formation>nd>nd ; Lifestyles>Exponential and early post-exponential lifestyles>Biofilm formation>Amyloid protein synthesis, secretion and assembly>nd ; Groups of genes>Membrane proteins>nd>nd>nd	SigA Regulon[sigma factor] ; SinR Regulon[repression] ; RemA Regulon[activation] ; AbrB Regulon[repression] ; LutR Regulon[activation]	6.091	5.343	5.489	5.504	6.323	6.119	7.905	8.103	7.571	7.72	7.716	7.325	7.021	6.401	7.337	6.75	6.343	6.358	2.889	2.689	3.158	4.408	4.558	4.108	4.176	6.798	5.448	0.284	0.284	-0.894	-0.932	0.186	0.537	0.0404	0.138	0.105	0.364
IA17_03440	JPVW01000001.1	619458	620042	1	protein_coding	signal peptidase	BSU_24630	sipW	bifunctional signal peptidase I that controls surface-adhered [SW|biofilm formation] and processes [[protein|BF97457E986656E4A9FE7A858F5BDF1759850D5C]] and [[protein|8C13E1EF5437DD8F9906643DEDCBB18DABE3B9E3]]	sipW;yqhE	Information processing>Protein synthesis, modification and degradation>Protein secretion>nd>nd ; Lifestyles>Exponential and early post-exponential lifestyles>Biofilm formation>nd>nd ; Lifestyles>Exponential and early post-exponential lifestyles>Biofilm formation>Amyloid protein synthesis, secretion and assembly>nd ; Groups of genes>Membrane proteins>nd>nd>nd	SigA Regulon[sigma factor] ; SinR Regulon[repression] ; RemA Regulon[activation] ; AbrB Regulon[repression] ; LutR Regulon[activation]	6.965	5.799	5.876	6.38	6.978	6.696	8.497	8.525	7.897	8.215	8.268	7.836	7.436	6.893	7.751	7.157	6.8	6.722	3.233	2.844	3.106	5.078	5.035	4.438	4.691	6.967	5.592	0.295	0.295	-0.898	-0.94	0.192	0.592	0.0665	0.254	0.129	0.508
IA17_03445	JPVW01000001.1	620106	620891	1	protein_coding	spore coat protein	BSU_24620	tasA	major component of biofilm matrix, forms amyloid fibers	tasA;cotN;yqhF	Lifestyles>Exponential and early post-exponential lifestyles>Biofilm formation>nd>nd ; Lifestyles>Exponential and early post-exponential lifestyles>Biofilm formation>Amyloid protein synthesis, secretion and assembly>nd ; Groups of genes>Secreted proteins>nd>nd>nd	SigA Regulon[sigma factor] ; SinR Regulon[repression] ; RemA Regulon[activation] ; AbrB Regulon[repression] ; LutR Regulon[activation]	9.968	8.807	8.568	11.03	11.25	10.81	11.19	11.55	10.79	10.59	10.52	10.61	10.01	9.633	10.68	9.627	9.231	9.401	4.546	3.689	4.759	7.613	7.112	6.831	7.365	9.445	7.889	0.257	0.257	-0.909	-0.941	0.22	0.672	0.0124	0.0513	0.158	0.651
IA17_03450	JPVW01000001.1	620984	621325	-1	protein_coding	transcriptional regulator	BSU_24610	sinR	transcriptional regulator ([SW|Xre family]) of post-exponential-phase responses genes	sinR;sin;flaD	Information processing>Regulation of gene expression>Transcription factors and their control>Transcription factors/ other>nd ; Information processing>Regulation of gene expression>Transition state regulators>nd>nd ; Lifestyles>Exponential and early post-exponential lifestyles>Biofilm formation>nd>nd ; Lifestyles>Exponential and early post-exponential lifestyles>Biofilm formation>Regulation>nd ; L…	Spo0A Regulon[activation] ; SigA Regulon[sigma factor] ; SinR Regulon[repression] ; AbrB Regulon[repression] ; ScoC Regulon[repression]	8.163	8.33	8.523	9.92	9.709	10.07	9.258	9.358	9.025	8.785	8.613	8.667	8.621	8.588	9.215	8.27	7.935	8.297	8.675	8.609	8.614	8.397	8.421	8.741	8.625	9.035	8.9	-0.526	-0.526	-0.433	-0.509	-0.0118	-0.0161	0.0713	0.0974	0.0839	0.115
IA17_03455	JPVW01000001.1	621353	621526	-1	protein_coding	protein sinI	BSU_24600	sinI	antagonist of [[protein|5A6FBAE6553343092862CB79E150F934978C32A9]], drives [[protein|920F91E748EE079FF864011D9052B073567C41E4]] from the [[protein|920F91E748EE079FF864011D9052B073567C41E4]](LOW) to the [[protein|920F91E748EE079FF864011D9052B073567C41E4]](HIGH) state	sinI	Information processing>Regulation of gene expression>Transcription factors and their control>Control of transcription factor (other than two-component system)>nd ; Information processing>Regulation of gene expression>Transition state regulators>nd>nd ; Lifestyles>Exponential and early post-exponential lifestyles>Biofilm formation>nd>nd ; Lifestyles>Exponential and early post-exponential lifestyle…	Spo0A Regulon[activation] ; SigA Regulon[sigma factor] ; SinR Regulon[repression] ; AbrB Regulon[repression] ; ScoC Regulon[repression]	7.792	8.075	8.274	8.68	8.306	9.246	9.032	9.63	9.131	8.141	8.186	8.922	7.786	8.488	9.421	8.363	8.247	8.551	7.291	6.733	6.58	8.311	8.007	8.328	8.836	9.302	8.986	-0.193	-0.193	-0.745	-0.759	0.363	0.569	-0.345	-0.657	0.216	0.546
IA17_03460	JPVW01000001.1	621709	622503	-1	protein_coding	hypothetical protein	BSU_24590	yqhG	unknown	yqhG	Lifestyles>Sporulation>Sporulation proteins>Sporulation proteins/ other>nd	SigF Regulon[sigma factor]	3.781	3.813	3.942	3.629	3.627	3.452	6.399	6.682	6.293	4.286	4.424	3.869	4.395	4.143	4.149	4.163	4.22	4.667	3.785	3.886	4.005	3.962	4.199	4.234	4.916	4.822	4.697	-0.58	-0.58	-0.748	-0.918	-0.0414	-0.128	0.0827	0.258	-0.0704	-0.227
IA17_03465	JPVW01000001.1	622524	624197	-1	protein_coding	ATP-dependent helicase	BSU_24580	yqhH	similar to SNF2 helicase	yqhH	Information processing>Genetics>Genetics/ other/ based on similarity>nd>nd ; Information processing>Genetics>Newly identified competence genes>nd>nd ; Lifestyles>Sporulation>Sporulation proteins>Sporulation proteins/ other>nd	SigF Regulon[sigma factor]	2.609	2.685	2.67	3.112	2.898	2.897	6.59	6.768	6.471	2.673	2.65	2.723	2.531	2.55	2.539	2.58	2.499	2.523	3.219	3.422	3.268	3.365	3.639	3.62	4.81	4.529	4.507	-0.87	-0.87	-0.461	-0.934	-0.0465	-0.264	0.0715	0.421	0.00606	0.0393
IA17_03470	JPVW01000001.1	624639	625727	1	protein_coding	glycine cleavage system protein T	BSU_24570	gcvT	aminomethyltransferase (glycine cleavage system protein T)	gcvT;yqhI	Metabolism>Amino acid/ nitrogen metabolism>Utilization of amino acids>Utilization of threonine/ glycine>nd	Gly-box[termination]	7.166	6.356	5.976	6.176	6.538	6.101	5.043	4.688	4.819	6.426	6.314	6.022	5.738	5.3	5.809	5.14	5.179	5.283	6.416	6.872	6.899	6.25	6.287	6.155	5.959	6.348	6.409	-0.0145	-0.0145	0.819	0.819	0.169	0.294	0.241	0.439	-0.0638	-0.129
IA17_03475	JPVW01000001.1	625757	627103	1	protein_coding	glycine dehydrogenase	BSU_24560	gcvPA	glycine decarboxylase (subunit 1)	gcvPA;yqhJ;gcvP	Metabolism>Amino acid/ nitrogen metabolism>Utilization of amino acids>Utilization of threonine/ glycine>nd	Gly-box[termination]	7.126	6.094	5.775	5.957	6.156	5.723	4.821	4.611	4.796	5.949	6.064	5.735	5.46	5.009	5.435	4.883	4.993	4.932	6.17	6.391	6.57	6.11	6.017	5.915	5.874	5.91	5.79	-0.0725	-0.0725	0.825	0.827	0.103	0.183	0.314	0.568	-0.024	-0.0529
IA17_03480	JPVW01000001.1	627096	628562	1	protein_coding	glycine dehydrogenase	BSU_24550	gcvPB	glycine decarboxylase (subunit 2)	gcvPB;yqhK;gcvP	Metabolism>Amino acid/ nitrogen metabolism>Utilization of amino acids>Utilization of threonine/ glycine>nd	Gly-box[termination]	7.03	6.118	5.821	5.609	6.095	5.459	4.817	4.578	4.745	6.184	6.032	5.87	5.57	5.3	5.838	5.138	5.132	5.136	6.378	6.14	6.857	5.961	6.069	5.847	5.85	5.764	5.511	0.121	0.121	0.805	0.811	0.00679	0.0117	0.287	0.495	-0.00828	-0.0164
IA17_03485	JPVW01000001.1	628597	628977	-1	protein_coding	hypothetical protein	BSU_24540	yqhL	membrane protein	yqhL	Groups of genes>Membrane proteins>nd>nd>nd ; Groups of genes>Proteins of unknown function>nd>nd>nd	NA	7.899	8.104	8.697	4.953	5.053	5.4	6.563	6.946	7.027	8.551	8.477	8.588	8.636	8.664	9.23	8.828	8.802	8.541	8.471	8.749	8.459	8.024	8.167	8.336	6.749	6.945	7.405	0.834	0.834	0.39	0.706	-0.234	-0.599	-0.0677	-0.216	0.131	0.427
IA17_03490	JPVW01000001.1	629168	630004	1	protein_coding	octanoyltransferase	BSU_24530	lipM	octanoyltransferase	lipM;yqhM	Metabolism>Additional metabolic pathways>Biosynthesis of cofactors>Biosynthesis and scavenging of lipoic acid>nd	NA	7.4	7.399	7.395	5.173	5.826	5.767	6.029	6.186	6.166	7.168	7.036	7.267	7.299	7.481	7.403	7.512	7.337	7.313	6.747	6.91	7.011	6.955	6.851	6.762	5.664	6.11	6.045	0.907	0.907	0.182	0.434	-0.22	-0.581	-0.047	-0.153	0.23	0.753
IA17_03495	JPVW01000001.1	630104	630532	1	protein_coding	manganese transport transcriptional regulator	BSU_24520	mntR	transcriptional regulator, controls manganese import and efflux	mntR;yqhN	Cellular processes>Homeostasis>Trace metal homeostasis (Cu, Zn, Ni, Mn, Mo)>Manganese>nd ; Information processing>Regulation of gene expression>Transcription factors and their control>Transcription factors/ other>nd	NA	8.578	8.851	9.222	6.993	7.381	7.787	9.33	9.543	9.346	9.602	9.539	9.541	9.555	9.391	9.999	9.602	9.43	9.028	9.509	9.581	9.329	8.935	9.095	9.187	9.09	9.277	9.612	0.32	0.32	-0.237	-0.251	-0.221	-0.241	-0.136	-0.153	-0.13	-0.148
IA17_03500	JPVW01000001.1	630658	631533	1	protein_coding	hypothetical protein	BSU_24510	yqhO	unknown	yqhO	Lifestyles>Sporulation>Sporulation proteins>Newly identified sporulation proteins (based on transcription profiling)>nd ; Groups of genes>Membrane proteins>nd>nd>nd	NA	3.778	3.701	3.914	4.336	3.733	4.647	7.25	6.968	6.788	4.325	4.694	4.387	4.382	4.591	4.549	4.396	4.442	4.16	5.035	5.127	4.916	4.865	4.88	5.047	5.906	5.106	5.76	-0.855	-0.855	-0.456	-0.878	-0.125	-0.506	0.11	0.513	-0.0334	-0.182
IA17_03505	JPVW01000001.1	631530	631925	-1	protein_coding	hypothetical protein	BSU_24500	yqhP	unknown	yqhP	Lifestyles>Sporulation>Sporulation proteins>Sporulation proteins/ other>nd ; Lifestyles>Coping with stress>General stress proteins (controlled by SigB)>nd>nd ; Groups of genes>Membrane proteins>nd>nd>nd	SigB Regulon[sigma factor] ; SigF Regulon[sigma factor]	7.417	7.61	7.814	7.659	8.007	7.891	8.52	9.426	8.915	7.369	7.411	7.785	7.67	8.039	8.435	7.709	7.868	7.762	8.524	8.333	8.148	8.386	7.711	8.025	8.535	8.171	8.188	-0.744	-0.744	-0.244	-0.365	-0.441	-0.709	-0.228	-0.521	0.0565	0.151
IA17_03510	JPVW01000001.1	631965	632921	-1	protein_coding	membrane protein	BSU_24490	yqhQ	general stress protein, survival of stress conditions	yqhQ	Lifestyles>Sporulation>Sporulation proteins>Sporulation proteins/ other>nd ; Lifestyles>Coping with stress>General stress proteins (controlled by SigB)>nd>nd ; Groups of genes>Membrane proteins>nd>nd>nd	SigB Regulon[sigma factor] ; SigF Regulon[sigma factor]	7.301	7.54	7.793	7.56	7.906	7.866	8.833	9.737	9.234	7.454	7.487	7.803	7.606	8.014	8.498	7.857	8.087	7.78	8.835	8.524	8.482	8.692	7.932	8.227	8.934	8.276	8.318	-0.8	-0.8	-0.18	-0.299	-0.436	-0.76	-0.163	-0.437	0.0594	0.177
IA17_03515	JPVW01000001.1	633151	633684	1	protein_coding	hypothetical protein	BSU_24480	yqhR	unknown	yqhR	Lifestyles>Sporulation>Sporulation proteins>Newly identified sporulation proteins (based on transcription profiling)>nd ; Groups of genes>Membrane proteins>nd>nd>nd	NA	2.708	2.75	2.98	2.507	2.696	2.773	6.557	6.625	6.36	3.461	3.758	3.663	3.658	4.245	4.105	3.49	3.828	3.799	4.503	4.398	4.419	3.871	3.702	3.71	5.229	4.212	4.53	-0.753	-0.753	-0.531	-0.806	-0.327	-0.839	0.0345	0.163	-0.0968	-0.463
IA17_03520	JPVW01000001.1	633771	634217	1	protein_coding	3-dehydroquinate dehydratase	BSU_24470	yqhS	similar to 3-dehydroquinate dehydratase	yqhS	Groups of genes>Poorly characterized/ putative enzymes>nd>nd>nd	NA	8.401	8.398	8.213	9.116	9.384	9.283	8.367	8.295	8.429	8.61	8.624	8.476	8.34	8.487	8.297	8.417	8.252	8.329	7.844	7.682	7.819	8.214	8.055	8.049	7.94	8.113	7.856	0.543	0.543	-0.72	-0.858	0.0854	0.198	0.245	0.58	0.231	0.669
IA17_03525	JPVW01000001.1	634214	635275	1	protein_coding	Xaa-Pro dipeptidase	BSU_24460	papA	Xaa-Pro amino-peptidase	papA;yqhT	Metabolism>Amino acid/ nitrogen metabolism>Utilization of nitrogen sources other than amino acids>Utilization of peptides>nd ; Lifestyles>Coping with stress>Coping with hyper-osmotic stress>nd>nd	NA	9.318	9.367	9.453	9.87	9.912	9.832	8.792	8.849	8.84	9.512	9.563	9.491	9.502	9.385	9.522	9.559	9.486	9.564	8.462	8.432	8.383	8.886	8.809	8.893	8.706	8.988	8.962	0.823	0.823	-0.456	-0.804	0.29	0.86	-0.122	-0.71	0.0458	0.377
IA17_03530	JPVW01000001.1	635300	635857	1	protein_coding	elongation factor P	BSU_24450	efp	elongation factor P, important for the [[category|SW 3.3.1]] of proteins containing three or more consecutive proline residues	efp;yqhU;yqgF	Information processing>Protein synthesis, modification and degradation>Translation>Translation factors>nd ; Lifestyles>Exponential and early post-exponential lifestyles>Swarming>nd>nd	NA	10.26	10.39	10.51	10.42	10.15	10.18	9.155	9.421	9.301	10.21	10.21	10.24	10.24	10.09	10.39	10.39	10.27	10.56	8.94	9.011	8.972	9.6	9.5	9.56	9.398	9.722	9.653	0.833	0.833	-0.339	-0.612	0.321	0.734	-0.234	-0.786	0.0345	0.188
IA17_03535	JPVW01000001.1	636002	636283	1	protein_coding	hypothetical protein	BSU_24440	yqhV	unknown	yqhV	Lifestyles>Sporulation>Sporulation proteins>Newly identified sporulation proteins (based on transcription profiling)>nd ; Groups of genes>Membrane proteins>nd>nd>nd	SigE Regulon[sigma factor] ; SpoIIID Regulon[repression]	2.689	2.384	2.525	5.293	2.964	3.188	5.906	5.574	5.669	2.404	2.525	2.71	2.429	2.372	2.662	2.415	2.559	2.322	3.032	2.901	3.139	3.023	3.203	3.441	4.366	4.059	3.846	-0.865	-0.865	-0.475	-0.945	-0.0446	-0.271	0.0621	0.392	0.0343	0.236
IA17_03540	JPVW01000001.1	636359	637282	1	protein_coding	stage III sporulation protein AA	BSU_24430	spoIIIAA	AAA protease, required for [[protein|5F24258282F3166B7696B9E9ABC1706E4D06C944]] activation	spoIIIAA	Information processing>Regulation of gene expression>Sigma factors and their control>Control of sigma factors>nd ; Lifestyles>Sporulation>Sporulation proteins>Sporulation proteins/ other>nd ; Groups of genes>Membrane proteins>nd>nd>nd	SigE Regulon[sigma factor] ; SpoIIID Regulon[repression]	2.502	2.468	2.449	5.801	2.746	3.532	7.465	7.416	7.556	2.469	2.408	2.893	2.497	2.44	2.448	2.564	2.399	2.379	3.576	3.705	3.817	4.294	4.245	4.169	5.934	5.325	5.233	-0.921	-0.921	-0.358	-0.918	-0.0136	-0.0884	0.0589	0.384	0.0312	0.22
IA17_03545	JPVW01000001.1	637276	637791	1	protein_coding	stage III sporulation protein SpoAB	BSU_24420	spoIIIAB	component of the [[protein|SpoIIIA]]-[[protein|SpoIIQ ]]type III secretion system residing in the forespore membrane, required for [[protein|SigG ]]activation	spoIIIAB	Information processing>Protein synthesis, modification and degradation>Protein secretion>nd>nd ; Lifestyles>Sporulation>Sporulation proteins>Sporulation proteins/ other>nd ; Groups of genes>Membrane proteins>nd>nd>nd	SigE Regulon[sigma factor] ; SpoIIID Regulon[repression]	2.501	2.422	2.436	4.793	2.707	3.138	6.838	6.304	6.735	2.613	2.508	2.631	2.546	2.402	2.399	2.373	2.478	2.487	3.134	2.945	3.351	3.695	3.954	3.707	5.182	4.63	4.429	-0.88	-0.88	-0.433	-0.913	0.017	0.0879	0.108	0.557	0.0333	0.207
IA17_03550	JPVW01000001.1	637814	638020	1	protein_coding	stage III sporulation protein AC	BSU_24410	spoIIIAC	component of the [[protein|SpoIIIA]]-[[protein|3282D2C25468776881778006F182FCF322C4821D]] type III secretion system residing in the forespore membrane, required for [[protein|5F24258282F3166B7696B9E9ABC1706E4D06C944]] activation	spoIIIAC	Information processing>Protein synthesis, modification and degradation>Protein secretion>nd>nd ; Lifestyles>Sporulation>Sporulation proteins>Sporulation proteins/ other>nd ; Groups of genes>Membrane proteins>nd>nd>nd	SigE Regulon[sigma factor] ; SpoIIID Regulon[repression]	2.414	2.484	2.529	4.896	3.01	3.406	6.759	6.218	6.701	2.631	2.418	2.717	2.466	2.389	2.322	2.506	2.435	2.322	3.307	3.015	3.656	3.288	3.855	3.809	5.194	4.677	4.462	-0.895	-0.895	-0.406	-0.911	-0.00505	-0.0274	0.0938	0.509	0.00564	0.0355
IA17_03555	JPVW01000001.1	638027	638428	1	protein_coding	stage III sporulation protein AD	BSU_24400	spoIIIAD	component of the [[protein|SpoIIIA]]-[[protein|3282D2C25468776881778006F182FCF322C4821D]] type III secretion system residing in the forespore membrane, required for [[protein|5F24258282F3166B7696B9E9ABC1706E4D06C944]] activation	spoIIIAD	Information processing>Protein synthesis, modification and degradation>Protein secretion>nd>nd ; Lifestyles>Sporulation>Sporulation proteins>Sporulation proteins/ other>nd ; Groups of genes>Membrane proteins>nd>nd>nd	SigE Regulon[sigma factor] ; SpoIIID Regulon[repression]	2.548	2.602	2.396	4.988	3.094	3.368	6.722	6.361	6.616	2.436	2.557	2.894	2.572	2.52	2.42	2.597	2.465	2.451	3.3	3.41	3.604	3.851	4.197	3.915	5.333	4.689	4.634	-0.915	-0.915	-0.369	-0.915	0.00389	0.0239	0.0829	0.508	0.0389	0.277
IA17_03560	JPVW01000001.1	638447	639646	1	protein_coding	stage III sporulation protein AE	BSU_24390	spoIIIAE	component of the [[protein|SpoIIIA]]-[[protein|3282D2C25468776881778006F182FCF322C4821D]] type III secretion system residing in the forespore membrane, required for [[protein|5F24258282F3166B7696B9E9ABC1706E4D06C944]] activation	spoIIIAE	Information processing>Protein synthesis, modification and degradation>Protein secretion>nd>nd ; Lifestyles>Sporulation>Sporulation proteins>Sporulation proteins/ other>nd ; Groups of genes>Membrane proteins>nd>nd>nd	SigE Regulon[sigma factor] ; SpoIIID Regulon[repression]	2.683	2.591	2.621	4.765	2.882	3.33	6.456	6.435	6.562	2.624	2.643	2.824	2.648	2.802	2.644	2.697	2.694	2.62	3.185	3.354	3.44	4.112	3.989	3.881	5.386	4.863	4.65	-0.897	-0.897	-0.403	-0.913	0.0173	0.096	0.0537	0.299	0.0358	0.209
IA17_03565	JPVW01000001.1	639660	640280	1	protein_coding	stage III sporulation protein AF	BSU_24380	spoIIIAF	component of the [[protein|SpoIIIA]]-[[protein|3282D2C25468776881778006F182FCF322C4821D]] type III secretion system residing in the forespore membrane, required for [[protein|5F24258282F3166B7696B9E9ABC1706E4D06C944]] activation	spoIIIAF	Information processing>Protein synthesis, modification and degradation>Protein secretion>nd>nd ; Lifestyles>Sporulation>Sporulation proteins>Sporulation proteins/ other>nd ; Groups of genes>Membrane proteins>nd>nd>nd	SigE Regulon[sigma factor] ; SpoIIID Regulon[repression]	2.684	2.719	2.612	5.235	3.335	4.129	8.54	8.902	8.649	2.661	2.748	3.333	2.533	2.788	2.8	2.719	2.698	2.658	4.016	4.277	4.113	4.705	4.795	4.808	6.533	6.107	6.079	-0.916	-0.916	-0.373	-0.928	-0.021	-0.14	0.0394	0.265	0.0479	0.334
IA17_03570	JPVW01000001.1	640273	640962	1	protein_coding	stage III sporulation protein AG	BSU_24370	spoIIIAG	component of the [[protein|SpoIIIA]]-[[protein|3282D2C25468776881778006F182FCF322C4821D]] type III secretion system residing in the forespore membrane, required for [[protein|5F24258282F3166B7696B9E9ABC1706E4D06C944]] activation	spoIIIAG	Information processing>Protein synthesis, modification and degradation>Protein secretion>nd>nd ; Lifestyles>Sporulation>Sporulation proteins>Sporulation proteins/ other>nd ; Groups of genes>Membrane proteins>nd>nd>nd	SigE Regulon[sigma factor] ; SpoIIID Regulon[repression]	2.782	2.743	2.658	6.274	3.189	4.585	9.42	9.792	9.51	3.018	2.756	3.778	2.8	2.988	3.01	2.998	2.87	2.669	4.561	4.996	4.846	5.14	5.398	5.374	7.121	6.916	6.95	-0.93	-0.93	-0.333	-0.907	-0.0237	-0.153	0.0356	0.232	0.0477	0.32
IA17_03575	JPVW01000001.1	640963	641619	1	protein_coding	stage III sporulation protein AH	BSU_24360	spoIIIAH	component of the [[protein|SpoIIIA]]-[[protein|3282D2C25468776881778006F182FCF322C4821D]] type III secretion system residing in the forespore membrane, required for [[protein|5F24258282F3166B7696B9E9ABC1706E4D06C944]] activation	spoIIIAH	Information processing>Protein synthesis, modification and degradation>Protein secretion>nd>nd ; Lifestyles>Sporulation>Sporulation proteins>Sporulation proteins/ other>nd ; Groups of genes>Membrane proteins>nd>nd>nd	SigE Regulon[sigma factor] ; SpoIIID Regulon[repression]	3.21	3.518	3.479	7.6	4.4	5.998	10.53	11.08	10.6	3.428	3.136	4.629	3.082	3.538	3.61	3.331	3.263	3.186	5.491	5.933	5.704	6.005	6.411	6.367	8.621	8.072	8.067	-0.948	-0.948	-0.292	-0.919	-0.0146	-0.117	0.0163	0.131	0.045	0.365
IA17_03580	JPVW01000001.1	641775	642254	1	protein_coding	acetyl-CoA carboxylase	BSU_24350	accB	acetyl-CoA carboxylase (biotin carboxyl carrier subunit)	accB;fabE;yqhW	Metabolism>Lipid metabolism>Biosynthesis of lipids>Biosynthesis of fatty acids>nd ; Groups of genes>Essential genes>nd>nd>nd	NA	9.7	9.651	9.628	8.161	8.648	9.095	8.386	8.792	8.853	9.343	9.522	9.591	9.586	9.38	9.447	9.759	9.616	9.508	7.172	6.918	7.072	8.699	8.504	8.522	7.994	8.373	8.337	0.673	0.673	-0.607	-0.821	0.278	0.658	-0.0827	-0.26	0.191	0.623
IA17_03585	JPVW01000001.1	642266	643618	1	protein_coding	acetyl-CoA carboxylase	BSU_24340	accC	acetyl-CoA carboxylase (biotin carboxylase subunit)	accC;yqhX	Metabolism>Lipid metabolism>Biosynthesis of lipids>Biosynthesis of fatty acids>nd ; Groups of genes>Essential genes>nd>nd>nd	NA	10.17	10.02	9.892	9.768	9.784	9.886	8.972	10.19	10.27	9.748	9.913	10.16	9.981	10.19	10.07	10.09	10.13	9.967	9.757	9.127	9.269	9.864	9.119	9.232	9.742	9.248	9.009	0.517	0.517	-0.482	-0.564	-0.419	-0.592	-0.144	-0.252	0.0333	0.0604
IA17_03590	JPVW01000001.1	643639	644046	1	protein_coding	hypothetical protein	BSU_24330	yqhY	modulator of lipid biosynthesis	yqhY	Metabolism>Lipid metabolism>Biosynthesis of lipids>Biosynthesis of fatty acids>nd ; Groups of genes>Quasi-essential genes>nd>nd>nd	NA	10.67	10.64	10.46	11.11	10.7	10.64	9.93	11.12	11.13	10.33	10.37	10.75	10.42	10.81	10.57	10.68	10.78	10.75	10.69	10	10.06	10.51	9.648	9.816	10.57	10.05	9.823	0.247	0.247	-0.523	-0.54	-0.569	-0.697	-0.227	-0.388	-0.0605	-0.112
IA17_03595	JPVW01000001.1	644310	644705	1	protein_coding	antitermination protein NusB	BSU_24320	nusB	transcription antitermination factor	nusB;yqhZ	Information processing>RNA synthesis and degradation>Transcription>Transcription elongation/ termination>nd	PurR Regulon[repression] ; stringent response[negative regulation]	9.004	9.067	9.231	6.915	7.601	7.91	7.975	8.395	8.521	9.256	9.22	8.888	9.298	8.956	9.176	9.099	9.027	9.303	9.422	9.569	9.564	8.996	8.818	8.872	8.696	9.129	8.835	0.554	0.554	0.689	0.828	-0.192	-0.411	-0.0349	-0.082	-0.253	-0.596
IA17_03600	JPVW01000001.1	644717	645568	1	protein_coding	5%2C10-methylene-tetrahydrofolate cyclohydrolase	BSU_24310	folD	methylenetetrahydrofolate dehydrogenase (NADP)	folD;yqiA	Information processing>Protein synthesis, modification and degradation>Translation>tRNA modification and maturation>nd	PurR Regulon[repression] ; stringent response[negative regulation]	9.656	9.75	9.793	8.345	8.329	8.682	8.139	8.591	8.665	9.502	9.407	9.185	9.55	9.318	9.517	9.466	9.316	9.747	9.824	10.15	10.05	9.477	9.229	9.248	9.037	9.485	9.206	0.467	0.467	0.782	0.885	-0.182	-0.441	-0.109	-0.296	-0.206	-0.582
IA17_03605	JPVW01000001.1	645706	647052	1	protein_coding	exodeoxyribonuclease VII large subunit	BSU_24300	yqiB	similar to exodeoxyribonuclease VII (large subunit)	yqiB	Information processing>Genetics>Genetics/ other/ based on similarity>nd>nd	NA	6.377	5.982	6.08	4.859	4.726	4.7	5.384	5.558	5.947	6.775	6.865	6.146	6.594	6.44	5.955	6.081	6.236	6.079	7.637	7.617	7.751	6.931	6.845	6.696	5.594	5.623	5.692	0.239	0.239	0.767	0.789	-0.416	-0.698	0.41	0.96	0.0359	0.299
IA17_03610	JPVW01000001.1	647049	647303	1	protein_coding	exodeoxyribonuclease VII small subunit	BSU_24290	yqiC	similar to exodeoxyribonuclease VII (small subunit)	yqiC	Information processing>Genetics>Genetics/ other/ based on similarity>nd>nd	NA	5.702	5.203	4.986	4.831	4.4	4.64	4.914	4.747	5.593	6.121	6.153	5.457	5.781	5.739	4.889	5.272	5.539	5.3	6.958	6.906	7.159	6.099	6.173	6.06	5.01	4.65	4.755	0.158	0.158	0.689	0.697	-0.469	-0.663	0.495	0.934	0.0276	0.145
IA17_03615	JPVW01000001.1	647293	648183	1	protein_coding	farnesyl-diphosphate synthase	BSU_24280	yqiD	geranyltransferase	yqiD;ispA	Metabolism>Lipid metabolism>Biosynthesis of lipids>Biosynthesis of isoprenoids>nd	NA	6.45	5.697	5.777	5.69	5.661	5.312	5.423	5.307	5.958	6.703	6.862	5.985	6.609	6.32	5.505	5.835	6.082	5.844	7.332	7.302	7.57	6.953	6.602	6.282	5.651	5.313	5.221	0.244	0.244	0.669	0.689	-0.435	-0.619	0.538	0.975	0.00461	0.0378
IA17_03620	JPVW01000001.1	648358	650259	1	protein_coding	1-deoxy-D-xylulose-5-phosphate synthase	BSU_24270	dxs	1-deoxyxylulose-5-phosphate synthase, first step in the MEP pathway of isoprenoid biosynthesis	dxs;yqiE	Metabolism>Lipid metabolism>Biosynthesis of lipids>Biosynthesis of isoprenoids>nd ; Metabolism>Additional metabolic pathways>Biosynthesis of cofactors>Biosynthesis/ acquisition of thiamine>nd ; Groups of genes>Essential genes>nd>nd>nd	stringent response[negative regulation]	7.827	7.465	7.414	7.171	7.044	6.756	7.325	7.306	8.146	8.734	8.806	8.237	8.275	8.419	7.431	7.933	8.188	7.755	8.597	8.332	8.454	8.152	7.923	7.792	7.331	7.231	6.987	0.556	0.556	0.276	0.332	-0.455	-0.58	0.551	0.863	0.02	0.0619
IA17_03625	JPVW01000001.1	650256	651101	1	protein_coding	RNA methyltransferase	BSU_24260	yqxC	similar to rRNA methyltransferase	yqxC;yqiF	Information processing>Protein synthesis, modification and degradation>Translation>rRNA modification and maturation/ based on similarity>nd	stringent response[negative regulation]	8.328	8.017	7.956	7.824	7.567	7.189	7.371	7.462	8.224	9.147	9.192	8.65	8.571	8.806	7.891	8.373	8.501	8.267	8.676	8.466	8.53	8.381	8.12	8.018	7.74	7.716	7.432	0.725	0.725	0.244	0.354	-0.301	-0.468	0.434	0.763	-0.0337	-0.0916
IA17_03630	JPVW01000001.1	651199	651648	1	protein_coding	arginine repressor	BSU_24250	ahrC	transcriptional regulator of the ArgR family, AhrC represses the genes for arginine biosynthesis and activates the genes for arginine catabolism	ahrC;argR	Metabolism>Amino acid/ nitrogen metabolism>Biosynthesis/ acquisition of amino acids>Biosynthesis/ acquisition of arginine>nd ; Metabolism>Amino acid/ nitrogen metabolism>Utilization of amino acids>Utilization of arginine/ ornithine>nd ; Information processing>Regulation of gene expression>Transcription factors and their control>Transcription factors/ other>nd	stringent response[negative regulation]	6.172	5.792	5.575	5.787	5.885	6.006	6.245	5.673	6.18	7.145	7.197	6.371	6.522	6.451	5.792	6.142	6.28	5.838	6.592	6.516	6.69	6.112	6.413	6.058	5.629	5.878	5.639	0.458	0.458	0.194	0.218	-0.21	-0.243	0.73	0.868	-0.0162	-0.0387
IA17_03635	JPVW01000001.1	651685	653415	1	protein_coding	DNA recombination protein RecN	BSU_24240	recN	DNA repair and genetic recombination	recN	Information processing>Genetics>DNA repair/ recombination>nd>nd ; Information processing>Genetics>DNA repair/ recombination>Other proteins>nd	stringent response[negative regulation]	6.676	6.507	6.335	6.724	6.726	6.64	6.626	6.375	6.623	7.183	7.271	6.617	6.777	6.736	6.166	6.59	6.566	6.55	6.763	6.749	6.931	6.726	6.555	6.444	6.245	6.25	6.169	0.438	0.438	0.117	0.13	-0.295	-0.331	0.758	0.901	-0.0412	-0.113
IA17_03640	JPVW01000001.1	653590	654870	1	protein_coding	peptidase S55	BSU_24230	spoIVB	serine protease (site 1 protease), cleaves [[protein|AB2A3422277040107AAF90358BBE58608F8E0738]] to prepare it for [[protein|85247AD09B7A472607B32D57E6318BA6C83EC6BA]] cleavage, this results in pro-[[protein|24F7FD5C7C3A68BB2760ABB8CBD8FBD65E5FF7D4]] processing/activation in the mother-cell, does also cleave [[protein|85247AD09B7A472607B32D57E6318BA6C83EC6BA]]	spoIVB	Information processing>Regulation of gene expression>Sigma factors and their control>Control of sigma factors>nd ; Lifestyles>Sporulation>Sporulation proteins>Sporulation proteins/ other>nd	SpoVT Regulon[activation] ; SigG Regulon[sigma factor] ; SigF Regulon[sigma factor]	2.638	2.859	2.662	4.601	3.858	4.639	8.719	8.498	8.078	2.992	3.01	2.877	2.779	2.863	2.78	2.684	2.688	2.591	4.658	4.831	4.619	4.296	5.183	4.99	7.617	5.743	6.789	-0.951	-0.951	-0.28	-0.907	0.00712	0.0546	0.0785	0.603	-0.08	-0.77
IA17_03650	JPVW01000001.1	655146	655949	1	protein_coding	chemotaxis protein CheY	BSU_24220	spo0A	[SW|phosphorelay] regulator, initiation of [SW|sporulation], coordinates [SW|DNA replication] and initiation of [SW|sporulation] by binding to sites close to the <i>oriC</i>	spo0A;spo0C;spo0G;spoIIL;sof-1	Information processing>Regulation of gene expression>Transcription factors and their control>Two-component system response regulators>nd ; Information processing>Regulation of gene expression>phosphorelay>nd>nd ; Information processing>Regulation of gene expression>phosphorelay>The ultimate target>nd ; Lifestyles>Exponential and early post-exponential lifestyles>Biofilm formation>nd>nd ; Lifestyl…	Spo0A Regulon[repression] ; SigA Regulon[sigma factor] ; SigH Regulon[sigma factor]	8.814	9.263	9.093	11.99	11.6	11.68	9.564	9.89	9.69	8.36	8.327	9.347	8.471	8.733	9.258	9.143	8.95	9.199	8.504	8.555	8.5	8.789	8.752	9.098	9.457	9.675	9.398	-0.554	-0.554	-0.57	-0.685	0.146	0.24	-0.537	-0.912	0.136	0.565
IA17_03660	JPVW01000001.1	656414	657532	-1	protein_coding	NADH-dependent flavin oxidoreductase	BSU_24210	yqiG	similar to NADH-dependent flavin oxidoreductase	yqiG	Groups of genes>Proteins of unknown function>nd>nd>nd	NA	6.744	6.782	6.759	6.738	6.786	6.667	6.944	6.846	6.942	6.084	6.18	6.852	6.536	6.933	6.554	7.023	7.005	7.174	8.645	9.189	9.187	7.783	7.561	7.473	6.917	7.007	6.941	-0.329	-0.329	0.751	0.795	-0.491	-0.857	-0.083	-0.281	0.0283	0.0999
[truncated: 3,339 more rows]
[truncated: 107 more columns]
