# Supplementary material for: Direct comparison of spatial transcriptional heterogeneity across diverse Bacillus subtilis biofilm communities
Source: Nat Commun. 2023 Nov 20;14:7546. doi: 10.1038/s41467-023-43386-w (PMC10661151; doi:10.1038/s41467-023-43386-w)
Supplement: Supplementary file 5 — Supplementary Dataset 2 [file 41467_2023_43386_MOESM5_ESM.xlsx]

## Sheet: Legend
Column name	Legend
exprgroup.cat	label for the group of genes based on expression profiles (see the note below on the naming of the groups)
exprgroup.type	type for the group of genes based on expression profiles : corPC for Pearson correlation with principal component axis (r >= 0.8 or <= -0.8); DEgroup for genes detected as differentially expressed between two conditions (log2FC >=1 or <= -1 and q-value<=0.05), exprcorclust for group defined by hierarchical clustering (average pairwise Pearson correlation >= 0.7)
exprgroup.ngenes	number of genes in the group based on expression profiles
extcat.cat	external category (biological function, regulon) to which the group based on expression profiles is compared from Subtiwiki (as per 20210217)
extcat.type	type for the external category (Subtiwiki.func.levelX where X is the depth level considered in the Subtiwiki functional classification, Subtiwiki.regulon for regulons)
extcat.ngenes	number of genes in the external category
intersection	number of genes in the intersection between the external category and the group of genes based on expression profiles
p.value	p-value for the 2x2 Fisher exact test assessing independence between the external category and the group based on expression profiles (two-sided test)
log2.odds.ratio	log2 odds ratio, usually positive (overrepresentation of genes in the intersection - positive correlation) but can also be negative (underrepresentation - negative correlation)
q.value	q-value accounting for multiple testing as estimated with R package “fdrtool" (v1.2.17)
lfdr	local false discovery rate as estimated with R package “fdrtool"; a cut-off at lfdr <=0.05 was applied for reporting in this table
Note on the naming of the groups of genes based on expression profiles
corPCn.res.1	positive correlation between position along axis n of the PCA (decomposition without ST and EX samples) and expression of these genes (after subtracting the expression level expected from position along axes 1 to n-1).
corPCn.res.-1	negative correlation between position along axis n of the PCA and expression of these genes (computed as described above).
X.vs.Y.code.U	upregulation in the comparison of condition X vs. condition Y (genes flagged as “U” in the by-gene summary table)
X.vs.Y.code.D	downregulation in the comparison of condition X vs. condition Y (genes flagged as “D” in the by-gene summary table)
exprcorclust.GXX	genes belonging to expression cluster GXX ; letters in XX indicate clusters obtained after subsampling the conditions ; G (for global), GB (biofilm), GL (liquid), GS (swarming), GD (dendrite).

## Sheet: Data
exprgroup.cat	exprgroup.type	exprgroup.ngenes	extcat.cat	extcat.type	extcat.ngenes	intersection	p.value	log2.odds.ratio	q.value	lfdr
corPC1.res.-1	corPC	586	Lifestyles>Sporulation	Subtiwiki.func.level2	629	354	1.02e-172	4.13	1.34e-168	4.44e-161
corPC1.res.-1	corPC	586	Lifestyles>Sporulation>Sporulation proteins	Subtiwiki.func.level3	521	319	1.78e-166	4.26	2.22e-162	9.42e-161
corPC1.res.-1	corPC	586	Lifestyles>Sporulation>Sporulation proteins>Sporulation proteins/ other	Subtiwiki.func.level4	273	164	1.29e-74	3.57	2.79e-71	7.87e-70
corPC1.res.-1	corPC	586	Lifestyles>Sporulation>Sporulation proteins>Sporulation proteins/ other>nd	Subtiwiki.func.level5	273	164	1.29e-74	3.57	2.79e-71	7.87e-70
corPC1.res.-1	corPC	586	SigE Regulon[sigma factor]	Subtiwiki.regulon	221	145	6.5e-73	3.86	1.32e-69	1.31e-65
corPC1.res.-1	corPC	586	Lifestyles	Subtiwiki.func.level1	1349	389	5.17e-70	2.35	1.03e-66	7.18e-64
corPC1.res.-1	corPC	586	SigK Regulon[sigma factor]	Subtiwiki.regulon	120	91	1.33e-53	4.43	2.01e-50	1.33e-48
corPC1.res.-1	corPC	586	SigG Regulon[sigma factor]	Subtiwiki.regulon	135	87	7.22e-42	3.62	7.31e-39	5.32e-37
corPC1.res.-1	corPC	586	Lifestyles>Sporulation>Sporulation proteins>Spore coat proteins	Subtiwiki.func.level4	76	62	6.84e-40	4.85	6.47e-37	4.8e-35
corPC1.res.-1	corPC	586	Lifestyles>Sporulation>Sporulation proteins>Newly identified sporulation proteins (based on transcription profiling)	Subtiwiki.func.level4	152	77	4.73e-27	2.76	2.76e-24	2.23e-22
corPC1.res.-1	corPC	586	Lifestyles>Sporulation>Sporulation proteins>Newly identified sporulation proteins (based on transcription profiling)>nd	Subtiwiki.func.level5	152	77	4.73e-27	2.76	2.76e-24	2.23e-22
corPC1.res.-1	corPC	586	GerE Regulon[activation]	Subtiwiki.regulon	49	38	3.22e-23	4.43	1.56e-20	4.06e-19
corPC1.res.-1	corPC	586	Lifestyles>Sporulation>Sporulation proteins>Spore coat proteins>Not yet assigned	Subtiwiki.func.level5	36	30	3.28e-20	4.95	1.26e-17	2.67e-16
corPC1.res.-1	corPC	586	GerE Regulon[repression]	Subtiwiki.regulon	27	25	1.98e-19	6.26	7.11e-17	1.44e-15
corPC1.res.-1	corPC	586	Lifestyles>Sporulation>Germination>Additional germination proteins	Subtiwiki.func.level4	31	26	8.7e-18	4.99	2.67e-15	9.38e-14
corPC1.res.-1	corPC	586	Lifestyles>Sporulation>Germination>Additional germination proteins>nd	Subtiwiki.func.level5	31	26	8.7e-18	4.99	2.67e-15	9.38e-14
corPC1.res.-1	corPC	586	SpoIIID Regulon[activation]	Subtiwiki.regulon	22	21	3.66e-17	7	1.06e-14	4.68e-13
corPC1.res.-1	corPC	586	Groups of genes>Essential genes	Subtiwiki.func.level2	255	1	6.94e-17	-5.54	1.98e-14	6.46e-13
corPC1.res.-1	corPC	586	Groups of genes>Essential genes>nd	Subtiwiki.func.level3	255	1	6.94e-17	-5.54	1.98e-14	6.46e-13
corPC1.res.-1	corPC	586	Groups of genes>Essential genes>nd>nd	Subtiwiki.func.level4	255	1	6.94e-17	-5.54	1.98e-14	6.46e-13
corPC1.res.-1	corPC	586	Groups of genes>Essential genes>nd>nd>nd	Subtiwiki.func.level5	255	1	6.94e-17	-5.54	1.98e-14	6.46e-13
corPC1.res.-1	corPC	586	Lifestyles>Sporulation>Germination	Subtiwiki.func.level3	41	28	5.54e-15	3.72	1.29e-12	5.31e-11
corPC1.res.-1	corPC	586	Information processing	Subtiwiki.func.level1	998	75	1.7e-14	-1.32	3.8e-12	1.13e-10
corPC1.res.-1	corPC	586	SigA Regulon[sigma factor]	Subtiwiki.regulon	1077	85	3.38e-14	-1.25	7.31e-12	1.13e-10
corPC1.res.-1	corPC	586	SpoVT Regulon[activation]	Subtiwiki.regulon	16	15	3.29e-12	6.5	5.61e-10	9.1e-09
corPC1.res.-1	corPC	586	Information processing>Protein synthesis, modification and degradation>Translation	Subtiwiki.func.level3	209	3	3e-11	-3.63	4.58e-09	6.17e-08
corPC1.res.-1	corPC	586	SigF Regulon[sigma factor]	Subtiwiki.regulon	107	42	1.75e-10	2	2.39e-08	4.3e-07
corPC1.res.-1	corPC	586	Information processing>Regulation of gene expression>Transcription factors and their control	Subtiwiki.func.level3	347	15	2.69e-10	-2.02	3.56e-08	4.3e-07
corPC1.res.-1	corPC	586	stringent response[negative regulation]	Subtiwiki.regulon	140	0	3.5e-10	-Inf	4.53e-08	4.3e-07
corPC1.res.-1	corPC	586	Lifestyles>Sporulation>Sporulation proteins>Spore coat proteins>Class V	Subtiwiki.func.level5	18	14	2.88e-09	4.39	3.27e-07	5.77e-06
corPC1.res.-1	corPC	586	GerR Regulon[activation]	Subtiwiki.regulon	10	10	3.98e-09	Inf	4.44e-07	8.02e-06
corPC1.res.-1	corPC	586	Lifestyles>Exponential and early post-exponential lifestyles	Subtiwiki.func.level2	195	5	1.67e-08	-2.76	1.67e-06	2.03e-05
corPC1.res.1	corPC	456	Information processing>Protein synthesis, modification and degradation>Translation	Subtiwiki.func.level3	209	110	7.78e-53	3.48	1.13e-49	6.14e-48
corPC1.res.1	corPC	456	stringent response[negative regulation]	Subtiwiki.regulon	140	86	2.46e-48	3.92	3.07e-45	6.55e-44
corPC1.res.1	corPC	456	Information processing>Protein synthesis, modification and degradation>Translation>Ribosomal proteins	Subtiwiki.func.level4	57	52	1.06e-44	6.52	1.15e-41	2e-39
corPC1.res.1	corPC	456	Information processing>Protein synthesis, modification and degradation>Translation>Ribosomal proteins>nd	Subtiwiki.func.level5	57	52	1.06e-44	6.52	1.15e-41	2e-39
corPC1.res.1	corPC	456	Groups of genes>Essential genes	Subtiwiki.func.level2	255	102	4.37e-35	2.69	3.58e-32	2.14e-29
corPC1.res.1	corPC	456	Groups of genes>Essential genes>nd	Subtiwiki.func.level3	255	102	4.37e-35	2.69	3.58e-32	2.14e-29
corPC1.res.1	corPC	456	Groups of genes>Essential genes>nd>nd	Subtiwiki.func.level4	255	102	4.37e-35	2.69	3.58e-32	2.14e-29
corPC1.res.1	corPC	456	Groups of genes>Essential genes>nd>nd>nd	Subtiwiki.func.level5	255	102	4.37e-35	2.69	3.58e-32	2.14e-29
corPC1.res.1	corPC	456	Information processing>Protein synthesis, modification and degradation	Subtiwiki.func.level2	398	129	1.31e-33	2.28	1.04e-30	8.13e-29
corPC1.res.1	corPC	456	Lifestyles>Sporulation>Sporulation proteins	Subtiwiki.func.level3	521	3	7.97e-25	-4.68	4.18e-22	1.2e-20
corPC1.res.1	corPC	456	Lifestyles>Sporulation	Subtiwiki.func.level2	629	12	3.45e-21	-2.95	1.42e-18	4.28e-17
corPC1.res.1	corPC	456	Lifestyles	Subtiwiki.func.level1	1349	71	1.11e-19	-1.59	4.09e-17	1.18e-15
corPC1.res.1	corPC	456	Information processing	Subtiwiki.func.level1	998	195	3.23e-19	1.36	1.14e-16	2.44e-15
corPC1.res.1	corPC	456	Groups of genes>Universally conserved proteins	Subtiwiki.func.level2	28	22	1.9e-16	4.91	5.18e-14	8.98e-13
corPC1.res.1	corPC	456	Groups of genes>Universally conserved proteins>nd	Subtiwiki.func.level3	28	22	1.9e-16	4.91	5.18e-14	8.98e-13
corPC1.res.1	corPC	456	Groups of genes>Universally conserved proteins>nd>nd	Subtiwiki.func.level4	28	22	1.9e-16	4.91	5.18e-14	8.98e-13
corPC1.res.1	corPC	456	Groups of genes>Universally conserved proteins>nd>nd>nd	Subtiwiki.func.level5	28	22	1.9e-16	4.91	5.18e-14	8.98e-13
corPC1.res.1	corPC	456	Information processing>Protein synthesis, modification and degradation>Translation>Aminoacyl-tRNA synthetases	Subtiwiki.func.level4	28	19	1.95e-12	4.1	3.43e-10	4.63e-09
corPC1.res.1	corPC	456	Information processing>Protein synthesis, modification and degradation>Translation>Aminoacyl-tRNA synthetases>nd	Subtiwiki.func.level5	28	19	1.95e-12	4.1	3.43e-10	4.63e-09
corPC1.res.1	corPC	456	Lifestyles>Sporulation>Sporulation proteins>Sporulation proteins/ other	Subtiwiki.func.level4	273	2	2.91e-12	-4.22	5e-10	9.1e-09
corPC1.res.1	corPC	456	Lifestyles>Sporulation>Sporulation proteins>Sporulation proteins/ other>nd	Subtiwiki.func.level5	273	2	2.91e-12	-4.22	5e-10	9.1e-09
corPC1.res.1	corPC	456	SigE Regulon[sigma factor]	Subtiwiki.regulon	221	1	9.29e-11	-4.9	1.32e-08	1.84e-07
corPC1.res.1	corPC	456	CcpA Regulon[repression]	Subtiwiki.regulon	247	4	4.99e-09	-3.04	5.52e-07	1.01e-05
corPC1.res.1	corPC	456	Lifestyles>Sporulation>Sporulation proteins>Newly identified sporulation proteins (based on transcription profiling)	Subtiwiki.func.level4	152	0	1.2e-08	-Inf	1.24e-06	1.07e-05
corPC1.res.1	corPC	456	Lifestyles>Sporulation>Sporulation proteins>Newly identified sporulation proteins (based on transcription profiling)>nd	Subtiwiki.func.level5	152	0	1.2e-08	-Inf	1.24e-06	1.07e-05
corPC2.res.-1	corPC	583	Lifestyles>Sporulation	Subtiwiki.func.level2	629	307	3.06e-120	3.43	2.55e-116	2.43e-112
corPC2.res.-1	corPC	583	Lifestyles>Sporulation>Sporulation proteins	Subtiwiki.func.level3	521	272	1.39e-112	3.49	9.08e-109	2.42e-107
corPC2.res.-1	corPC	583	Lifestyles>Sporulation>Sporulation proteins>Sporulation proteins/ other	Subtiwiki.func.level4	273	164	5.29e-75	3.58	1.17e-71	7.87e-70
corPC2.res.-1	corPC	583	Lifestyles>Sporulation>Sporulation proteins>Sporulation proteins/ other>nd	Subtiwiki.func.level5	273	164	5.29e-75	3.58	1.17e-71	7.87e-70
corPC2.res.-1	corPC	583	SigE Regulon[sigma factor]	Subtiwiki.regulon	221	135	4.42e-62	3.56	7.42e-59	2.12e-56
corPC2.res.-1	corPC	583	Lifestyles	Subtiwiki.func.level1	1349	352	3.56e-47	1.9	4.25e-44	3.13e-42
corPC2.res.-1	corPC	583	SigG Regulon[sigma factor]	Subtiwiki.regulon	135	84	7.56e-39	3.48	6.88e-36	2.05e-34
corPC2.res.-1	corPC	583	Lifestyles>Sporulation>Sporulation proteins>Newly identified sporulation proteins (based on transcription profiling)	Subtiwiki.func.level4	152	74	9.42e-25	2.65	4.91e-22	1.2e-20
corPC2.res.-1	corPC	583	Lifestyles>Sporulation>Sporulation proteins>Newly identified sporulation proteins (based on transcription profiling)>nd	Subtiwiki.func.level5	152	74	9.42e-25	2.65	4.91e-22	1.2e-20
corPC2.res.-1	corPC	583	Lifestyles>Coping with stress	Subtiwiki.func.level2	600	29	8.33e-16	-1.92	2.1e-13	3.18e-12
corPC2.res.-1	corPC	583	SigF Regulon[sigma factor]	Subtiwiki.regulon	107	47	7.74e-14	2.31	1.63e-11	4.5e-10
corPC2.res.-1	corPC	583	SpoVT Regulon[repression]	Subtiwiki.regulon	20	18	8.83e-14	5.78	1.85e-11	4.5e-10
corPC2.res.-1	corPC	583	SpoIIID Regulon[repression]	Subtiwiki.regulon	42	27	1.46e-13	3.47	2.98e-11	4.5e-10
corPC2.res.-1	corPC	583	EAR riboswitch[processive antitermination]	Subtiwiki.regulon	15	15	2.19e-13	Inf	4.38e-11	1.11e-09
corPC2.res.-1	corPC	583	SinR Regulon[anti-activation]	Subtiwiki.regulon	15	15	2.19e-13	Inf	4.38e-11	1.11e-09
corPC2.res.-1	corPC	583	Lifestyles>Exponential and early post-exponential lifestyles>Biofilm formation>Matrix polysaccharide synthesis	Subtiwiki.func.level4	16	15	3.04e-12	6.5	5.22e-10	9.1e-09
corPC2.res.-1	corPC	583	Lifestyles>Exponential and early post-exponential lifestyles>Biofilm formation>Matrix polysaccharide synthesis>nd	Subtiwiki.func.level5	16	15	3.04e-12	6.5	5.22e-10	9.1e-09
corPC2.res.-1	corPC	583	SigB Regulon[sigma factor]	Subtiwiki.regulon	211	3	3.04e-11	-3.63	4.63e-09	6.17e-08
corPC2.res.-1	corPC	583	RemA Regulon[activation]	Subtiwiki.regulon	29	19	4.17e-10	3.53	5.32e-08	7.34e-07
corPC2.res.-1	corPC	583	Lifestyles>Sporulation>Germination	Subtiwiki.func.level3	41	23	5.14e-10	2.97	6.47e-08	9.87e-07
corPC2.res.-1	corPC	583	Lifestyles>Coping with stress>General stress proteins (controlled by SigB)	Subtiwiki.func.level3	157	1	7.95e-10	-4.79	9.76e-08	1.47e-06
corPC2.res.-1	corPC	583	Lifestyles>Coping with stress>General stress proteins (controlled by SigB)>nd	Subtiwiki.func.level4	157	1	7.95e-10	-4.79	9.76e-08	1.47e-06
corPC2.res.-1	corPC	583	Lifestyles>Coping with stress>General stress proteins (controlled by SigB)>nd>nd	Subtiwiki.func.level5	157	1	7.95e-10	-4.79	9.76e-08	1.47e-06
corPC3.res.-1	corPC	289	SigB Regulon[sigma factor]	Subtiwiki.regulon	211	132	1.79e-108	5.28	8.45e-105	2.47e-102
corPC3.res.-1	corPC	289	Lifestyles>Coping with stress>General stress proteins (controlled by SigB)	Subtiwiki.func.level3	157	116	3.15e-107	5.91	1.4e-103	4.31e-100
corPC3.res.-1	corPC	289	Lifestyles>Coping with stress>General stress proteins (controlled by SigB)>nd	Subtiwiki.func.level4	157	116	3.15e-107	5.91	1.4e-103	4.31e-100
corPC3.res.-1	corPC	289	Lifestyles>Coping with stress>General stress proteins (controlled by SigB)>nd>nd	Subtiwiki.func.level5	157	116	3.15e-107	5.91	1.4e-103	4.31e-100
corPC3.res.-1	corPC	289	Lifestyles>Coping with stress	Subtiwiki.func.level2	600	145	5.82e-50	2.86	7.65e-47	2.07e-44
corPC3.res.-1	corPC	289	Lifestyles>Coping with stress>Resistance against oxidative and electrophile stress	Subtiwiki.func.level3	99	47	7.54e-29	3.78	4.76e-26	2.03e-24
corPC3.res.-1	corPC	289	Lifestyles>Coping with stress>Resistance against oxidative and electrophile stress>nd	Subtiwiki.func.level4	99	47	7.54e-29	3.78	4.76e-26	2.03e-24
corPC3.res.-1	corPC	289	Lifestyles>Coping with stress>Resistance against oxidative and electrophile stress>nd>nd	Subtiwiki.func.level5	99	47	7.54e-29	3.78	4.76e-26	2.03e-24
corPC3.res.-1	corPC	289	Lifestyles	Subtiwiki.func.level1	1349	167	1.58e-18	1.57	5.2e-16	1.1e-14
corPC3.res.1	corPC	147	Fur Regulon[repression]	Subtiwiki.regulon	53	14	2.83e-09	3.37	3.22e-07	5.77e-06
corPC3.res.1	corPC	147	Thi-box Regulon[RNA switch]	Subtiwiki.regulon	14	8	6.5e-09	5.21	7.06e-07	1.01e-05
corPC3.res.1	corPC	147	Cellular processes>Homeostasis>Acquisition of iron>ABC transporters for the uptake of iron/ siderophores	Subtiwiki.func.level4	20	9	1.07e-08	4.52	1.12e-06	1.07e-05
corPC3.res.1	corPC	147	Cellular processes>Homeostasis>Acquisition of iron>ABC transporters for the uptake of iron/ siderophores>nd	Subtiwiki.func.level5	20	9	1.07e-08	4.52	1.12e-06	1.07e-05
corPC3.res.1	corPC	147	Cellular processes>Transporters>ABC transporters>Importers>Uptake of iron/ siderophores	Subtiwiki.func.level5	20	9	1.07e-08	4.52	1.12e-06	1.07e-05
corPC3.res.1	corPC	147	Metabolism>Additional metabolic pathways>Iron metabolism>ABC transporters for the uptake of iron/ siderophores	Subtiwiki.func.level4	20	9	1.07e-08	4.52	1.12e-06	1.07e-05
corPC3.res.1	corPC	147	Metabolism>Additional metabolic pathways>Iron metabolism>ABC transporters for the uptake of iron/ siderophores>nd	Subtiwiki.func.level5	20	9	1.07e-08	4.52	1.12e-06	1.07e-05
corPC3.res.1	corPC	147	Metabolism>Electron transport and ATP synthesis	Subtiwiki.func.level2	90	17	1.36e-08	2.77	1.39e-06	1.42e-05
corPC3.res.1	corPC	147	Cellular processes>Homeostasis>Acquisition of iron	Subtiwiki.func.level3	42	12	1.54e-08	3.51	1.55e-06	2.03e-05
corPC3.res.1	corPC	147	Metabolism>Additional metabolic pathways>Biosynthesis of cofactors	Subtiwiki.func.level3	115	19	1.84e-08	2.55	1.82e-06	2.71e-05
corPC3.res.1	corPC	147	Metabolism	Subtiwiki.func.level1	1181	75	1.84e-08	1.39	1.83e-06	2.71e-05
corPC4.res.-1	corPC	212	Metabolism>Amino acid/ nitrogen metabolism>Biosynthesis/ acquisition of amino acids>Biosynthesis/ acquisition of methionine/ S-adenosylmethionine	Subtiwiki.func.level4	20	11	7.36e-10	4.53	9.08e-08	1.47e-06
corPC4.res.-1	corPC	212	Metabolism>Amino acid/ nitrogen metabolism>Biosynthesis/ acquisition of amino acids>Biosynthesis/ acquisition of methionine/ S-adenosylmethionine>nd	Subtiwiki.func.level5	20	11	7.36e-10	4.53	9.08e-08	1.47e-06
corPC4.res.1	corPC	335	stringent response[negative regulation]	Subtiwiki.regulon	140	50	1.14e-20	2.81	4.54e-18	1.42e-16
corPC4.res.1	corPC	335	Information processing>Protein synthesis, modification and degradation>Translation	Subtiwiki.func.level3	209	59	1.62e-18	2.33	5.35e-16	1.1e-14
corPC4.res.1	corPC	335	Groups of genes>Essential genes	Subtiwiki.func.level2	255	64	3.47e-17	2.11	1.01e-14	2.54e-13
corPC4.res.1	corPC	335	Groups of genes>Essential genes>nd	Subtiwiki.func.level3	255	64	3.47e-17	2.11	1.01e-14	2.54e-13
corPC4.res.1	corPC	335	Groups of genes>Essential genes>nd>nd	Subtiwiki.func.level4	255	64	3.47e-17	2.11	1.01e-14	2.54e-13
corPC4.res.1	corPC	335	Groups of genes>Essential genes>nd>nd>nd	Subtiwiki.func.level5	255	64	3.47e-17	2.11	1.01e-14	2.54e-13
corPC4.res.1	corPC	335	Information processing	Subtiwiki.func.level1	998	139	2.03e-12	1.23	3.56e-10	4.63e-09
corPC4.res.1	corPC	335	Information processing>Protein synthesis, modification and degradation	Subtiwiki.func.level2	398	70	2.03e-10	1.44	2.75e-08	4.3e-07
corPC4.res.1	corPC	335	Information processing>Genetics	Subtiwiki.func.level2	206	43	5.62e-09	1.67	6.16e-07	1.01e-05
corPC4.res.1	corPC	335	YtrA Regulon[repression]	Subtiwiki.regulon	9	8	1.77e-08	6.5	1.76e-06	2.71e-05
corPC5.res.-1	corPC	60	Lifestyles>Sporulation>Sporulation proteins	Subtiwiki.func.level3	521	32	4.84e-14	3.02	1.03e-11	4.5e-10
corPC5.res.-1	corPC	60	Lifestyles>Sporulation	Subtiwiki.func.level2	629	32	1.02e-11	2.69	1.65e-09	4.07e-08
corPC5.res.-1	corPC	60	SigK Regulon[sigma factor]	Subtiwiki.regulon	120	13	1.2e-08	3.32	1.24e-06	1.07e-05
corPC5.res.1	corPC	94	AbrB Regulon[repression]	Subtiwiki.regulon	229	42	9.28e-29	4.01	5.82e-26	2.03e-24
corPC5.res.1	corPC	94	Spo0A Regulon[activation]	Subtiwiki.regulon	62	17	1.3e-14	4.25	2.93e-12	5.56e-11
corPC5.res.1	corPC	94	Lifestyles>Coping with stress>Toxins, antitoxins and immunity against toxins	Subtiwiki.func.level3	27	11	5.92e-12	5.01	9.84e-10	1.96e-08
corPC5.res.1	corPC	94	Lifestyles>Coping with stress>Biosynthesis of antibacterial compounds	Subtiwiki.func.level3	53	13	1.03e-10	3.96	1.45e-08	1.84e-07
corPC5.res.1	corPC	94	Lifestyles>Coping with stress>Biosynthesis of antibacterial compounds>nd	Subtiwiki.func.level4	53	13	1.03e-10	3.96	1.45e-08	1.84e-07
corPC5.res.1	corPC	94	Lifestyles>Coping with stress>Biosynthesis of antibacterial compounds>nd>nd	Subtiwiki.func.level5	53	13	1.03e-10	3.96	1.45e-08	1.84e-07
corPC5.res.1	corPC	94	Metabolism>Additional metabolic pathways>Miscellaneous metabolic pathways>Biosynthesis of antibacterial compounds	Subtiwiki.func.level4	53	13	1.03e-10	3.96	1.45e-08	1.84e-07
corPC5.res.1	corPC	94	Metabolism>Additional metabolic pathways>Miscellaneous metabolic pathways>Biosynthesis of antibacterial compounds>nd	Subtiwiki.func.level5	53	13	1.03e-10	3.96	1.45e-08	1.84e-07
corPC5.res.1	corPC	94	Lifestyles>Coping with stress>Toxins, antitoxins and immunity against toxins>nd	Subtiwiki.func.level4	15	7	1.66e-08	5.3	1.66e-06	2.03e-05
corPC5.res.1	corPC	94	Lifestyles>Coping with stress>Toxins, antitoxins and immunity against toxins>nd>nd	Subtiwiki.func.level5	15	7	1.66e-08	5.3	1.66e-06	2.03e-05
corPC6.res.1	corPC	164	Lifestyles>Coping with stress>General stress proteins (controlled by SigB)	Subtiwiki.func.level3	157	46	5.88e-29	3.72	3.74e-26	1.07e-24
corPC6.res.1	corPC	164	Lifestyles>Coping with stress>General stress proteins (controlled by SigB)>nd	Subtiwiki.func.level4	157	46	5.88e-29	3.72	3.74e-26	1.07e-24
corPC6.res.1	corPC	164	Lifestyles>Coping with stress>General stress proteins (controlled by SigB)>nd>nd	Subtiwiki.func.level5	157	46	5.88e-29	3.72	3.74e-26	1.07e-24
corPC6.res.1	corPC	164	SigB Regulon[sigma factor]	Subtiwiki.regulon	211	50	8.78e-27	3.33	5.07e-24	3.62e-22
corPC6.res.1	corPC	164	Lifestyles>Coping with stress	Subtiwiki.func.level2	600	72	5.55e-20	2.31	2.09e-17	4.56e-16
corPC6.res.1	corPC	164	Lifestyles	Subtiwiki.func.level1	1349	96	2.73e-11	1.56	4.2e-09	6.17e-08
corPC6.res.1	corPC	164	ResD Regulon[activation]	Subtiwiki.regulon	45	14	1.1e-09	3.53	1.32e-07	1.82e-06
corPC6.res.1	corPC	164	Lifestyles>Coping with stress>Biosynthesis of antibacterial compounds	Subtiwiki.func.level3	53	15	1.21e-09	3.34	1.44e-07	2.71e-06
corPC6.res.1	corPC	164	Lifestyles>Coping with stress>Biosynthesis of antibacterial compounds>nd	Subtiwiki.func.level4	53	15	1.21e-09	3.34	1.44e-07	2.71e-06
corPC6.res.1	corPC	164	Lifestyles>Coping with stress>Biosynthesis of antibacterial compounds>nd>nd	Subtiwiki.func.level5	53	15	1.21e-09	3.34	1.44e-07	2.71e-06
corPC6.res.1	corPC	164	Metabolism>Additional metabolic pathways>Miscellaneous metabolic pathways>Biosynthesis of antibacterial compounds	Subtiwiki.func.level4	53	15	1.21e-09	3.34	1.44e-07	2.71e-06
corPC6.res.1	corPC	164	Metabolism>Additional metabolic pathways>Miscellaneous metabolic pathways>Biosynthesis of antibacterial compounds>nd	Subtiwiki.func.level5	53	15	1.21e-09	3.34	1.44e-07	2.71e-06
corPC6.res.1	corPC	164	Xpf Regulon[sigma factor]	Subtiwiki.regulon	26	11	1.66e-09	4.2	1.95e-07	3.39e-06
corPC7.res.-1	corPC	100	Zur Regulon[repression]	Subtiwiki.regulon	9	6	1.59e-08	6.37	1.6e-06	2.03e-05
corPC7.res.1	corPC	133	SigD Regulon[sigma factor]	Subtiwiki.regulon	117	62	3.18e-66	5.92	5.83e-63	1.3e-60
corPC7.res.1	corPC	133	Lifestyles>Exponential and early post-exponential lifestyles>Motility and chemotaxis	Subtiwiki.func.level3	76	53	2.69e-65	6.79	4.79e-62	2.33e-60
corPC7.res.1	corPC	133	Lifestyles>Exponential and early post-exponential lifestyles>Motility and chemotaxis>Flagellar proteins	Subtiwiki.func.level4	37	32	2.98e-44	7.94	3.2e-41	2e-39
corPC7.res.1	corPC	133	Lifestyles>Exponential and early post-exponential lifestyles>Motility and chemotaxis>Flagellar proteins>nd	Subtiwiki.func.level5	37	32	2.98e-44	7.94	3.2e-41	2e-39
corPC7.res.1	corPC	133	Lifestyles>Exponential and early post-exponential lifestyles	Subtiwiki.func.level2	195	56	4.9e-41	4.29	4.8e-38	3.18e-36
corPC7.res.1	corPC	133	SwrA Regulon[activation]	Subtiwiki.regulon	32	28	5.6e-39	8.01	5.14e-36	2.05e-34
corPC7.res.1	corPC	133	DegU Regulon[repression]	Subtiwiki.regulon	36	29	3.16e-38	7.26	2.77e-35	3.13e-33
corPC7.res.1	corPC	133	DegU Regulon[regulation]	Subtiwiki.regulon	24	22	1.14e-31	8.58	8.47e-29	1.16e-26
corPC7.res.1	corPC	133	CodY Regulon[repression]	Subtiwiki.regulon	165	38	2.91e-23	3.57	1.41e-20	4.06e-19
corPC7.res.1	corPC	133	Spo0A Regulon[repression]	Subtiwiki.regulon	79	28	8.75e-23	4.33	4.05e-20	8.13e-19
corPC7.res.1	corPC	133	Lifestyles>Exponential and early post-exponential lifestyles>Motility and chemotaxis>Signal transduction in motility and chemotaxis	Subtiwiki.func.level4	33	19	1.08e-20	5.52	4.32e-18	1.42e-16
corPC7.res.1	corPC	133	Lifestyles>Exponential and early post-exponential lifestyles>Biofilm formation>Other proteins required for efficient pellicle biofilm formation	Subtiwiki.func.level4	10	9	3.47e-13	8.13	6.78e-11	1.14e-09
corPC7.res.1	corPC	133	Lifestyles>Exponential and early post-exponential lifestyles>Biofilm formation>Other proteins required for efficient pellicle biofilm formation>nd	Subtiwiki.func.level5	10	9	3.47e-13	8.13	6.78e-11	1.14e-09
corPC7.res.1	corPC	133	ScoC Regulon[repression]	Subtiwiki.regulon	37	12	9.37e-10	3.94	1.14e-07	1.66e-06
corPC8.res.-1	corPC	81	PhoP Regulon[activation]	Subtiwiki.regulon	58	18	9.61e-18	4.8	2.94e-15	9.38e-14
corPC8.res.-1	corPC	81	Cellular processes>Cell envelope and cell division>Cell wall synthesis>Biosynthesis of teichuronic acid	Subtiwiki.func.level4	8	7	8.06e-12	8.53	1.31e-09	2.62e-08
corPC8.res.-1	corPC	81	Cellular processes>Cell envelope and cell division>Cell wall synthesis>Biosynthesis of teichuronic acid>nd	Subtiwiki.func.level5	8	7	8.06e-12	8.53	1.31e-09	2.62e-08
corPC8.res.-1	corPC	81	Metabolism>Additional metabolic pathways>Biosynthesis of cell wall components>Biosynthesis of teichuronic acid	Subtiwiki.func.level4	8	7	8.06e-12	8.53	1.31e-09	2.62e-08
corPC8.res.-1	corPC	81	Metabolism>Additional metabolic pathways>Biosynthesis of cell wall components>Biosynthesis of teichuronic acid>nd	Subtiwiki.func.level5	8	7	8.06e-12	8.53	1.31e-09	2.62e-08
corPC8.res.-1	corPC	81	Metabolism>Additional metabolic pathways>Phosphate metabolism	Subtiwiki.func.level3	19	9	2.69e-11	5.61	4.13e-09	6.17e-08
corPC8.res.-1	corPC	81	Metabolism>Additional metabolic pathways>Phosphate metabolism>nd	Subtiwiki.func.level4	19	9	2.69e-11	5.61	4.13e-09	6.17e-08
corPC8.res.-1	corPC	81	Metabolism>Additional metabolic pathways>Phosphate metabolism>nd>nd	Subtiwiki.func.level5	19	9	2.69e-11	5.61	4.13e-09	6.17e-08
corPC8.res.-1	corPC	81	Metabolism>Additional metabolic pathways	Subtiwiki.func.level2	372	27	1.01e-09	2.38	1.23e-07	1.66e-06
corPC8.res.-1	corPC	81	GerE Regulon[activation]	Subtiwiki.regulon	49	11	1.71e-09	4.01	2e-07	3.39e-06
corPC8.res.1	corPC	86	Lifestyles>Sporulation	Subtiwiki.func.level2	629	51	8.69e-21	3.08	3.48e-18	1.27e-16
corPC8.res.1	corPC	86	Lifestyles>Sporulation>Sporulation proteins	Subtiwiki.func.level3	521	47	9.88e-21	3.14	3.95e-18	1.42e-16
corPC8.res.1	corPC	86	SigE Regulon[sigma factor]	Subtiwiki.regulon	221	32	1.52e-19	3.55	5.51e-17	1.32e-15
corPC8.res.1	corPC	86	Lifestyles>Sporulation>Sporulation proteins>Sporulation proteins/ other	Subtiwiki.func.level4	273	33	1.08e-17	3.26	3.28e-15	9.38e-14
corPC8.res.1	corPC	86	Lifestyles>Sporulation>Sporulation proteins>Sporulation proteins/ other>nd	Subtiwiki.func.level5	273	33	1.08e-17	3.26	3.28e-15	9.38e-14
corPC8.res.1	corPC	86	Lifestyles	Subtiwiki.func.level1	1349	62	1.79e-13	2.41	3.6e-11	6.8e-10
corPC8.res.1	corPC	86	SpoIIID Regulon[repression]	Subtiwiki.regulon	42	12	2.69e-11	4.4	4.15e-09	6.17e-08
BS.vs.EX.code.D	DEgroup	496	SigK Regulon[sigma factor]	Subtiwiki.regulon	120	65	1.89e-29	3.25	1.25e-26	2.17e-25
BS.vs.EX.code.D	DEgroup	496	GerE Regulon[activation]	Subtiwiki.regulon	49	38	5.98e-26	4.73	3.33e-23	1.25e-21
BS.vs.EX.code.D	DEgroup	496	Metabolism>Additional metabolic pathways>Miscellaneous metabolic pathways	Subtiwiki.func.level3	84	36	1.33e-12	2.5	2.41e-10	4.63e-09
BS.vs.EX.code.D	DEgroup	496	Information processing	Subtiwiki.func.level1	998	65	1.26e-11	-1.25	2.02e-09	4.07e-08
BS.vs.EX.code.D	DEgroup	496	Metabolism>Amino acid/ nitrogen metabolism>Utilization of nitrogen sources other than amino acids	Subtiwiki.func.level3	54	26	8.11e-11	2.79	1.16e-08	1.45e-07
BS.vs.EX.code.D	DEgroup	496	Metabolism>Carbon metabolism>Utilization of specific carbon sources	Subtiwiki.func.level3	243	66	1.1e-10	1.54	1.55e-08	1.84e-07
BS.vs.EX.code.D	DEgroup	496	Metabolism	Subtiwiki.func.level1	1181	208	1.47e-10	0.925	2.02e-08	4.3e-07
BS.vs.EX.code.D	DEgroup	496	Groups of genes>Essential genes	Subtiwiki.func.level2	255	4	1.7e-10	-3.23	2.33e-08	4.3e-07
BS.vs.EX.code.D	DEgroup	496	Groups of genes>Essential genes>nd	Subtiwiki.func.level3	255	4	1.7e-10	-3.23	2.33e-08	4.3e-07
BS.vs.EX.code.D	DEgroup	496	Groups of genes>Essential genes>nd>nd	Subtiwiki.func.level4	255	4	1.7e-10	-3.23	2.33e-08	4.3e-07
BS.vs.EX.code.D	DEgroup	496	Groups of genes>Essential genes>nd>nd>nd	Subtiwiki.func.level5	255	4	1.7e-10	-3.23	2.33e-08	4.3e-07
BS.vs.EX.code.D	DEgroup	496	AbrB Regulon[repression]	Subtiwiki.regulon	229	62	3.48e-10	1.52	4.5e-08	4.3e-07
BS.vs.EX.code.D	DEgroup	496	CcpA Regulon[repression]	Subtiwiki.regulon	247	65	6.64e-10	1.47	8.24e-08	1.47e-06
BS.vs.EX.code.D	DEgroup	496	Lifestyles>Coping with stress>Biosynthesis of antibacterial compounds	Subtiwiki.func.level3	53	24	2.15e-09	2.62	2.48e-07	3.39e-06
BS.vs.EX.code.D	DEgroup	496	Lifestyles>Coping with stress>Biosynthesis of antibacterial compounds>nd	Subtiwiki.func.level4	53	24	2.15e-09	2.62	2.48e-07	3.39e-06
BS.vs.EX.code.D	DEgroup	496	Lifestyles>Coping with stress>Biosynthesis of antibacterial compounds>nd>nd	Subtiwiki.func.level5	53	24	2.15e-09	2.62	2.48e-07	3.39e-06
BS.vs.EX.code.D	DEgroup	496	Metabolism>Additional metabolic pathways>Miscellaneous metabolic pathways>Biosynthesis of antibacterial compounds	Subtiwiki.func.level4	53	24	2.15e-09	2.62	2.48e-07	3.39e-06
BS.vs.EX.code.D	DEgroup	496	Metabolism>Additional metabolic pathways>Miscellaneous metabolic pathways>Biosynthesis of antibacterial compounds>nd	Subtiwiki.func.level5	53	24	2.15e-09	2.62	2.48e-07	3.39e-06
BS.vs.EX.code.D	DEgroup	496	CodY Regulon[repression]	Subtiwiki.regulon	165	48	3.24e-09	1.64	3.67e-07	5.77e-06
BS.vs.EX.code.D	DEgroup	496	Lifestyles>Sporulation>Sporulation proteins>Spore coat proteins	Subtiwiki.func.level4	76	29	5.88e-09	2.2	6.43e-07	1.01e-05
BS.vs.EX.code.D	DEgroup	496	Zur Regulon[repression]	Subtiwiki.regulon	9	9	6.11e-09	Inf	6.66e-07	1.01e-05
BS.vs.EX.code.D	DEgroup	496	stringent response[negative regulation]	Subtiwiki.regulon	140	0	1.06e-08	-Inf	1.11e-06	1.07e-05
BS.vs.EX.code.U	DEgroup	471	Lifestyles>Coping with stress>General stress proteins (controlled by SigB)	Subtiwiki.func.level3	157	96	1.64e-52	3.87	2.34e-49	6.14e-48
BS.vs.EX.code.U	DEgroup	471	Lifestyles>Coping with stress>General stress proteins (controlled by SigB)>nd	Subtiwiki.func.level4	157	96	1.64e-52	3.87	2.34e-49	6.14e-48
BS.vs.EX.code.U	DEgroup	471	Lifestyles>Coping with stress>General stress proteins (controlled by SigB)>nd>nd	Subtiwiki.func.level5	157	96	1.64e-52	3.87	2.34e-49	6.14e-48
BS.vs.EX.code.U	DEgroup	471	SigB Regulon[sigma factor]	Subtiwiki.regulon	211	107	1.1e-47	3.29	1.34e-44	4.59e-43
BS.vs.EX.code.U	DEgroup	471	Lifestyles>Coping with stress	Subtiwiki.func.level2	600	137	2.73e-17	1.45	8.03e-15	2.54e-13
BS.vs.EX.code.U	DEgroup	471	Lifestyles	Subtiwiki.func.level1	1349	237	1.02e-15	1.15	2.56e-13	6.8e-12
BS.vs.EX.code.U	DEgroup	471	RemA Regulon[activation]	Subtiwiki.regulon	29	21	3.1e-14	4.37	6.74e-12	1.13e-10
BS.vs.EX.code.U	DEgroup	471	Lifestyles>Coping with stress>Cold stress proteins	Subtiwiki.func.level3	16	13	2.64e-10	5.07	3.5e-08	4.3e-07
BS.vs.EX.code.U	DEgroup	471	Lifestyles>Coping with stress>Cold stress proteins>nd	Subtiwiki.func.level4	16	13	2.64e-10	5.07	3.5e-08	4.3e-07
BS.vs.EX.code.U	DEgroup	471	Lifestyles>Coping with stress>Cold stress proteins>nd>nd	Subtiwiki.func.level5	16	13	2.64e-10	5.07	3.5e-08	4.3e-07
BS.vs.EX.code.U	DEgroup	471	EAR riboswitch[processive antitermination]	Subtiwiki.regulon	15	12	1.88e-09	4.95	2.19e-07	3.39e-06
BS.vs.EX.code.U	DEgroup	471	SinR Regulon[anti-activation]	Subtiwiki.regulon	15	12	1.88e-09	4.95	2.19e-07	3.39e-06
BS.vs.EX.code.U	DEgroup	471	Lifestyles>Exponential and early post-exponential lifestyles>Biofilm formation>Matrix polysaccharide synthesis	Subtiwiki.func.level4	16	12	6.72e-09	4.54	7.29e-07	1.01e-05
BS.vs.EX.code.U	DEgroup	471	Lifestyles>Exponential and early post-exponential lifestyles>Biofilm formation>Matrix polysaccharide synthesis>nd	Subtiwiki.func.level5	16	12	6.72e-09	4.54	7.29e-07	1.01e-05
BS.vs.MC.code.D	DEgroup	1144	Lifestyles>Sporulation>Sporulation proteins	Subtiwiki.func.level3	521	449	1.37e-196	4.66	2.44e-192	7.36e-190
BS.vs.MC.code.D	DEgroup	1144	Lifestyles>Sporulation	Subtiwiki.func.level2	629	501	7.41e-192	4.07	1.16e-187	9.61e-180
BS.vs.MC.code.D	DEgroup	1144	Lifestyles>Sporulation>Sporulation proteins>Sporulation proteins/ other	Subtiwiki.func.level4	273	240	7.75e-102	4.52	2.93e-98	1.05e-91
BS.vs.MC.code.D	DEgroup	1144	Lifestyles>Sporulation>Sporulation proteins>Sporulation proteins/ other>nd	Subtiwiki.func.level5	273	240	7.75e-102	4.52	2.93e-98	1.05e-91
BS.vs.MC.code.D	DEgroup	1144	Lifestyles	Subtiwiki.func.level1	1349	649	2.37e-83	2.03	7.22e-80	7.17e-78
BS.vs.MC.code.D	DEgroup	1144	SigE Regulon[sigma factor]	Subtiwiki.regulon	221	190	6.84e-76	4.19	1.54e-72	5.76e-70
BS.vs.MC.code.D	DEgroup	1144	SigG Regulon[sigma factor]	Subtiwiki.regulon	135	120	7.79e-51	4.49	1.06e-47	2.1e-45
BS.vs.MC.code.D	DEgroup	1144	Lifestyles>Sporulation>Sporulation proteins>Newly identified sporulation proteins (based on transcription profiling)	Subtiwiki.func.level4	152	123	8.19e-43	3.57	8.59e-40	5.91e-38
BS.vs.MC.code.D	DEgroup	1144	Lifestyles>Sporulation>Sporulation proteins>Newly identified sporulation proteins (based on transcription profiling)>nd	Subtiwiki.func.level5	152	123	8.19e-43	3.57	8.59e-40	5.91e-38
BS.vs.MC.code.D	DEgroup	1144	SigK Regulon[sigma factor]	Subtiwiki.regulon	120	100	5.57e-37	3.78	4.77e-34	1.8e-31
BS.vs.MC.code.D	DEgroup	1144	Groups of genes>Essential genes	Subtiwiki.func.level2	255	5	6.36e-31	-4.43	4.58e-28	1.16e-26
BS.vs.MC.code.D	DEgroup	1144	Groups of genes>Essential genes>nd	Subtiwiki.func.level3	255	5	6.36e-31	-4.43	4.58e-28	1.16e-26
BS.vs.MC.code.D	DEgroup	1144	Groups of genes>Essential genes>nd>nd	Subtiwiki.func.level4	255	5	6.36e-31	-4.43	4.58e-28	1.16e-26
BS.vs.MC.code.D	DEgroup	1144	Groups of genes>Essential genes>nd>nd>nd	Subtiwiki.func.level5	255	5	6.36e-31	-4.43	4.58e-28	1.16e-26
BS.vs.MC.code.D	DEgroup	1144	Lifestyles>Sporulation>Sporulation proteins>Spore coat proteins	Subtiwiki.func.level4	76	68	2.42e-29	4.5	1.57e-26	1.07e-24
BS.vs.MC.code.D	DEgroup	1144	SigF Regulon[sigma factor]	Subtiwiki.regulon	107	85	1.46e-28	3.38	9.04e-26	2.77e-24
BS.vs.MC.code.D	DEgroup	1144	Information processing	Subtiwiki.func.level1	998	162	2.16e-24	-1.31	1.1e-21	3.15e-20
BS.vs.MC.code.D	DEgroup	1144	Information processing>Protein synthesis, modification and degradation>Translation	Subtiwiki.func.level3	209	9	9.42e-20	-3.23	3.48e-17	1.18e-15
BS.vs.MC.code.D	DEgroup	1144	CcpA Regulon[repression]	Subtiwiki.regulon	247	135	4.19e-19	1.73	1.46e-16	3.13e-15
BS.vs.MC.code.D	DEgroup	1144	GerE Regulon[activation]	Subtiwiki.regulon	49	43	3.71e-18	4.23	1.18e-15	3.93e-14
BS.vs.MC.code.D	DEgroup	1144	stringent response[negative regulation]	Subtiwiki.regulon	140	2	4.46e-18	-4.84	1.41e-15	3.93e-14
BS.vs.MC.code.D	DEgroup	1144	GerE Regulon[repression]	Subtiwiki.regulon	27	27	1.39e-15	Inf	3.44e-13	6.8e-12
BS.vs.MC.code.D	DEgroup	1144	Lifestyles>Sporulation>Germination	Subtiwiki.func.level3	41	36	2.18e-15	4.22	5.28e-13	1.23e-11
BS.vs.MC.code.D	DEgroup	1144	Lifestyles>Coping with stress>General stress proteins (controlled by SigB)	Subtiwiki.func.level3	157	91	3.22e-15	1.88	7.65e-13	1.23e-11
BS.vs.MC.code.D	DEgroup	1144	Lifestyles>Coping with stress>General stress proteins (controlled by SigB)>nd	Subtiwiki.func.level4	157	91	3.22e-15	1.88	7.65e-13	1.23e-11
BS.vs.MC.code.D	DEgroup	1144	Lifestyles>Coping with stress>General stress proteins (controlled by SigB)>nd>nd	Subtiwiki.func.level5	157	91	3.22e-15	1.88	7.65e-13	1.23e-11
BS.vs.MC.code.D	DEgroup	1144	Lifestyles>Sporulation>Sporulation proteins>Spore coat proteins>Not yet assigned	Subtiwiki.func.level5	36	32	3.93e-14	4.37	8.41e-12	1.65e-10
BS.vs.MC.code.D	DEgroup	1144	SigB Regulon[sigma factor]	Subtiwiki.regulon	211	109	2.86e-13	1.52	5.64e-11	1.14e-09
BS.vs.MC.code.D	DEgroup	1144	Lifestyles>Exponential and early post-exponential lifestyles	Subtiwiki.func.level2	195	15	3.78e-13	-2.32	7.35e-11	1.6e-09
BS.vs.MC.code.D	DEgroup	1144	SpoIIID Regulon[activation]	Subtiwiki.regulon	22	22	8.13e-13	Inf	1.51e-10	2.65e-09
BS.vs.MC.code.D	DEgroup	1144	Lifestyles>Sporulation>Germination>Additional germination proteins	Subtiwiki.func.level4	31	27	1.25e-11	4.12	2e-09	4.07e-08
BS.vs.MC.code.D	DEgroup	1144	Lifestyles>Sporulation>Germination>Additional germination proteins>nd	Subtiwiki.func.level5	31	27	1.25e-11	4.12	2e-09	4.07e-08
BS.vs.MC.code.D	DEgroup	1144	PhoP Regulon[activation]	Subtiwiki.regulon	58	41	2.15e-11	2.65	3.35e-09	6.17e-08
BS.vs.MC.code.D	DEgroup	1144	Metabolism>Additional metabolic pathways>Biosynthesis of cofactors	Subtiwiki.func.level3	115	5	3.27e-11	-3.17	4.96e-09	7.04e-08
BS.vs.MC.code.D	DEgroup	1144	Lifestyles>Exponential and early post-exponential lifestyles>Motility and chemotaxis	Subtiwiki.func.level3	76	1	4.34e-10	-4.93	5.52e-08	7.42e-07
BS.vs.MC.code.D	DEgroup	1144	Metabolism>Carbon metabolism>Utilization of specific carbon sources	Subtiwiki.func.level3	243	112	1.71e-09	1.19	2e-07	3.39e-06
BS.vs.MC.code.D	DEgroup	1144	Spo0A Regulon[repression]	Subtiwiki.regulon	79	2	2.8e-09	-3.97	3.19e-07	5.77e-06
BS.vs.MC.code.D	DEgroup	1144	SigD Regulon[sigma factor]	Subtiwiki.regulon	117	8	7.56e-09	-2.48	8.12e-07	1.07e-05
BS.vs.MC.code.D	DEgroup	1144	SpoIIID Regulon[repression]	Subtiwiki.regulon	42	30	7.73e-09	2.69	8.3e-07	1.07e-05
BS.vs.MC.code.D	DEgroup	1144	Information processing>Protein synthesis, modification and degradation	Subtiwiki.func.level2	398	66	1.08e-08	-1.09	1.13e-06	1.07e-05
BS.vs.MC.code.D	DEgroup	1144	SpoVT Regulon[repression]	Subtiwiki.regulon	20	18	1.34e-08	4.52	1.37e-06	1.42e-05
BS.vs.MC.code.D	DEgroup	1144	Information processing>Regulation of gene expression>Transcription factors and their control	Subtiwiki.func.level3	347	55	1.63e-08	-1.16	1.63e-06	2.03e-05
BS.vs.MC.code.U	DEgroup	816	Lifestyles>Sporulation>Sporulation proteins	Subtiwiki.func.level3	521	1	1.56e-53	-7.3	2.34e-50	1.33e-48
BS.vs.MC.code.U	DEgroup	816	Lifestyles>Sporulation	Subtiwiki.func.level2	629	16	2.94e-45	-3.56	3.25e-42	4.19e-40
BS.vs.MC.code.U	DEgroup	816	stringent response[negative regulation]	Subtiwiki.regulon	140	98	1.89e-38	3.36	1.66e-35	5e-34
BS.vs.MC.code.U	DEgroup	816	Information processing>Protein synthesis, modification and degradation>Translation	Subtiwiki.func.level3	209	117	8.63e-32	2.5	6.43e-29	6.92e-27
BS.vs.MC.code.U	DEgroup	816	Information processing>Protein synthesis, modification and degradation>Translation>Ribosomal proteins	Subtiwiki.func.level4	57	52	3.42e-31	5.45	2.5e-28	1.16e-26
BS.vs.MC.code.U	DEgroup	816	Information processing>Protein synthesis, modification and degradation>Translation>Ribosomal proteins>nd	Subtiwiki.func.level5	57	52	3.42e-31	5.45	2.5e-28	1.16e-26
BS.vs.MC.code.U	DEgroup	816	SigD Regulon[sigma factor]	Subtiwiki.regulon	117	77	1.91e-27	3.05	1.12e-24	7.47e-23
BS.vs.MC.code.U	DEgroup	816	Lifestyles>Sporulation>Sporulation proteins>Sporulation proteins/ other	Subtiwiki.func.level4	273	1	1.99e-26	-6.23	1.13e-23	3.69e-22
BS.vs.MC.code.U	DEgroup	816	Lifestyles>Sporulation>Sporulation proteins>Sporulation proteins/ other>nd	Subtiwiki.func.level5	273	1	1.99e-26	-6.23	1.13e-23	3.69e-22
BS.vs.MC.code.U	DEgroup	816	DegU Regulon[repression]	Subtiwiki.regulon	36	34	6.29e-22	6.12	2.71e-19	1.64e-17
BS.vs.MC.code.U	DEgroup	816	Groups of genes>Essential genes	Subtiwiki.func.level2	255	116	4.3e-21	1.87	1.76e-18	4.51e-17
BS.vs.MC.code.U	DEgroup	816	Groups of genes>Essential genes>nd	Subtiwiki.func.level3	255	116	4.3e-21	1.87	1.76e-18	4.51e-17
BS.vs.MC.code.U	DEgroup	816	Groups of genes>Essential genes>nd>nd	Subtiwiki.func.level4	255	116	4.3e-21	1.87	1.76e-18	4.51e-17
BS.vs.MC.code.U	DEgroup	816	Groups of genes>Essential genes>nd>nd>nd	Subtiwiki.func.level5	255	116	4.3e-21	1.87	1.76e-18	4.51e-17
BS.vs.MC.code.U	DEgroup	816	SwrA Regulon[activation]	Subtiwiki.regulon	32	31	5.22e-21	6.99	2.12e-18	1.27e-16
BS.vs.MC.code.U	DEgroup	816	Lifestyles>Exponential and early post-exponential lifestyles>Motility and chemotaxis	Subtiwiki.func.level3	76	53	6.2e-21	3.27	2.51e-18	1.27e-16
BS.vs.MC.code.U	DEgroup	816	Lifestyles	Subtiwiki.func.level1	1349	164	7.63e-21	-1.22	3.07e-18	1.27e-16
BS.vs.MC.code.U	DEgroup	816	SigE Regulon[sigma factor]	Subtiwiki.regulon	221	2	1.6e-19	-4.9	5.8e-17	1.32e-15
BS.vs.MC.code.U	DEgroup	816	Information processing>Protein synthesis, modification and degradation	Subtiwiki.func.level2	398	152	2.57e-18	1.46	8.23e-16	2.52e-14
BS.vs.MC.code.U	DEgroup	816	Spo0A Regulon[repression]	Subtiwiki.regulon	79	50	4.76e-17	2.84	1.38e-14	4.68e-13
BS.vs.MC.code.U	DEgroup	816	Lifestyles>Exponential and early post-exponential lifestyles>Motility and chemotaxis>Flagellar proteins	Subtiwiki.func.level4	37	31	1.32e-16	4.4	3.68e-14	8.98e-13
BS.vs.MC.code.U	DEgroup	816	Lifestyles>Exponential and early post-exponential lifestyles>Motility and chemotaxis>Flagellar proteins>nd	Subtiwiki.func.level5	37	31	1.32e-16	4.4	3.68e-14	8.98e-13
BS.vs.MC.code.U	DEgroup	816	Lifestyles>Sporulation>Sporulation proteins>Newly identified sporulation proteins (based on transcription profiling)	Subtiwiki.func.level4	152	0	8.12e-16	-Inf	2.05e-13	3.18e-12
BS.vs.MC.code.U	DEgroup	816	Lifestyles>Sporulation>Sporulation proteins>Newly identified sporulation proteins (based on transcription profiling)>nd	Subtiwiki.func.level5	152	0	8.12e-16	-Inf	2.05e-13	3.18e-12
BS.vs.MC.code.U	DEgroup	816	CcpA Regulon[repression]	Subtiwiki.regulon	247	8	1.25e-15	-3.02	3.1e-13	6.8e-12
BS.vs.MC.code.U	DEgroup	816	DegU Regulon[regulation]	Subtiwiki.regulon	24	23	1.71e-15	6.54	4.18e-13	1.01e-11
BS.vs.MC.code.U	DEgroup	816	Metabolism>Nucleotide metabolism>Biosynthesis/ acquisition of nucleotides	Subtiwiki.func.level3	64	41	1.9e-14	2.87	4.21e-12	1.13e-10
BS.vs.MC.code.U	DEgroup	816	Metabolism>Carbon metabolism>Utilization of specific carbon sources	Subtiwiki.func.level3	243	9	2.45e-14	-2.82	5.38e-12	1.13e-10
BS.vs.MC.code.U	DEgroup	816	Groups of genes>Universally conserved proteins	Subtiwiki.func.level2	28	24	1.53e-13	4.6	3.11e-11	6.8e-10
BS.vs.MC.code.U	DEgroup	816	Groups of genes>Universally conserved proteins>nd	Subtiwiki.func.level3	28	24	1.53e-13	4.6	3.11e-11	6.8e-10
BS.vs.MC.code.U	DEgroup	816	Groups of genes>Universally conserved proteins>nd>nd	Subtiwiki.func.level4	28	24	1.53e-13	4.6	3.11e-11	6.8e-10
BS.vs.MC.code.U	DEgroup	816	Groups of genes>Universally conserved proteins>nd>nd>nd	Subtiwiki.func.level5	28	24	1.53e-13	4.6	3.11e-11	6.8e-10
BS.vs.MC.code.U	DEgroup	816	SigG Regulon[sigma factor]	Subtiwiki.regulon	135	1	1.61e-12	-5.15	2.88e-10	4.63e-09
BS.vs.MC.code.U	DEgroup	816	SigK Regulon[sigma factor]	Subtiwiki.regulon	120	0	1.62e-12	-Inf	2.89e-10	4.63e-09
BS.vs.MC.code.U	DEgroup	816	SigF Regulon[sigma factor]	Subtiwiki.regulon	107	0	4.8e-11	-Inf	7.14e-09	1.17e-07
BS.vs.MC.code.U	DEgroup	816	G-box[termination]	Subtiwiki.regulon	16	15	4.66e-10	5.91	5.9e-08	9.34e-07
BS.vs.MC.code.U	DEgroup	816	PurR Regulon[repression]	Subtiwiki.regulon	24	19	8.44e-10	3.93	1.03e-07	1.66e-06
BS.vs.ST.code.D	DEgroup	1272	CcpA Regulon[repression]	Subtiwiki.regulon	247	155	3.29e-25	2.01	1.77e-22	6.37e-21
BS.vs.ST.code.D	DEgroup	1272	Lifestyles>Sporulation	Subtiwiki.func.level2	629	308	3.51e-23	1.28	1.69e-20	4.06e-19
BS.vs.ST.code.D	DEgroup	1272	Lifestyles>Sporulation>Sporulation proteins	Subtiwiki.func.level3	521	265	8.42e-23	1.36	3.9e-20	8.13e-19
BS.vs.ST.code.D	DEgroup	1272	Metabolism>Carbon metabolism>Utilization of specific carbon sources	Subtiwiki.func.level3	243	149	9.35e-23	1.91	4.32e-20	1.52e-18
BS.vs.ST.code.D	DEgroup	1272	Information processing>Protein synthesis, modification and degradation>Translation	Subtiwiki.func.level3	209	10	1.24e-22	-3.3	5.69e-20	1.52e-18
BS.vs.ST.code.D	DEgroup	1272	Groups of genes>Essential genes	Subtiwiki.func.level2	255	18	2.73e-22	-2.71	1.2e-19	1.87e-18
BS.vs.ST.code.D	DEgroup	1272	Groups of genes>Essential genes>nd	Subtiwiki.func.level3	255	18	2.73e-22	-2.71	1.2e-19	1.87e-18
BS.vs.ST.code.D	DEgroup	1272	Groups of genes>Essential genes>nd>nd	Subtiwiki.func.level4	255	18	2.73e-22	-2.71	1.2e-19	1.87e-18
BS.vs.ST.code.D	DEgroup	1272	Groups of genes>Essential genes>nd>nd>nd	Subtiwiki.func.level5	255	18	2.73e-22	-2.71	1.2e-19	1.87e-18
BS.vs.ST.code.D	DEgroup	1272	AbrB Regulon[repression]	Subtiwiki.regulon	229	140	2.73e-21	1.89	1.13e-18	4.28e-17
BS.vs.ST.code.D	DEgroup	1272	stringent response[negative regulation]	Subtiwiki.regulon	140	2	8.7e-21	-5.06	3.49e-18	1.27e-16
BS.vs.ST.code.D	DEgroup	1272	Metabolism>Carbon metabolism	Subtiwiki.func.level2	296	165	5.21e-19	1.58	1.8e-16	5.26e-15
BS.vs.ST.code.D	DEgroup	1272	PhoP Regulon[activation]	Subtiwiki.regulon	58	50	5.2e-18	3.81	1.63e-15	3.93e-14
BS.vs.ST.code.D	DEgroup	1272	Lifestyles>Sporulation>Sporulation proteins>Sporulation proteins/ other	Subtiwiki.func.level4	273	148	1.44e-15	1.47	3.55e-13	6.8e-12
BS.vs.ST.code.D	DEgroup	1272	Lifestyles>Sporulation>Sporulation proteins>Sporulation proteins/ other>nd	Subtiwiki.func.level5	273	148	1.44e-15	1.47	3.55e-13	6.8e-12
BS.vs.ST.code.D	DEgroup	1272	Metabolism>Additional metabolic pathways>Miscellaneous metabolic pathways	Subtiwiki.func.level3	84	60	5.11e-14	2.49	1.09e-11	4.5e-10
BS.vs.ST.code.D	DEgroup	1272	SigE Regulon[sigma factor]	Subtiwiki.regulon	221	122	9.17e-14	1.51	1.91e-11	4.5e-10
BS.vs.ST.code.D	DEgroup	1272	Information processing	Subtiwiki.func.level1	998	224	3.19e-13	-0.869	6.26e-11	1.14e-09
BS.vs.ST.code.D	DEgroup	1272	Lifestyles>Coping with stress>Biosynthesis of antibacterial compounds	Subtiwiki.func.level3	53	41	6.89e-12	2.93	1.13e-09	1.96e-08
BS.vs.ST.code.D	DEgroup	1272	Lifestyles>Coping with stress>Biosynthesis of antibacterial compounds>nd	Subtiwiki.func.level4	53	41	6.89e-12	2.93	1.13e-09	1.96e-08
BS.vs.ST.code.D	DEgroup	1272	Lifestyles>Coping with stress>Biosynthesis of antibacterial compounds>nd>nd	Subtiwiki.func.level5	53	41	6.89e-12	2.93	1.13e-09	1.96e-08
BS.vs.ST.code.D	DEgroup	1272	Metabolism>Additional metabolic pathways>Miscellaneous metabolic pathways>Biosynthesis of antibacterial compounds	Subtiwiki.func.level4	53	41	6.89e-12	2.93	1.13e-09	1.96e-08
BS.vs.ST.code.D	DEgroup	1272	Metabolism>Additional metabolic pathways>Miscellaneous metabolic pathways>Biosynthesis of antibacterial compounds>nd	Subtiwiki.func.level5	53	41	6.89e-12	2.93	1.13e-09	1.96e-08
BS.vs.ST.code.D	DEgroup	1272	Metabolism	Subtiwiki.func.level1	1181	466	8.51e-12	0.723	1.38e-09	2.62e-08
BS.vs.ST.code.D	DEgroup	1272	SigK Regulon[sigma factor]	Subtiwiki.regulon	120	73	2.31e-11	1.81	3.59e-09	6.17e-08
BS.vs.ST.code.D	DEgroup	1272	Spo0A Regulon[activation]	Subtiwiki.regulon	62	44	2.12e-10	2.45	2.85e-08	4.3e-07
BS.vs.ST.code.D	DEgroup	1272	GerE Regulon[activation]	Subtiwiki.regulon	49	37	2.62e-10	2.78	3.47e-08	4.3e-07
BS.vs.ST.code.D	DEgroup	1272	Lifestyles>Exponential and early post-exponential lifestyles>Motility and chemotaxis	Subtiwiki.func.level3	76	2	2.92e-10	-4.13	3.84e-08	4.3e-07
BS.vs.ST.code.D	DEgroup	1272	Lifestyles	Subtiwiki.func.level1	1349	512	9.7e-10	0.627	1.18e-07	1.66e-06
BS.vs.ST.code.D	DEgroup	1272	CodY Regulon[repression]	Subtiwiki.regulon	165	89	1.77e-09	1.41	2.07e-07	3.39e-06
BS.vs.ST.code.D	DEgroup	1272	Information processing>Regulation of gene expression>Quorum sensing	Subtiwiki.func.level3	20	19	3.95e-09	5.38	4.41e-07	8.02e-06
BS.vs.ST.code.D	DEgroup	1272	Information processing>Regulation of gene expression>Quorum sensing>nd	Subtiwiki.func.level4	20	19	3.95e-09	5.38	4.41e-07	8.02e-06
BS.vs.ST.code.D	DEgroup	1272	Information processing>Regulation of gene expression>Quorum sensing>nd>nd	Subtiwiki.func.level5	20	19	3.95e-09	5.38	4.41e-07	8.02e-06
BS.vs.ST.code.D	DEgroup	1272	Cellular processes>Transporters>ABC transporters>Importers>Uptake of carbon sources	Subtiwiki.func.level5	30	25	6.25e-09	3.46	6.81e-07	1.01e-05
BS.vs.ST.code.D	DEgroup	1272	Lifestyles>Sporulation>Sporulation proteins>Spore coat proteins	Subtiwiki.func.level4	76	48	1.27e-08	1.93	1.3e-06	1.24e-05
BS.vs.ST.code.D	DEgroup	1272	Information processing>Protein synthesis, modification and degradation>Translation>Ribosomal proteins	Subtiwiki.func.level4	57	1	1.91e-08	-4.72	1.9e-06	2.71e-05
BS.vs.ST.code.D	DEgroup	1272	Information processing>Protein synthesis, modification and degradation>Translation>Ribosomal proteins>nd	Subtiwiki.func.level5	57	1	1.91e-08	-4.72	1.9e-06	2.71e-05
BS.vs.ST.code.U	DEgroup	1097	stringent response[negative regulation]	Subtiwiki.regulon	140	114	3.44e-42	3.69	3.5e-39	5.32e-37
BS.vs.ST.code.U	DEgroup	1097	Information processing>Protein synthesis, modification and degradation>Translation	Subtiwiki.func.level3	209	141	1.06e-35	2.63	8.91e-33	1.17e-30
BS.vs.ST.code.U	DEgroup	1097	Information processing>Protein synthesis, modification and degradation>Translation>Ribosomal proteins	Subtiwiki.func.level4	57	51	3.97e-23	4.57	1.9e-20	4.06e-19
BS.vs.ST.code.U	DEgroup	1097	Information processing>Protein synthesis, modification and degradation>Translation>Ribosomal proteins>nd	Subtiwiki.func.level5	57	51	3.97e-23	4.57	1.9e-20	4.06e-19
BS.vs.ST.code.U	DEgroup	1097	Metabolism>Carbon metabolism>Utilization of specific carbon sources	Subtiwiki.func.level3	243	9	4.85e-23	-3.39	2.3e-20	4.23e-19
BS.vs.ST.code.U	DEgroup	1097	Metabolism>Carbon metabolism	Subtiwiki.func.level2	296	17	2.33e-22	-2.74	1.03e-19	1.87e-18
BS.vs.ST.code.U	DEgroup	1097	CcpA Regulon[repression]	Subtiwiki.regulon	247	13	1.15e-19	-2.85	4.23e-17	1.18e-15
BS.vs.ST.code.U	DEgroup	1097	Groups of genes>Essential genes	Subtiwiki.func.level2	255	130	1.22e-16	1.59	3.4e-14	8.98e-13
BS.vs.ST.code.U	DEgroup	1097	Groups of genes>Essential genes>nd	Subtiwiki.func.level3	255	130	1.22e-16	1.59	3.4e-14	8.98e-13
BS.vs.ST.code.U	DEgroup	1097	Groups of genes>Essential genes>nd>nd	Subtiwiki.func.level4	255	130	1.22e-16	1.59	3.4e-14	8.98e-13
BS.vs.ST.code.U	DEgroup	1097	Groups of genes>Essential genes>nd>nd>nd	Subtiwiki.func.level5	255	130	1.22e-16	1.59	3.4e-14	8.98e-13
BS.vs.ST.code.U	DEgroup	1097	AbrB Regulon[repression]	Subtiwiki.regulon	229	15	5.83e-16	-2.51	1.5e-13	2.17e-12
BS.vs.ST.code.U	DEgroup	1097	Metabolism>Nucleotide metabolism>Biosynthesis/ acquisition of nucleotides	Subtiwiki.func.level3	64	47	1.16e-14	2.94	2.64e-12	5.56e-11
BS.vs.ST.code.U	DEgroup	1097	Information processing>Protein synthesis, modification and degradation	Subtiwiki.func.level2	398	175	3.87e-14	1.2	8.29e-12	1.65e-10
BS.vs.ST.code.U	DEgroup	1097	Lifestyles>Sporulation>Sporulation proteins	Subtiwiki.func.level3	521	74	6.14e-14	-1.31	1.3e-11	4.5e-10
BS.vs.ST.code.U	DEgroup	1097	Lifestyles>Sporulation	Subtiwiki.func.level2	629	99	1.88e-13	-1.15	3.78e-11	6.8e-10
BS.vs.ST.code.U	DEgroup	1097	Information processing>Protein synthesis, modification and degradation>Translation>tRNA modification and maturation	Subtiwiki.func.level4	46	34	4.59e-11	2.96	6.84e-09	1.17e-07
BS.vs.ST.code.U	DEgroup	1097	Information processing>Protein synthesis, modification and degradation>Translation>tRNA modification and maturation>nd	Subtiwiki.func.level5	46	34	4.59e-11	2.96	6.84e-09	1.17e-07
BS.vs.ST.code.U	DEgroup	1097	PurR Regulon[repression]	Subtiwiki.regulon	24	22	4.88e-11	4.9	7.25e-09	1.17e-07
BS.vs.ST.code.U	DEgroup	1097	Information processing	Subtiwiki.func.level1	998	352	1.09e-10	0.741	1.53e-08	1.84e-07
BS.vs.ST.code.U	DEgroup	1097	Prophages and mobile genetic elements	Subtiwiki.func.level1	130	7	1.5e-10	-2.77	2.07e-08	4.3e-07
BS.vs.ST.code.U	DEgroup	1097	Prophages and mobile genetic elements>Prophages	Subtiwiki.func.level2	128	7	2.31e-10	-2.74	3.1e-08	4.3e-07
DC.vs.BS.code.D	DEgroup	521	RemA Regulon[activation]	Subtiwiki.regulon	29	23	5.37e-16	4.75	1.39e-13	2.17e-12
DC.vs.BS.code.D	DEgroup	521	Lifestyles>Sporulation>Sporulation proteins	Subtiwiki.func.level3	521	19	2.54e-14	-2.14	5.58e-12	1.13e-10
DC.vs.BS.code.D	DEgroup	521	EAR riboswitch[processive antitermination]	Subtiwiki.regulon	15	15	3.97e-14	Inf	8.5e-12	4.5e-10
DC.vs.BS.code.D	DEgroup	521	SinR Regulon[anti-activation]	Subtiwiki.regulon	15	15	3.97e-14	Inf	8.5e-12	4.5e-10
DC.vs.BS.code.D	DEgroup	521	Lifestyles>Sporulation	Subtiwiki.func.level2	629	30	3.38e-13	-1.75	6.61e-11	1.14e-09
DC.vs.BS.code.D	DEgroup	521	Lifestyles>Exponential and early post-exponential lifestyles>Biofilm formation>Matrix polysaccharide synthesis	Subtiwiki.func.level4	16	15	5.61e-13	6.7	1.07e-10	1.62e-09
DC.vs.BS.code.D	DEgroup	521	Lifestyles>Exponential and early post-exponential lifestyles>Biofilm formation>Matrix polysaccharide synthesis>nd	Subtiwiki.func.level5	16	15	5.61e-13	6.7	1.07e-10	1.62e-09
DC.vs.BS.code.D	DEgroup	521	G-box[termination]	Subtiwiki.regulon	16	14	2.94e-11	5.6	4.49e-09	6.17e-08
DC.vs.BS.code.D	DEgroup	521	Lifestyles>Coping with stress>Cold stress proteins	Subtiwiki.func.level3	16	14	2.94e-11	5.6	4.49e-09	6.17e-08
DC.vs.BS.code.D	DEgroup	521	Lifestyles>Coping with stress>Cold stress proteins>nd	Subtiwiki.func.level4	16	14	2.94e-11	5.6	4.49e-09	6.17e-08
DC.vs.BS.code.D	DEgroup	521	Lifestyles>Coping with stress>Cold stress proteins>nd>nd	Subtiwiki.func.level5	16	14	2.94e-11	5.6	4.49e-09	6.17e-08
DC.vs.BS.code.D	DEgroup	521	Information processing>Protein synthesis, modification and degradation>Translation>Ribosomal proteins	Subtiwiki.func.level4	57	27	1.79e-10	2.66	2.43e-08	4.3e-07
DC.vs.BS.code.D	DEgroup	521	Information processing>Protein synthesis, modification and degradation>Translation>Ribosomal proteins>nd	Subtiwiki.func.level5	57	27	1.79e-10	2.66	2.43e-08	4.3e-07
DC.vs.BS.code.D	DEgroup	521	Metabolism>Nucleotide metabolism>Biosynthesis/ acquisition of nucleotides	Subtiwiki.func.level3	64	28	8.22e-10	2.45	1.01e-07	1.66e-06
DC.vs.BS.code.D	DEgroup	521	Metabolism>Amino acid/ nitrogen metabolism>Biosynthesis/ acquisition of amino acids	Subtiwiki.func.level3	162	50	9.2e-10	1.69	1.12e-07	1.66e-06
DC.vs.BS.code.D	DEgroup	521	stringent response[negative regulation]	Subtiwiki.regulon	140	44	7.43e-09	1.71	7.99e-07	1.07e-05
DC.vs.BS.code.U	DEgroup	771	Lifestyles>Sporulation	Subtiwiki.func.level2	629	312	1.7e-82	2.66	4.99e-79	2.3e-77
DC.vs.BS.code.U	DEgroup	771	Lifestyles>Sporulation>Sporulation proteins	Subtiwiki.func.level3	521	279	2.62e-82	2.82	7.6e-79	2.64e-77
DC.vs.BS.code.U	DEgroup	771	SigE Regulon[sigma factor]	Subtiwiki.regulon	221	137	1.07e-47	3.03	1.3e-44	4.59e-43
DC.vs.BS.code.U	DEgroup	771	SigK Regulon[sigma factor]	Subtiwiki.regulon	120	92	7.98e-44	3.96	8.48e-41	5.91e-38
DC.vs.BS.code.U	DEgroup	771	Lifestyles	Subtiwiki.func.level1	1349	422	8.62e-42	1.6	8.7e-39	5.32e-37
DC.vs.BS.code.U	DEgroup	771	Lifestyles>Sporulation>Sporulation proteins>Sporulation proteins/ other	Subtiwiki.func.level4	273	148	1.62e-41	2.57	1.61e-38	1.45e-36
DC.vs.BS.code.U	DEgroup	771	Lifestyles>Sporulation>Sporulation proteins>Sporulation proteins/ other>nd	Subtiwiki.func.level5	273	148	1.62e-41	2.57	1.61e-38	1.45e-36
DC.vs.BS.code.U	DEgroup	771	Lifestyles>Sporulation>Sporulation proteins>Spore coat proteins	Subtiwiki.func.level4	76	57	1.99e-26	3.76	1.13e-23	3.69e-22
DC.vs.BS.code.U	DEgroup	771	GerE Regulon[activation]	Subtiwiki.regulon	49	40	2.87e-21	4.3	1.19e-18	4.28e-17
DC.vs.BS.code.U	DEgroup	771	Groups of genes>Essential genes	Subtiwiki.func.level2	255	3	3.67e-20	-4.42	1.41e-17	2.67e-16
DC.vs.BS.code.U	DEgroup	771	Groups of genes>Essential genes>nd	Subtiwiki.func.level3	255	3	3.67e-20	-4.42	1.41e-17	2.67e-16
DC.vs.BS.code.U	DEgroup	771	Groups of genes>Essential genes>nd>nd	Subtiwiki.func.level4	255	3	3.67e-20	-4.42	1.41e-17	2.67e-16
DC.vs.BS.code.U	DEgroup	771	Groups of genes>Essential genes>nd>nd>nd	Subtiwiki.func.level5	255	3	3.67e-20	-4.42	1.41e-17	2.67e-16
DC.vs.BS.code.U	DEgroup	771	ResD Regulon[activation]	Subtiwiki.regulon	45	36	1.08e-18	4.14	3.62e-16	1.1e-14
DC.vs.BS.code.U	DEgroup	771	Information processing	Subtiwiki.func.level1	998	102	4.97e-18	-1.32	1.56e-15	3.93e-14
DC.vs.BS.code.U	DEgroup	771	SigG Regulon[sigma factor]	Subtiwiki.regulon	135	68	8.62e-17	2.2	2.44e-14	6.46e-13
DC.vs.BS.code.U	DEgroup	771	GerE Regulon[repression]	Subtiwiki.regulon	27	25	1.93e-16	5.77	5.26e-14	8.98e-13
DC.vs.BS.code.U	DEgroup	771	AbrB Regulon[repression]	Subtiwiki.regulon	229	95	7.53e-16	1.71	1.91e-13	3.18e-12
DC.vs.BS.code.U	DEgroup	771	Information processing>Protein synthesis, modification and degradation>Translation	Subtiwiki.func.level3	209	4	7.72e-15	-3.69	1.78e-12	5.31e-11
DC.vs.BS.code.U	DEgroup	771	Metabolism>Electron transport and ATP synthesis>Respiration	Subtiwiki.func.level3	37	27	1.36e-12	3.56	2.46e-10	4.63e-09
DC.vs.BS.code.U	DEgroup	771	stringent response[negative regulation]	Subtiwiki.regulon	140	1	3.39e-12	-5.1	5.77e-10	9.1e-09
DC.vs.BS.code.U	DEgroup	771	Metabolism>Additional metabolic pathways>Miscellaneous metabolic pathways	Subtiwiki.func.level3	84	43	2.56e-11	2.21	3.95e-09	6.17e-08
DC.vs.BS.code.U	DEgroup	771	Lifestyles>Sporulation>Sporulation proteins>Spore coat proteins>Not yet assigned	Subtiwiki.func.level5	36	25	5.58e-11	3.3	8.21e-09	1.45e-07
DC.vs.BS.code.U	DEgroup	771	CcpA Regulon[repression]	Subtiwiki.regulon	247	89	1.03e-10	1.36	1.45e-08	1.84e-07
DC.vs.BS.code.U	DEgroup	771	SpoIIID Regulon[activation]	Subtiwiki.regulon	22	18	3.38e-10	4.28	4.39e-08	4.3e-07
DC.vs.BS.code.U	DEgroup	771	Lifestyles>Sporulation>Germination>Additional germination proteins	Subtiwiki.func.level4	31	22	4.28e-10	3.4	5.46e-08	7.34e-07
DC.vs.BS.code.U	DEgroup	771	Lifestyles>Sporulation>Germination>Additional germination proteins>nd	Subtiwiki.func.level5	31	22	4.28e-10	3.4	5.46e-08	7.34e-07
DC.vs.BS.code.U	DEgroup	771	Metabolism>Electron transport and ATP synthesis	Subtiwiki.func.level2	90	43	4.53e-10	2.01	5.75e-08	7.42e-07
DC.vs.BS.code.U	DEgroup	771	Lifestyles>Sporulation>Sporulation proteins>Newly identified sporulation proteins (based on transcription profiling)	Subtiwiki.func.level4	152	60	2.79e-09	1.54	3.18e-07	5.77e-06
DC.vs.BS.code.U	DEgroup	771	Lifestyles>Sporulation>Sporulation proteins>Newly identified sporulation proteins (based on transcription profiling)>nd	Subtiwiki.func.level5	152	60	2.79e-09	1.54	3.18e-07	5.77e-06
DC.vs.BS.code.U	DEgroup	771	Metabolism>Carbon metabolism>Utilization of specific carbon sources>Utilization of other polymeric carbohydrates	Subtiwiki.func.level4	24	18	4.21e-09	3.69	4.69e-07	1.01e-05
DC.vs.BS.code.U	DEgroup	771	Metabolism>Carbon metabolism>Utilization of specific carbon sources>Utilization of other polymeric carbohydrates>nd	Subtiwiki.func.level5	24	18	4.21e-09	3.69	4.69e-07	1.01e-05
DC.vs.EX.code.D	DEgroup	482	Metabolism>Amino acid/ nitrogen metabolism>Biosynthesis/ acquisition of amino acids	Subtiwiki.func.level3	162	70	9.4e-25	2.67	4.9e-22	1.2e-20
DC.vs.EX.code.D	DEgroup	482	S-box[termination]	Subtiwiki.regulon	19	19	2.21e-18	Inf	7.14e-16	1.1e-14
DC.vs.EX.code.D	DEgroup	482	Metabolism>Amino acid/ nitrogen metabolism	Subtiwiki.func.level2	276	83	3.61e-17	1.85	1.05e-14	2.54e-13
DC.vs.EX.code.D	DEgroup	482	YlxR Regulon[regulation]	Subtiwiki.regulon	34	25	9.36e-17	4.42	2.64e-14	6.46e-13
DC.vs.EX.code.D	DEgroup	482	RemA Regulon[activation]	Subtiwiki.regulon	29	20	8.96e-13	4.09	1.66e-10	2.65e-09
DC.vs.EX.code.D	DEgroup	482	Metabolism>Amino acid/ nitrogen metabolism>Biosynthesis/ acquisition of amino acids>Biosynthesis/ acquisition of methionine/ S-adenosylmethionine	Subtiwiki.func.level4	20	16	4.32e-12	4.92	7.27e-10	1.96e-08
DC.vs.EX.code.D	DEgroup	482	Metabolism>Amino acid/ nitrogen metabolism>Biosynthesis/ acquisition of amino acids>Biosynthesis/ acquisition of methionine/ S-adenosylmethionine>nd	Subtiwiki.func.level5	20	16	4.32e-12	4.92	7.27e-10	1.96e-08
DC.vs.EX.code.D	DEgroup	482	BirA Regulon[repression]	Subtiwiki.regulon	12	12	7.63e-12	Inf	1.25e-09	1.96e-08
DC.vs.EX.code.D	DEgroup	482	ComK Regulon[activation]	Subtiwiki.regulon	57	27	2.84e-11	2.8	4.35e-09	6.17e-08
DC.vs.EX.code.D	DEgroup	482	EAR riboswitch[processive antitermination]	Subtiwiki.regulon	15	13	7.46e-11	5.61	1.08e-08	1.45e-07
DC.vs.EX.code.D	DEgroup	482	SinR Regulon[anti-activation]	Subtiwiki.regulon	15	13	7.46e-11	5.61	1.08e-08	1.45e-07
DC.vs.EX.code.D	DEgroup	482	Metabolism>Nucleotide metabolism>Biosynthesis/ acquisition of nucleotides>Biosynthesis/ acquisition of purine nucleotides	Subtiwiki.func.level4	28	18	7.84e-11	3.78	1.13e-08	1.45e-07
DC.vs.EX.code.D	DEgroup	482	Metabolism>Nucleotide metabolism>Biosynthesis/ acquisition of nucleotides>Biosynthesis/ acquisition of purine nucleotides>nd	Subtiwiki.func.level5	28	18	7.84e-11	3.78	1.13e-08	1.45e-07
DC.vs.EX.code.D	DEgroup	482	Metabolism	Subtiwiki.func.level1	1181	204	8.49e-11	0.948	1.21e-08	1.84e-07
DC.vs.EX.code.D	DEgroup	482	Metabolism>Carbon metabolism>Carbon core metabolism>TCA cycle	Subtiwiki.func.level4	18	14	2.01e-10	4.73	2.73e-08	4.3e-07
DC.vs.EX.code.D	DEgroup	482	Metabolism>Carbon metabolism>Carbon core metabolism>TCA cycle>nd	Subtiwiki.func.level5	18	14	2.01e-10	4.73	2.73e-08	4.3e-07
DC.vs.EX.code.D	DEgroup	482	G-box[termination]	Subtiwiki.regulon	16	13	3.55e-10	5.03	4.58e-08	7.34e-07
DC.vs.EX.code.D	DEgroup	482	Lifestyles>Exponential and early post-exponential lifestyles>Biofilm formation>Matrix polysaccharide synthesis	Subtiwiki.func.level4	16	13	3.55e-10	5.03	4.58e-08	7.34e-07
DC.vs.EX.code.D	DEgroup	482	Lifestyles>Exponential and early post-exponential lifestyles>Biofilm formation>Matrix polysaccharide synthesis>nd	Subtiwiki.func.level5	16	13	3.55e-10	5.03	4.58e-08	7.34e-07
DC.vs.EX.code.D	DEgroup	482	Lifestyles>Sporulation	Subtiwiki.func.level2	629	35	9.55e-09	-1.36	1.01e-06	1.07e-05
DC.vs.EX.code.D	DEgroup	482	Lifestyles>Sporulation>Sporulation proteins	Subtiwiki.func.level3	521	26	1.2e-08	-1.51	1.23e-06	1.07e-05
DC.vs.EX.code.U	DEgroup	721	Lifestyles>Sporulation	Subtiwiki.func.level2	629	314	8.77e-94	2.87	3.17e-90	1.02e-87
DC.vs.EX.code.U	DEgroup	721	Lifestyles>Sporulation>Sporulation proteins	Subtiwiki.func.level3	521	274	2.3e-86	2.92	7.48e-83	9.88e-80
DC.vs.EX.code.U	DEgroup	721	Lifestyles	Subtiwiki.func.level1	1349	468	5.54e-82	2.35	1.56e-78	2.64e-77
DC.vs.EX.code.U	DEgroup	721	Lifestyles>Sporulation>Sporulation proteins>Sporulation proteins/ other	Subtiwiki.func.level4	273	152	8.16e-49	2.81	1.05e-45	6.55e-44
DC.vs.EX.code.U	DEgroup	721	Lifestyles>Sporulation>Sporulation proteins>Sporulation proteins/ other>nd	Subtiwiki.func.level5	273	152	8.16e-49	2.81	1.05e-45	6.55e-44
DC.vs.EX.code.U	DEgroup	721	SigE Regulon[sigma factor]	Subtiwiki.regulon	221	123	4.56e-39	2.75	4.21e-36	2.05e-34
DC.vs.EX.code.U	DEgroup	721	Lifestyles>Coping with stress>General stress proteins (controlled by SigB)	Subtiwiki.func.level3	157	99	7.89e-38	3.16	6.83e-35	3.13e-33
DC.vs.EX.code.U	DEgroup	721	Lifestyles>Coping with stress>General stress proteins (controlled by SigB)>nd	Subtiwiki.func.level4	157	99	7.89e-38	3.16	6.83e-35	3.13e-33
DC.vs.EX.code.U	DEgroup	721	Lifestyles>Coping with stress>General stress proteins (controlled by SigB)>nd>nd	Subtiwiki.func.level5	157	99	7.89e-38	3.16	6.83e-35	3.13e-33
DC.vs.EX.code.U	DEgroup	721	SigG Regulon[sigma factor]	Subtiwiki.regulon	135	87	2.72e-34	3.22	2.21e-31	2.14e-29
DC.vs.EX.code.U	DEgroup	721	SigB Regulon[sigma factor]	Subtiwiki.regulon	211	108	7.39e-30	2.45	5.09e-27	1.13e-25
DC.vs.EX.code.U	DEgroup	721	GerE Regulon[repression]	Subtiwiki.regulon	27	26	5.79e-19	6.95	1.99e-16	5.26e-15
DC.vs.EX.code.U	DEgroup	721	ResD Regulon[activation]	Subtiwiki.regulon	45	35	1.82e-18	4.07	5.95e-16	1.1e-14
DC.vs.EX.code.U	DEgroup	721	Lifestyles>Sporulation>Sporulation proteins>Spore coat proteins	Subtiwiki.func.level4	76	47	9.19e-18	2.98	2.81e-15	9.38e-14
DC.vs.EX.code.U	DEgroup	721	Groups of genes>Essential genes	Subtiwiki.func.level2	255	4	1.97e-17	-3.88	5.87e-15	1.38e-13
DC.vs.EX.code.U	DEgroup	721	Groups of genes>Essential genes>nd	Subtiwiki.func.level3	255	4	1.97e-17	-3.88	5.87e-15	1.38e-13
DC.vs.EX.code.U	DEgroup	721	Groups of genes>Essential genes>nd>nd	Subtiwiki.func.level4	255	4	1.97e-17	-3.88	5.87e-15	1.38e-13
DC.vs.EX.code.U	DEgroup	721	Groups of genes>Essential genes>nd>nd>nd	Subtiwiki.func.level5	255	4	1.97e-17	-3.88	5.87e-15	1.38e-13
DC.vs.EX.code.U	DEgroup	721	Information processing	Subtiwiki.func.level1	998	101	1.18e-14	-1.19	2.68e-12	5.56e-11
DC.vs.EX.code.U	DEgroup	721	Information processing>Protein synthesis, modification and degradation>Translation	Subtiwiki.func.level3	209	3	1.31e-14	-3.99	2.96e-12	5.56e-11
DC.vs.EX.code.U	DEgroup	721	Metabolism>Electron transport and ATP synthesis>Respiration	Subtiwiki.func.level3	37	27	2.5e-13	3.68	4.97e-11	1.11e-09
DC.vs.EX.code.U	DEgroup	721	Metabolism>Electron transport and ATP synthesis	Subtiwiki.func.level2	90	46	4.31e-13	2.34	8.33e-11	1.6e-09
DC.vs.EX.code.U	DEgroup	721	Lifestyles>Sporulation>Germination	Subtiwiki.func.level3	41	28	1.27e-12	3.35	2.29e-10	4.63e-09
DC.vs.EX.code.U	DEgroup	721	SigF Regulon[sigma factor]	Subtiwiki.regulon	107	50	3.32e-12	2.09	5.66e-10	9.1e-09
DC.vs.EX.code.U	DEgroup	721	Lifestyles>Sporulation>Sporulation proteins>Newly identified sporulation proteins (based on transcription profiling)	Subtiwiki.func.level4	152	63	5.56e-12	1.79	9.26e-10	1.96e-08
DC.vs.EX.code.U	DEgroup	721	Lifestyles>Sporulation>Sporulation proteins>Newly identified sporulation proteins (based on transcription profiling)>nd	Subtiwiki.func.level5	152	63	5.56e-12	1.79	9.26e-10	1.96e-08
DC.vs.EX.code.U	DEgroup	721	Lifestyles>Sporulation>Germination>Additional germination proteins	Subtiwiki.func.level4	31	23	8.94e-12	3.76	1.45e-09	2.62e-08
DC.vs.EX.code.U	DEgroup	721	Lifestyles>Sporulation>Germination>Additional germination proteins>nd	Subtiwiki.func.level5	31	23	8.94e-12	3.76	1.45e-09	2.62e-08
DC.vs.EX.code.U	DEgroup	721	SigK Regulon[sigma factor]	Subtiwiki.regulon	120	53	1.14e-11	1.94	1.82e-09	4.07e-08
DC.vs.EX.code.U	DEgroup	721	Lifestyles>Coping with stress	Subtiwiki.func.level2	600	166	1.07e-10	0.985	1.51e-08	1.84e-07
DC.vs.EX.code.U	DEgroup	721	Groups of genes>Proteins of unknown function	Subtiwiki.func.level2	644	61	1.22e-10	-1.21	1.7e-08	1.84e-07
DC.vs.EX.code.U	DEgroup	721	Groups of genes>Proteins of unknown function>nd	Subtiwiki.func.level3	644	61	1.22e-10	-1.21	1.7e-08	1.84e-07
DC.vs.EX.code.U	DEgroup	721	Groups of genes>Proteins of unknown function>nd>nd	Subtiwiki.func.level4	644	61	1.22e-10	-1.21	1.7e-08	1.84e-07
DC.vs.EX.code.U	DEgroup	721	Groups of genes>Proteins of unknown function>nd>nd>nd	Subtiwiki.func.level5	644	61	1.22e-10	-1.21	1.7e-08	1.84e-07
DC.vs.EX.code.U	DEgroup	721	stringent response[negative regulation]	Subtiwiki.regulon	140	2	6.52e-10	-3.97	8.1e-08	1.47e-06
DC.vs.MC.code.D	DEgroup	945	Lifestyles>Sporulation	Subtiwiki.func.level2	629	470	1.81e-203	4.18	3.77e-199	5.29e-193
DC.vs.MC.code.D	DEgroup	945	Lifestyles>Sporulation>Sporulation proteins	Subtiwiki.func.level3	521	416	3.08e-195	4.48	5.13e-191	1.85e-186
DC.vs.MC.code.D	DEgroup	945	Lifestyles	Subtiwiki.func.level1	1349	605	2.12e-109	2.48	1.06e-105	1.18e-103
DC.vs.MC.code.D	DEgroup	945	Lifestyles>Sporulation>Sporulation proteins>Sporulation proteins/ other	Subtiwiki.func.level4	273	226	5.27e-104	4.34	2.1e-100	2.57e-99
DC.vs.MC.code.D	DEgroup	945	Lifestyles>Sporulation>Sporulation proteins>Sporulation proteins/ other>nd	Subtiwiki.func.level5	273	226	5.27e-104	4.34	2.1e-100	2.57e-99
DC.vs.MC.code.D	DEgroup	945	SigE Regulon[sigma factor]	Subtiwiki.regulon	221	175	2.89e-73	3.91	6.01e-70	2.11e-68
DC.vs.MC.code.D	DEgroup	945	SigG Regulon[sigma factor]	Subtiwiki.regulon	135	120	5.55e-61	4.89	9.13e-58	5.86e-56
DC.vs.MC.code.D	DEgroup	945	Lifestyles>Sporulation>Sporulation proteins>Newly identified sporulation proteins (based on transcription profiling)	Subtiwiki.func.level4	152	116	6.3e-45	3.56	6.9e-42	5.37e-40
DC.vs.MC.code.D	DEgroup	945	Lifestyles>Sporulation>Sporulation proteins>Newly identified sporulation proteins (based on transcription profiling)>nd	Subtiwiki.func.level5	152	116	6.3e-45	3.56	6.9e-42	5.37e-40
DC.vs.MC.code.D	DEgroup	945	SigF Regulon[sigma factor]	Subtiwiki.regulon	107	77	5.74e-27	3.17	3.34e-24	2.23e-22
DC.vs.MC.code.D	DEgroup	945	Lifestyles>Sporulation>Germination	Subtiwiki.func.level3	41	38	3.34e-21	5.43	1.37e-18	4.28e-17
DC.vs.MC.code.D	DEgroup	945	Lifestyles>Sporulation>Sporulation proteins>Spore coat proteins	Subtiwiki.func.level4	76	56	1.15e-20	3.27	4.58e-18	1.42e-16
DC.vs.MC.code.D	DEgroup	945	Groups of genes>Essential genes	Subtiwiki.func.level2	255	9	2.02e-19	-3.17	7.26e-17	1.44e-15
DC.vs.MC.code.D	DEgroup	945	Groups of genes>Essential genes>nd	Subtiwiki.func.level3	255	9	2.02e-19	-3.17	7.26e-17	1.44e-15
DC.vs.MC.code.D	DEgroup	945	Groups of genes>Essential genes>nd>nd	Subtiwiki.func.level4	255	9	2.02e-19	-3.17	7.26e-17	1.44e-15
DC.vs.MC.code.D	DEgroup	945	Groups of genes>Essential genes>nd>nd>nd	Subtiwiki.func.level5	255	9	2.02e-19	-3.17	7.26e-17	1.44e-15
DC.vs.MC.code.D	DEgroup	945	SigK Regulon[sigma factor]	Subtiwiki.regulon	120	73	6.48e-19	2.43	2.22e-16	5.26e-15
DC.vs.MC.code.D	DEgroup	945	GerE Regulon[repression]	Subtiwiki.regulon	27	27	7.49e-18	Inf	2.31e-15	6.42e-14
DC.vs.MC.code.D	DEgroup	945	Information processing>Protein synthesis, modification and degradation>Translation	Subtiwiki.func.level3	209	8	1.73e-15	-3.03	4.23e-13	1.01e-11
DC.vs.MC.code.D	DEgroup	945	Information processing	Subtiwiki.func.level1	998	145	2.29e-15	-1.08	5.54e-13	1.23e-11
DC.vs.MC.code.D	DEgroup	945	Lifestyles>Sporulation>Germination>Additional germination proteins	Subtiwiki.func.level4	31	28	3.65e-15	4.97	8.6e-13	1.23e-11
DC.vs.MC.code.D	DEgroup	945	Lifestyles>Sporulation>Germination>Additional germination proteins>nd	Subtiwiki.func.level5	31	28	3.65e-15	4.97	8.6e-13	1.23e-11
DC.vs.MC.code.D	DEgroup	945	Lifestyles>Coping with stress>General stress proteins (controlled by SigB)	Subtiwiki.func.level3	157	76	3.52e-12	1.7	5.97e-10	9.3e-09
DC.vs.MC.code.D	DEgroup	945	Lifestyles>Coping with stress>General stress proteins (controlled by SigB)>nd	Subtiwiki.func.level4	157	76	3.52e-12	1.7	5.97e-10	9.3e-09
DC.vs.MC.code.D	DEgroup	945	Lifestyles>Coping with stress>General stress proteins (controlled by SigB)>nd>nd	Subtiwiki.func.level5	157	76	3.52e-12	1.7	5.97e-10	9.3e-09
DC.vs.MC.code.D	DEgroup	945	stringent response[negative regulation]	Subtiwiki.regulon	140	4	7.7e-12	-3.44	1.26e-09	1.96e-08
DC.vs.MC.code.D	DEgroup	945	SpoIIID Regulon[repression]	Subtiwiki.regulon	42	30	4.95e-11	3.07	7.35e-09	1.17e-07
DC.vs.MC.code.D	DEgroup	945	EAR riboswitch[processive antitermination]	Subtiwiki.regulon	15	15	3.3e-10	Inf	4.29e-08	4.3e-07
DC.vs.MC.code.D	DEgroup	945	SinR Regulon[anti-activation]	Subtiwiki.regulon	15	15	3.3e-10	Inf	4.29e-08	4.3e-07
DC.vs.MC.code.D	DEgroup	945	Metabolism>Additional metabolic pathways>Biosynthesis of cofactors	Subtiwiki.func.level3	115	3	3.89e-10	-3.56	4.99e-08	7.34e-07
DC.vs.MC.code.D	DEgroup	945	SpoVT Regulon[repression]	Subtiwiki.regulon	20	18	4.74e-10	4.9	6e-08	9.87e-07
DC.vs.MC.code.D	DEgroup	945	Groups of genes>Proteins of unknown function	Subtiwiki.func.level2	644	92	4.91e-10	-1.02	6.2e-08	9.87e-07
DC.vs.MC.code.D	DEgroup	945	Groups of genes>Proteins of unknown function>nd	Subtiwiki.func.level3	644	92	4.91e-10	-1.02	6.2e-08	9.87e-07
DC.vs.MC.code.D	DEgroup	945	Groups of genes>Proteins of unknown function>nd>nd	Subtiwiki.func.level4	644	92	4.91e-10	-1.02	6.2e-08	9.87e-07
DC.vs.MC.code.D	DEgroup	945	Groups of genes>Proteins of unknown function>nd>nd>nd	Subtiwiki.func.level5	644	92	4.91e-10	-1.02	6.2e-08	9.87e-07
DC.vs.MC.code.D	DEgroup	945	SpoIIID Regulon[activation]	Subtiwiki.regulon	22	19	6.93e-10	4.4	8.58e-08	1.47e-06
DC.vs.MC.code.D	DEgroup	945	RemA Regulon[activation]	Subtiwiki.regulon	29	22	3.18e-09	3.39	3.6e-07	5.77e-06
DC.vs.MC.code.D	DEgroup	945	Lifestyles>Exponential and early post-exponential lifestyles>Biofilm formation>Matrix polysaccharide synthesis	Subtiwiki.func.level4	16	15	4.13e-09	5.63	4.6e-07	8.02e-06
DC.vs.MC.code.D	DEgroup	945	Lifestyles>Exponential and early post-exponential lifestyles>Biofilm formation>Matrix polysaccharide synthesis>nd	Subtiwiki.func.level5	16	15	4.13e-09	5.63	4.6e-07	8.02e-06
DC.vs.MC.code.D	DEgroup	945	SpoVT Regulon[activation]	Subtiwiki.regulon	16	15	4.13e-09	5.63	4.6e-07	8.02e-06
DC.vs.MC.code.D	DEgroup	945	SigB Regulon[sigma factor]	Subtiwiki.regulon	211	87	4.68e-09	1.27	5.18e-07	1.01e-05
DC.vs.MC.code.D	DEgroup	945	PhoP Regulon[activation]	Subtiwiki.regulon	58	34	7.76e-09	2.25	8.32e-07	1.07e-05
DC.vs.MC.code.U	DEgroup	530	Lifestyles>Sporulation>Sporulation proteins	Subtiwiki.func.level3	521	6	6.26e-26	-3.91	3.48e-23	1.25e-21
DC.vs.MC.code.U	DEgroup	530	Lifestyles>Exponential and early post-exponential lifestyles>Motility and chemotaxis>Flagellar proteins	Subtiwiki.func.level4	37	33	1.4e-25	5.86	7.66e-23	4.22e-21
DC.vs.MC.code.U	DEgroup	530	Lifestyles>Exponential and early post-exponential lifestyles>Motility and chemotaxis>Flagellar proteins>nd	Subtiwiki.func.level5	37	33	1.4e-25	5.86	7.66e-23	4.22e-21
DC.vs.MC.code.U	DEgroup	530	SwrA Regulon[activation]	Subtiwiki.regulon	32	30	6.96e-25	6.71	3.67e-22	1.2e-20
DC.vs.MC.code.U	DEgroup	530	Spo0A Regulon[repression]	Subtiwiki.regulon	79	49	1.17e-24	3.56	6.07e-22	2.4e-20
DC.vs.MC.code.U	DEgroup	530	DegU Regulon[repression]	Subtiwiki.regulon	36	31	4.5e-23	5.44	2.14e-20	4.06e-19
DC.vs.MC.code.U	DEgroup	530	Lifestyles>Sporulation	Subtiwiki.func.level2	629	16	4.52e-23	-2.77	2.15e-20	4.06e-19
DC.vs.MC.code.U	DEgroup	530	SigD Regulon[sigma factor]	Subtiwiki.regulon	117	59	5.02e-23	2.89	2.38e-20	8.13e-19
DC.vs.MC.code.U	DEgroup	530	Lifestyles>Exponential and early post-exponential lifestyles>Motility and chemotaxis	Subtiwiki.func.level3	76	46	1.51e-22	3.46	6.83e-20	1.52e-18
DC.vs.MC.code.U	DEgroup	530	DegU Regulon[regulation]	Subtiwiki.regulon	24	22	6.08e-18	6.24	1.89e-15	3.93e-14
DC.vs.MC.code.U	DEgroup	530	ResD Regulon[activation]	Subtiwiki.regulon	45	31	6.23e-18	3.95	1.94e-15	3.93e-14
DC.vs.MC.code.U	DEgroup	530	Lifestyles>Exponential and early post-exponential lifestyles	Subtiwiki.func.level2	195	66	1.89e-14	1.89	4.2e-12	1.13e-10
DC.vs.MC.code.U	DEgroup	530	Lifestyles>Sporulation>Sporulation proteins>Sporulation proteins/ other	Subtiwiki.func.level4	273	3	1.38e-13	-3.88	2.83e-11	4.5e-10
DC.vs.MC.code.U	DEgroup	530	Lifestyles>Sporulation>Sporulation proteins>Sporulation proteins/ other>nd	Subtiwiki.func.level5	273	3	1.38e-13	-3.88	2.83e-11	4.5e-10
DC.vs.MC.code.U	DEgroup	530	SigA Regulon[sigma factor]	Subtiwiki.regulon	1077	213	5.1e-13	1.03	9.76e-11	1.62e-09
DC.vs.MC.code.U	DEgroup	530	Metabolism>Electron transport and ATP synthesis	Subtiwiki.func.level2	90	39	8.61e-13	2.42	1.59e-10	2.65e-09
DC.vs.MC.code.U	DEgroup	530	Fur Regulon[repression]	Subtiwiki.regulon	53	27	3.1e-11	2.84	4.72e-09	7.04e-08
DC.vs.MC.code.U	DEgroup	530	PurR Regulon[repression]	Subtiwiki.regulon	24	17	1.19e-10	4.04	1.66e-08	1.84e-07
DC.vs.MC.code.U	DEgroup	530	SigE Regulon[sigma factor]	Subtiwiki.regulon	221	3	1.34e-10	-3.55	1.85e-08	4.3e-07
DC.vs.MC.code.U	DEgroup	530	Cellular processes>Homeostasis>Acquisition of iron	Subtiwiki.func.level3	42	22	1.1e-09	2.91	1.33e-07	1.82e-06
DC.vs.MC.code.U	DEgroup	530	G-box[termination]	Subtiwiki.regulon	16	13	1.19e-09	4.87	1.42e-07	2.21e-06
DC.vs.MC.code.U	DEgroup	530	Metabolism>Nucleotide metabolism>Biosynthesis/ acquisition of nucleotides	Subtiwiki.func.level3	64	28	1.23e-09	2.42	1.47e-07	2.71e-06
DC.vs.MC.code.U	DEgroup	530	Rex Regulon[repression]	Subtiwiki.regulon	12	11	1.98e-09	6.21	2.3e-07	3.39e-06
DC.vs.MC.code.U	DEgroup	530	Metabolism>Electron transport and ATP synthesis>Respiration	Subtiwiki.func.level3	37	20	3.13e-09	3	3.54e-07	5.77e-06
DC.vs.MC.code.U	DEgroup	530	SigG Regulon[sigma factor]	Subtiwiki.regulon	135	0	6.09e-09	-Inf	6.65e-07	1.01e-05
DC.vs.MC.code.U	DEgroup	530	stringent response[negative regulation]	Subtiwiki.regulon	140	44	1.01e-08	1.68	1.06e-06	1.07e-05
DC.vs.MC.code.U	DEgroup	530	Metabolism>Electron transport and ATP synthesis>Respiration>Anaerobic respiration	Subtiwiki.func.level4	9	9	1.11e-08	Inf	1.16e-06	1.07e-05
DC.vs.MC.code.U	DEgroup	530	Metabolism>Electron transport and ATP synthesis>Respiration>Anaerobic respiration>nd	Subtiwiki.func.level5	9	9	1.11e-08	Inf	1.16e-06	1.07e-05
DC.vs.MC.code.U	DEgroup	530	Metabolism>Additional metabolic pathways	Subtiwiki.func.level2	372	87	1.2e-08	1.15	1.23e-06	1.07e-05
DC.vs.SB.code.D	DEgroup	311	Lifestyles>Coping with stress>General stress proteins (controlled by SigB)	Subtiwiki.func.level3	157	90	5.79e-63	4.47	9.92e-60	3.08e-58
DC.vs.SB.code.D	DEgroup	311	Lifestyles>Coping with stress>General stress proteins (controlled by SigB)>nd	Subtiwiki.func.level4	157	90	5.79e-63	4.47	9.92e-60	3.08e-58
DC.vs.SB.code.D	DEgroup	311	Lifestyles>Coping with stress>General stress proteins (controlled by SigB)>nd>nd	Subtiwiki.func.level5	157	90	5.79e-63	4.47	9.92e-60	3.08e-58
DC.vs.SB.code.D	DEgroup	311	SigB Regulon[sigma factor]	Subtiwiki.regulon	211	101	5.98e-61	3.98	9.83e-58	1.96e-55
DC.vs.SB.code.D	DEgroup	311	Lifestyles>Coping with stress	Subtiwiki.func.level2	600	139	3.16e-40	2.51	3.01e-37	4.8e-35
DC.vs.SB.code.D	DEgroup	311	Lifestyles>Coping with stress>Resistance against oxidative and electrophile stress	Subtiwiki.func.level3	99	34	1.07e-14	2.78	2.45e-12	5.56e-11
DC.vs.SB.code.D	DEgroup	311	Lifestyles>Coping with stress>Resistance against oxidative and electrophile stress>nd	Subtiwiki.func.level4	99	34	1.07e-14	2.78	2.45e-12	5.56e-11
DC.vs.SB.code.D	DEgroup	311	Lifestyles>Coping with stress>Resistance against oxidative and electrophile stress>nd>nd	Subtiwiki.func.level5	99	34	1.07e-14	2.78	2.45e-12	5.56e-11
DC.vs.SB.code.D	DEgroup	311	Lifestyles	Subtiwiki.func.level1	1349	164	4.92e-13	1.25	9.44e-11	1.62e-09
DC.vs.SB.code.U	DEgroup	476	AbrB Regulon[repression]	Subtiwiki.regulon	229	97	4.19e-34	2.73	3.38e-31	2.14e-29
DC.vs.SB.code.U	DEgroup	476	CodY Regulon[repression]	Subtiwiki.regulon	165	69	1.01e-23	2.61	5.07e-21	3.06e-19
DC.vs.SB.code.U	DEgroup	476	Lifestyles>Exponential and early post-exponential lifestyles>Motility and chemotaxis	Subtiwiki.func.level3	76	40	1.89e-18	3.16	6.18e-16	1.1e-14
DC.vs.SB.code.U	DEgroup	476	Lifestyles>Sporulation	Subtiwiki.func.level2	629	19	3.3e-17	-2.32	9.64e-15	2.54e-13
DC.vs.SB.code.U	DEgroup	476	SigD Regulon[sigma factor]	Subtiwiki.regulon	117	48	2.82e-16	2.5	7.55e-14	1.64e-12
DC.vs.SB.code.U	DEgroup	476	Lifestyles>Sporulation>Sporulation proteins	Subtiwiki.func.level3	521	13	4.75e-16	-2.57	1.24e-13	2.17e-12
DC.vs.SB.code.U	DEgroup	476	Lifestyles>Exponential and early post-exponential lifestyles	Subtiwiki.func.level2	195	63	4.87e-15	1.98	1.14e-12	4.65e-11
DC.vs.SB.code.U	DEgroup	476	SigA Regulon[sigma factor]	Subtiwiki.regulon	1077	200	1.45e-14	1.14	3.25e-12	5.56e-11
DC.vs.SB.code.U	DEgroup	476	DegU Regulon[repression]	Subtiwiki.regulon	36	23	1.5e-13	3.79	3.05e-11	4.5e-10
DC.vs.SB.code.U	DEgroup	476	SwrA Regulon[activation]	Subtiwiki.regulon	32	21	8.2e-13	3.89	1.52e-10	2.65e-09
DC.vs.SB.code.U	DEgroup	476	ResD Regulon[activation]	Subtiwiki.regulon	45	25	1.18e-12	3.29	2.14e-10	3.54e-09
DC.vs.SB.code.U	DEgroup	476	Lifestyles>Coping with stress>Biosynthesis of antibacterial compounds	Subtiwiki.func.level3	53	27	2.31e-12	3.03	4.02e-10	4.63e-09
DC.vs.SB.code.U	DEgroup	476	Lifestyles>Coping with stress>Biosynthesis of antibacterial compounds>nd	Subtiwiki.func.level4	53	27	2.31e-12	3.03	4.02e-10	4.63e-09
DC.vs.SB.code.U	DEgroup	476	Lifestyles>Coping with stress>Biosynthesis of antibacterial compounds>nd>nd	Subtiwiki.func.level5	53	27	2.31e-12	3.03	4.02e-10	4.63e-09
DC.vs.SB.code.U	DEgroup	476	Metabolism>Additional metabolic pathways>Miscellaneous metabolic pathways>Biosynthesis of antibacterial compounds	Subtiwiki.func.level4	53	27	2.31e-12	3.03	4.02e-10	4.63e-09
DC.vs.SB.code.U	DEgroup	476	Metabolism>Additional metabolic pathways>Miscellaneous metabolic pathways>Biosynthesis of antibacterial compounds>nd	Subtiwiki.func.level5	53	27	2.31e-12	3.03	4.02e-10	4.63e-09
DC.vs.SB.code.U	DEgroup	476	DegU Regulon[regulation]	Subtiwiki.regulon	24	17	2.06e-11	4.23	3.22e-09	6.17e-08
DC.vs.SB.code.U	DEgroup	476	Lifestyles>Exponential and early post-exponential lifestyles>Motility and chemotaxis>Flagellar proteins	Subtiwiki.func.level4	37	21	4.61e-11	3.35	6.87e-09	1.17e-07
DC.vs.SB.code.U	DEgroup	476	Lifestyles>Exponential and early post-exponential lifestyles>Motility and chemotaxis>Flagellar proteins>nd	Subtiwiki.func.level5	37	21	4.61e-11	3.35	6.87e-09	1.17e-07
DC.vs.SB.code.U	DEgroup	476	Metabolism>Electron transport and ATP synthesis>Respiration	Subtiwiki.func.level3	37	21	4.61e-11	3.35	6.87e-09	1.17e-07
DC.vs.SB.code.U	DEgroup	476	EAR riboswitch[processive antitermination]	Subtiwiki.regulon	15	13	6.34e-11	5.63	9.26e-09	1.45e-07
DC.vs.SB.code.U	DEgroup	476	SinR Regulon[anti-activation]	Subtiwiki.regulon	15	13	6.34e-11	5.63	9.26e-09	1.45e-07
DC.vs.SB.code.U	DEgroup	476	Lifestyles>Exponential and early post-exponential lifestyles>Biofilm formation>Matrix polysaccharide synthesis	Subtiwiki.func.level4	16	13	3.02e-10	5.05	3.96e-08	4.3e-07
DC.vs.SB.code.U	DEgroup	476	Lifestyles>Exponential and early post-exponential lifestyles>Biofilm formation>Matrix polysaccharide synthesis>nd	Subtiwiki.func.level5	16	13	3.02e-10	5.05	3.96e-08	4.3e-07
DC.vs.SB.code.U	DEgroup	476	BirA Regulon[repression]	Subtiwiki.regulon	12	11	6.07e-10	6.39	7.58e-08	1.47e-06
DC.vs.SB.code.U	DEgroup	476	Rok Regulon[repression]	Subtiwiki.regulon	29	17	1.74e-09	3.45	2.04e-07	3.39e-06
DC.vs.SB.code.U	DEgroup	476	Metabolism	Subtiwiki.func.level1	1181	197	2.18e-09	0.882	2.51e-07	5.77e-06
DC.vs.SB.code.U	DEgroup	476	AhrC Regulon[repression]	Subtiwiki.regulon	9	9	4.2e-09	Inf	4.68e-07	8.02e-06
DC.vs.SB.code.U	DEgroup	476	FapR Regulon[repression]	Subtiwiki.regulon	11	10	4.81e-09	6.25	5.32e-07	1.01e-05
DC.vs.SB.code.U	DEgroup	476	Lifestyles>Exponential and early post-exponential lifestyles>Biofilm formation	Subtiwiki.func.level3	70	27	6.14e-09	2.29	6.69e-07	1.01e-05
DC.vs.SB.code.U	DEgroup	476	SigB Regulon[sigma factor]	Subtiwiki.regulon	211	3	1.03e-08	-3.29	1.08e-06	1.07e-05
DC.vs.SB.code.U	DEgroup	476	Metabolism>Electron transport and ATP synthesis	Subtiwiki.func.level2	90	31	1.11e-08	2.04	1.15e-06	1.07e-05
DC.vs.SB.code.U	DEgroup	476	Groups of genes>Membrane proteins	Subtiwiki.func.level2	1058	178	1.29e-08	0.859	1.32e-06	1.3e-05
DC.vs.SB.code.U	DEgroup	476	Groups of genes>Membrane proteins>nd	Subtiwiki.func.level3	1058	178	1.29e-08	0.859	1.32e-06	1.3e-05
DC.vs.SB.code.U	DEgroup	476	Groups of genes>Membrane proteins>nd>nd	Subtiwiki.func.level4	1058	178	1.29e-08	0.859	1.32e-06	1.3e-05
DC.vs.SB.code.U	DEgroup	476	Groups of genes>Membrane proteins>nd>nd>nd	Subtiwiki.func.level5	1058	178	1.29e-08	0.859	1.32e-06	1.3e-05
DC.vs.SB.code.U	DEgroup	476	RemA Regulon[activation]	Subtiwiki.regulon	29	16	1.78e-08	3.24	1.77e-06	2.71e-05
DC.vs.ST.code.D	DEgroup	940	AbrB Regulon[repression]	Subtiwiki.regulon	229	128	5.46e-28	2.22	3.25e-25	1.66e-23
DC.vs.ST.code.D	DEgroup	940	PhoP Regulon[activation]	Subtiwiki.regulon	58	45	2e-18	3.57	6.51e-16	1.1e-14
DC.vs.ST.code.D	DEgroup	940	CodY Regulon[repression]	Subtiwiki.regulon	165	89	5.24e-18	2.05	1.64e-15	3.93e-14
DC.vs.ST.code.D	DEgroup	940	Spo0A Regulon[activation]	Subtiwiki.regulon	62	42	8.92e-14	2.84	1.87e-11	4.5e-10
DC.vs.ST.code.D	DEgroup	940	stringent response[negative regulation]	Subtiwiki.regulon	140	3	6.87e-13	-3.86	1.29e-10	1.89e-09
DC.vs.ST.code.D	DEgroup	940	Information processing>Protein synthesis, modification and degradation>Translation	Subtiwiki.func.level3	209	11	8.3e-13	-2.53	1.54e-10	2.65e-09
DC.vs.ST.code.D	DEgroup	940	Metabolism>Carbon metabolism>Utilization of specific carbon sources	Subtiwiki.func.level3	243	104	3.94e-12	1.4	6.65e-10	1.96e-08
DC.vs.ST.code.D	DEgroup	940	SigH Regulon[sigma factor]	Subtiwiki.regulon	46	32	2.93e-11	2.95	4.47e-09	6.17e-08
DC.vs.ST.code.D	DEgroup	940	CcpA Regulon[repression]	Subtiwiki.regulon	247	103	3.38e-11	1.33	5.11e-09	7.04e-08
DC.vs.ST.code.D	DEgroup	940	Lifestyles>Exponential and early post-exponential lifestyles>Biofilm formation>Matrix polysaccharide synthesis	Subtiwiki.func.level4	16	16	7.01e-11	Inf	1.02e-08	1.45e-07
DC.vs.ST.code.D	DEgroup	940	Lifestyles>Exponential and early post-exponential lifestyles>Biofilm formation>Matrix polysaccharide synthesis>nd	Subtiwiki.func.level5	16	16	7.01e-11	Inf	1.02e-08	1.45e-07
DC.vs.ST.code.D	DEgroup	940	Groups of genes>Secreted proteins	Subtiwiki.func.level2	111	57	7.68e-11	1.86	1.11e-08	1.45e-07
DC.vs.ST.code.D	DEgroup	940	Groups of genes>Secreted proteins>nd	Subtiwiki.func.level3	111	57	7.68e-11	1.86	1.11e-08	1.45e-07
DC.vs.ST.code.D	DEgroup	940	Groups of genes>Secreted proteins>nd>nd	Subtiwiki.func.level4	111	57	7.68e-11	1.86	1.11e-08	1.45e-07
DC.vs.ST.code.D	DEgroup	940	Groups of genes>Secreted proteins>nd>nd>nd	Subtiwiki.func.level5	111	57	7.68e-11	1.86	1.11e-08	1.45e-07
DC.vs.ST.code.D	DEgroup	940	Metabolism>Carbon metabolism	Subtiwiki.func.level2	296	117	1.15e-10	1.21	1.6e-08	1.84e-07
DC.vs.ST.code.D	DEgroup	940	SigL Regulon[sigma factor]	Subtiwiki.regulon	23	20	1.66e-10	4.48	2.27e-08	4.3e-07
DC.vs.ST.code.D	DEgroup	940	Metabolism	Subtiwiki.func.level1	1181	354	2.7e-10	0.724	3.58e-08	4.3e-07
DC.vs.ST.code.D	DEgroup	940	EAR riboswitch[processive antitermination]	Subtiwiki.regulon	15	15	3.04e-10	Inf	3.99e-08	4.3e-07
DC.vs.ST.code.D	DEgroup	940	SinR Regulon[anti-activation]	Subtiwiki.regulon	15	15	3.04e-10	Inf	3.99e-08	4.3e-07
DC.vs.ST.code.D	DEgroup	940	Lifestyles>Coping with stress>Biosynthesis of antibacterial compounds	Subtiwiki.func.level3	53	32	6.8e-09	2.36	7.37e-07	1.01e-05
DC.vs.ST.code.D	DEgroup	940	Lifestyles>Coping with stress>Biosynthesis of antibacterial compounds>nd	Subtiwiki.func.level4	53	32	6.8e-09	2.36	7.37e-07	1.01e-05
DC.vs.ST.code.D	DEgroup	940	Lifestyles>Coping with stress>Biosynthesis of antibacterial compounds>nd>nd	Subtiwiki.func.level5	53	32	6.8e-09	2.36	7.37e-07	1.01e-05
DC.vs.ST.code.D	DEgroup	940	Metabolism>Additional metabolic pathways>Miscellaneous metabolic pathways>Biosynthesis of antibacterial compounds	Subtiwiki.func.level4	53	32	6.8e-09	2.36	7.37e-07	1.01e-05
DC.vs.ST.code.D	DEgroup	940	Metabolism>Additional metabolic pathways>Miscellaneous metabolic pathways>Biosynthesis of antibacterial compounds>nd	Subtiwiki.func.level5	53	32	6.8e-09	2.36	7.37e-07	1.01e-05
DC.vs.ST.code.D	DEgroup	940	Information processing>Regulation of gene expression>Quorum sensing	Subtiwiki.func.level3	20	17	8.83e-09	4.24	9.37e-07	1.07e-05
DC.vs.ST.code.D	DEgroup	940	Information processing>Regulation of gene expression>Quorum sensing>nd	Subtiwiki.func.level4	20	17	8.83e-09	4.24	9.37e-07	1.07e-05
DC.vs.ST.code.D	DEgroup	940	Information processing>Regulation of gene expression>Quorum sensing>nd>nd	Subtiwiki.func.level5	20	17	8.83e-09	4.24	9.37e-07	1.07e-05
DC.vs.ST.code.D	DEgroup	940	Groups of genes>Essential genes	Subtiwiki.func.level2	255	25	1.56e-08	-1.56	1.57e-06	2.03e-05
DC.vs.ST.code.D	DEgroup	940	Groups of genes>Essential genes>nd	Subtiwiki.func.level3	255	25	1.56e-08	-1.56	1.57e-06	2.03e-05
DC.vs.ST.code.D	DEgroup	940	Groups of genes>Essential genes>nd>nd	Subtiwiki.func.level4	255	25	1.56e-08	-1.56	1.57e-06	2.03e-05
DC.vs.ST.code.D	DEgroup	940	Groups of genes>Essential genes>nd>nd>nd	Subtiwiki.func.level5	255	25	1.56e-08	-1.56	1.57e-06	2.03e-05
DC.vs.ST.code.U	DEgroup	1010	stringent response[negative regulation]	Subtiwiki.regulon	140	104	1.53e-35	3.25	1.28e-32	1.18e-30
DC.vs.ST.code.U	DEgroup	1010	Information processing>Protein synthesis, modification and degradation>Translation>Ribosomal proteins	Subtiwiki.func.level4	57	49	2.85e-22	4.26	1.25e-19	5.91e-18
DC.vs.ST.code.U	DEgroup	1010	Information processing>Protein synthesis, modification and degradation>Translation>Ribosomal proteins>nd	Subtiwiki.func.level5	57	49	2.85e-22	4.26	1.25e-19	5.91e-18
DC.vs.ST.code.U	DEgroup	1010	Information processing>Protein synthesis, modification and degradation>Translation	Subtiwiki.func.level3	209	112	1.29e-19	1.91	4.71e-17	1.32e-15
DC.vs.ST.code.U	DEgroup	1010	Metabolism>Carbon metabolism	Subtiwiki.func.level2	296	21	1.55e-16	-2.24	4.29e-14	8.98e-13
DC.vs.ST.code.U	DEgroup	1010	Metabolism>Nucleotide metabolism>Biosynthesis/ acquisition of nucleotides	Subtiwiki.func.level3	64	46	2.92e-15	2.99	6.99e-13	1.23e-11
DC.vs.ST.code.U	DEgroup	1010	CodY Regulon[repression]	Subtiwiki.regulon	165	6	5.98e-14	-3.22	1.27e-11	4.5e-10
DC.vs.ST.code.U	DEgroup	1010	Metabolism>Carbon metabolism>Utilization of specific carbon sources	Subtiwiki.func.level3	243	18	4.17e-13	-2.15	8.08e-11	1.6e-09
DC.vs.ST.code.U	DEgroup	1010	CcpA Regulon[repression]	Subtiwiki.regulon	247	19	6.77e-13	-2.09	1.27e-10	1.89e-09
DC.vs.ST.code.U	DEgroup	1010	SigK Regulon[sigma factor]	Subtiwiki.regulon	120	61	7.2e-10	1.69	8.9e-08	1.47e-06
DC.vs.ST.code.U	DEgroup	1010	PurR Regulon[repression]	Subtiwiki.regulon	24	20	3.05e-09	3.93	3.45e-07	5.77e-06
DC.vs.ST.code.U	DEgroup	1010	Lifestyles>Sporulation>Sporulation proteins>Spore coat proteins	Subtiwiki.func.level4	76	43	3.72e-09	2.01	4.18e-07	8.02e-06
DC.vs.ST.code.U	DEgroup	1010	Metabolism>Amino acid/ nitrogen metabolism	Subtiwiki.func.level2	276	31	3.96e-09	-1.48	4.42e-07	8.02e-06
DC.vs.ST.code.U	DEgroup	1010	AbrB Regulon[repression]	Subtiwiki.regulon	229	23	6.22e-09	-1.65	6.78e-07	1.01e-05
DC.vs.ST.code.U	DEgroup	1010	G-box[termination]	Subtiwiki.regulon	16	15	1.11e-08	5.51	1.15e-06	1.07e-05
DC.vs.ST.code.U	DEgroup	1010	Lifestyles>Sporulation>Sporulation proteins	Subtiwiki.func.level3	521	185	1.12e-08	0.84	1.16e-06	1.07e-05
DC.vs.ST.code.U	DEgroup	1010	Lifestyles>Exponential and early post-exponential lifestyles	Subtiwiki.func.level2	195	18	1.4e-08	-1.78	1.42e-06	2.03e-05
DC.vs.ST.code.U	DEgroup	1010	Groups of genes>Essential genes	Subtiwiki.func.level2	255	104	1.45e-08	1.12	1.46e-06	2.03e-05
DC.vs.ST.code.U	DEgroup	1010	Groups of genes>Essential genes>nd	Subtiwiki.func.level3	255	104	1.45e-08	1.12	1.46e-06	2.03e-05
DC.vs.ST.code.U	DEgroup	1010	Groups of genes>Essential genes>nd>nd	Subtiwiki.func.level4	255	104	1.45e-08	1.12	1.46e-06	2.03e-05
DC.vs.ST.code.U	DEgroup	1010	Groups of genes>Essential genes>nd>nd>nd	Subtiwiki.func.level5	255	104	1.45e-08	1.12	1.46e-06	2.03e-05
DT.vs.BS.code.D	DEgroup	12	Zur Regulon[repression]	Subtiwiki.regulon	9	7	8.38e-18	11.2	2.57e-15	6.42e-14
DT.vs.BS.code.D	DEgroup	12	Cellular processes>Homeostasis>Trace metal homeostasis (Cu, Zn, Ni, Mn, Mo)>Zinc	Subtiwiki.func.level4	8	4	3.14e-09	8.9	3.56e-07	5.77e-06
DT.vs.BS.code.D	DEgroup	12	Cellular processes>Homeostasis>Trace metal homeostasis (Cu, Zn, Ni, Mn, Mo)>Zinc>nd	Subtiwiki.func.level5	8	4	3.14e-09	8.9	3.56e-07	5.77e-06
DT.vs.EX.code.D	DEgroup	456	SigK Regulon[sigma factor]	Subtiwiki.regulon	120	66	9.1e-33	3.46	7.05e-30	8.53e-28
DT.vs.EX.code.D	DEgroup	456	GerE Regulon[activation]	Subtiwiki.regulon	49	37	6.55e-26	4.71	3.63e-23	2.67e-21
DT.vs.EX.code.D	DEgroup	456	AbrB Regulon[repression]	Subtiwiki.regulon	229	82	4.27e-24	2.35	2.15e-21	2.25e-19
DT.vs.EX.code.D	DEgroup	456	Metabolism>Additional metabolic pathways>Miscellaneous metabolic pathways	Subtiwiki.func.level3	84	44	7.36e-21	3.24	2.96e-18	1.27e-16
DT.vs.EX.code.D	DEgroup	456	Lifestyles>Coping with stress>Biosynthesis of antibacterial compounds	Subtiwiki.func.level3	53	32	6.38e-18	3.67	1.98e-15	3.93e-14
DT.vs.EX.code.D	DEgroup	456	Lifestyles>Coping with stress>Biosynthesis of antibacterial compounds>nd	Subtiwiki.func.level4	53	32	6.38e-18	3.67	1.98e-15	3.93e-14
DT.vs.EX.code.D	DEgroup	456	Lifestyles>Coping with stress>Biosynthesis of antibacterial compounds>nd>nd	Subtiwiki.func.level5	53	32	6.38e-18	3.67	1.98e-15	3.93e-14
DT.vs.EX.code.D	DEgroup	456	Metabolism>Additional metabolic pathways>Miscellaneous metabolic pathways>Biosynthesis of antibacterial compounds	Subtiwiki.func.level4	53	32	6.38e-18	3.67	1.98e-15	3.93e-14
DT.vs.EX.code.D	DEgroup	456	Metabolism>Additional metabolic pathways>Miscellaneous metabolic pathways>Biosynthesis of antibacterial compounds>nd	Subtiwiki.func.level5	53	32	6.38e-18	3.67	1.98e-15	3.93e-14
DT.vs.EX.code.D	DEgroup	456	CcpA Regulon[repression]	Subtiwiki.regulon	247	69	1.29e-13	1.76	2.64e-11	4.5e-10
DT.vs.EX.code.D	DEgroup	456	Metabolism	Subtiwiki.func.level1	1181	203	2.37e-13	1.09	4.71e-11	1.11e-09
DT.vs.EX.code.D	DEgroup	456	Metabolism>Carbon metabolism>Utilization of specific carbon sources	Subtiwiki.func.level3	243	65	6.97e-12	1.66	1.15e-09	1.96e-08
DT.vs.EX.code.D	DEgroup	456	Groups of genes>Essential genes	Subtiwiki.func.level2	255	2	2.55e-11	-4.11	3.94e-09	6.17e-08
DT.vs.EX.code.D	DEgroup	456	Groups of genes>Essential genes>nd	Subtiwiki.func.level3	255	2	2.55e-11	-4.11	3.94e-09	6.17e-08
DT.vs.EX.code.D	DEgroup	456	Groups of genes>Essential genes>nd>nd	Subtiwiki.func.level4	255	2	2.55e-11	-4.11	3.94e-09	6.17e-08
DT.vs.EX.code.D	DEgroup	456	Groups of genes>Essential genes>nd>nd>nd	Subtiwiki.func.level5	255	2	2.55e-11	-4.11	3.94e-09	6.17e-08
DT.vs.EX.code.D	DEgroup	456	Metabolism>Carbon metabolism	Subtiwiki.func.level2	296	71	1.18e-10	1.46	1.64e-08	1.84e-07
DT.vs.EX.code.D	DEgroup	456	Information processing	Subtiwiki.func.level1	998	62	7.72e-10	-1.17	9.49e-08	1.47e-06
DT.vs.EX.code.D	DEgroup	456	Zur Regulon[repression]	Subtiwiki.regulon	9	9	2.85e-09	Inf	3.24e-07	5.77e-06
DT.vs.EX.code.D	DEgroup	456	Lifestyles>Sporulation>Sporulation proteins	Subtiwiki.func.level3	521	102	3.03e-09	1.12	3.44e-07	5.77e-06
DT.vs.EX.code.D	DEgroup	456	Lifestyles>Sporulation>Sporulation proteins>Spore coat proteins	Subtiwiki.func.level4	76	28	3.99e-09	2.26	4.46e-07	8.02e-06
DT.vs.EX.code.D	DEgroup	456	Lifestyles	Subtiwiki.func.level1	1349	210	4.08e-09	0.867	4.55e-07	8.02e-06
DT.vs.EX.code.D	DEgroup	456	Groups of genes>Secreted proteins	Subtiwiki.func.level2	111	35	5.44e-09	1.93	5.98e-07	1.01e-05
DT.vs.EX.code.D	DEgroup	456	Groups of genes>Secreted proteins>nd	Subtiwiki.func.level3	111	35	5.44e-09	1.93	5.98e-07	1.01e-05
DT.vs.EX.code.D	DEgroup	456	Groups of genes>Secreted proteins>nd>nd	Subtiwiki.func.level4	111	35	5.44e-09	1.93	5.98e-07	1.01e-05
DT.vs.EX.code.D	DEgroup	456	Groups of genes>Secreted proteins>nd>nd>nd	Subtiwiki.func.level5	111	35	5.44e-09	1.93	5.98e-07	1.01e-05
DT.vs.EX.code.U	DEgroup	364	Lifestyles>Coping with stress>General stress proteins (controlled by SigB)	Subtiwiki.func.level3	157	106	7.34e-78	4.86	1.71e-74	8.57e-72
DT.vs.EX.code.U	DEgroup	364	Lifestyles>Coping with stress>General stress proteins (controlled by SigB)>nd	Subtiwiki.func.level4	157	106	7.34e-78	4.86	1.71e-74	8.57e-72
DT.vs.EX.code.U	DEgroup	364	Lifestyles>Coping with stress>General stress proteins (controlled by SigB)>nd>nd	Subtiwiki.func.level5	157	106	7.34e-78	4.86	1.71e-74	8.57e-72
DT.vs.EX.code.U	DEgroup	364	SigB Regulon[sigma factor]	Subtiwiki.regulon	211	118	1.75e-73	4.2	3.67e-70	2.11e-68
DT.vs.EX.code.U	DEgroup	364	Lifestyles>Coping with stress	Subtiwiki.func.level2	600	132	1.13e-26	1.96	6.47e-24	3.62e-22
DT.vs.EX.code.U	DEgroup	364	Lifestyles	Subtiwiki.func.level1	1349	204	2.19e-20	1.49	8.56e-18	2.67e-16
DT.vs.EX.code.U	DEgroup	364	Metabolism	Subtiwiki.func.level1	1181	51	1.39e-12	-1.45	2.5e-10	4.63e-09
DT.vs.EX.code.U	DEgroup	364	Lifestyles>Coping with stress>Resistance against oxidative and electrophile stress	Subtiwiki.func.level3	99	28	1.92e-08	2.08	1.9e-06	9.44e-05
DT.vs.EX.code.U	DEgroup	364	Lifestyles>Coping with stress>Resistance against oxidative and electrophile stress>nd	Subtiwiki.func.level4	99	28	1.92e-08	2.08	1.9e-06	9.44e-05
DT.vs.EX.code.U	DEgroup	364	Lifestyles>Coping with stress>Resistance against oxidative and electrophile stress>nd>nd	Subtiwiki.func.level5	99	28	1.92e-08	2.08	1.9e-06	9.44e-05
DT.vs.MC.code.D	DEgroup	1070	Lifestyles>Sporulation>Sporulation proteins	Subtiwiki.func.level3	521	445	9.84e-207	4.75	3.07e-202	1.56e-199
DT.vs.MC.code.D	DEgroup	1070	Lifestyles>Sporulation	Subtiwiki.func.level2	629	492	2.12e-198	4.13	4.07e-194	3.36e-191
DT.vs.MC.code.D	DEgroup	1070	Lifestyles>Sporulation>Sporulation proteins>Sporulation proteins/ other	Subtiwiki.func.level4	273	237	3.48e-105	4.53	1.5e-101	2.57e-99
DT.vs.MC.code.D	DEgroup	1070	Lifestyles>Sporulation>Sporulation proteins>Sporulation proteins/ other>nd	Subtiwiki.func.level5	273	237	3.48e-105	4.53	1.5e-101	2.57e-99
DT.vs.MC.code.D	DEgroup	1070	SigE Regulon[sigma factor]	Subtiwiki.regulon	221	190	1.33e-81	4.35	3.57e-78	3.49e-76
DT.vs.MC.code.D	DEgroup	1070	Lifestyles	Subtiwiki.func.level1	1349	595	6.27e-69	1.87	1.23e-65	4.21e-63
DT.vs.MC.code.D	DEgroup	1070	SigG Regulon[sigma factor]	Subtiwiki.regulon	135	115	8.16e-48	4.14	1e-44	4.59e-43
DT.vs.MC.code.D	DEgroup	1070	Lifestyles>Sporulation>Sporulation proteins>Newly identified sporulation proteins (based on transcription profiling)	Subtiwiki.func.level4	152	123	2.79e-46	3.71	3.16e-43	2.53e-41
DT.vs.MC.code.D	DEgroup	1070	Lifestyles>Sporulation>Sporulation proteins>Newly identified sporulation proteins (based on transcription profiling)>nd	Subtiwiki.func.level5	152	123	2.79e-46	3.71	3.16e-43	2.53e-41
DT.vs.MC.code.D	DEgroup	1070	SigK Regulon[sigma factor]	Subtiwiki.regulon	120	99	1.21e-38	3.83	1.08e-35	5e-34
DT.vs.MC.code.D	DEgroup	1070	Lifestyles>Sporulation>Sporulation proteins>Spore coat proteins	Subtiwiki.func.level4	76	67	6.05e-30	4.45	4.2e-27	1.13e-25
DT.vs.MC.code.D	DEgroup	1070	Groups of genes>Essential genes	Subtiwiki.func.level2	255	4	1.87e-29	-4.63	1.24e-26	2.12e-25
DT.vs.MC.code.D	DEgroup	1070	Groups of genes>Essential genes>nd	Subtiwiki.func.level3	255	4	1.87e-29	-4.63	1.24e-26	2.12e-25
DT.vs.MC.code.D	DEgroup	1070	Groups of genes>Essential genes>nd>nd	Subtiwiki.func.level4	255	4	1.87e-29	-4.63	1.24e-26	2.12e-25
DT.vs.MC.code.D	DEgroup	1070	Groups of genes>Essential genes>nd>nd>nd	Subtiwiki.func.level5	255	4	1.87e-29	-4.63	1.24e-26	2.12e-25
DT.vs.MC.code.D	DEgroup	1070	Information processing	Subtiwiki.func.level1	998	137	2.05e-28	-1.48	1.25e-25	7.26e-24
DT.vs.MC.code.D	DEgroup	1070	SigF Regulon[sigma factor]	Subtiwiki.regulon	107	81	7.41e-27	3.21	4.29e-24	2.23e-22
DT.vs.MC.code.D	DEgroup	1070	CcpA Regulon[repression]	Subtiwiki.regulon	247	131	6.77e-20	1.77	2.53e-17	6.7e-16
DT.vs.MC.code.D	DEgroup	1070	GerE Regulon[activation]	Subtiwiki.regulon	49	43	2.29e-19	4.36	8.18e-17	2.44e-15
DT.vs.MC.code.D	DEgroup	1070	Information processing>Protein synthesis, modification and degradation>Translation	Subtiwiki.func.level3	209	8	8.64e-19	-3.27	2.92e-16	5.26e-15
DT.vs.MC.code.D	DEgroup	1070	stringent response[negative regulation]	Subtiwiki.regulon	140	2	2.04e-16	-4.71	5.56e-14	8.98e-13
DT.vs.MC.code.D	DEgroup	1070	Lifestyles>Sporulation>Germination	Subtiwiki.func.level3	41	36	2.13e-16	4.36	5.79e-14	8.98e-13
DT.vs.MC.code.D	DEgroup	1070	GerE Regulon[repression]	Subtiwiki.regulon	27	27	2.24e-16	Inf	6.06e-14	8.98e-13
DT.vs.MC.code.D	DEgroup	1070	Lifestyles>Sporulation>Sporulation proteins>Spore coat proteins>Not yet assigned	Subtiwiki.func.level5	36	32	4.94e-15	4.51	1.15e-12	4.65e-11
DT.vs.MC.code.D	DEgroup	1070	SpoIIID Regulon[activation]	Subtiwiki.regulon	22	22	1.84e-13	Inf	3.7e-11	6.8e-10
DT.vs.MC.code.D	DEgroup	1070	Lifestyles>Exponential and early post-exponential lifestyles	Subtiwiki.func.level2	195	13	7.65e-13	-2.41	1.43e-10	2.65e-09
DT.vs.MC.code.D	DEgroup	1070	Metabolism>Carbon metabolism>Utilization of specific carbon sources	Subtiwiki.func.level3	243	115	1.16e-12	1.41	2.11e-10	3.54e-09
DT.vs.MC.code.D	DEgroup	1070	Lifestyles>Sporulation>Germination>Additional germination proteins	Subtiwiki.func.level4	31	27	2.21e-12	4.26	3.87e-10	4.63e-09
DT.vs.MC.code.D	DEgroup	1070	Lifestyles>Sporulation>Germination>Additional germination proteins>nd	Subtiwiki.func.level5	31	27	2.21e-12	4.26	3.87e-10	4.63e-09
DT.vs.MC.code.D	DEgroup	1070	Information processing>Regulation of gene expression>Transcription factors and their control	Subtiwiki.func.level3	347	41	3.68e-12	-1.53	6.23e-10	9.3e-09
DT.vs.MC.code.D	DEgroup	1070	PhoP Regulon[activation]	Subtiwiki.regulon	58	40	1.31e-11	2.66	2.1e-09	4.58e-08
DT.vs.MC.code.D	DEgroup	1070	Information processing>Protein synthesis, modification and degradation	Subtiwiki.func.level2	398	54	7.26e-11	-1.31	1.05e-08	1.45e-07
DT.vs.MC.code.D	DEgroup	1070	Metabolism>Additional metabolic pathways>Biosynthesis of cofactors	Subtiwiki.func.level3	115	5	5.27e-10	-3.04	6.62e-08	9.87e-07
DT.vs.MC.code.D	DEgroup	1070	Groups of genes>Proteins of unknown function	Subtiwiki.func.level2	644	110	9.77e-10	-0.943	1.18e-07	1.66e-06
DT.vs.MC.code.D	DEgroup	1070	Groups of genes>Proteins of unknown function>nd	Subtiwiki.func.level3	644	110	9.77e-10	-0.943	1.18e-07	1.66e-06
DT.vs.MC.code.D	DEgroup	1070	Groups of genes>Proteins of unknown function>nd>nd	Subtiwiki.func.level4	644	110	9.77e-10	-0.943	1.18e-07	1.66e-06
DT.vs.MC.code.D	DEgroup	1070	Groups of genes>Proteins of unknown function>nd>nd>nd	Subtiwiki.func.level5	644	110	9.77e-10	-0.943	1.18e-07	1.66e-06
DT.vs.MC.code.D	DEgroup	1070	SpoVT Regulon[repression]	Subtiwiki.regulon	20	18	4.19e-09	4.66	4.67e-07	8.02e-06
DT.vs.MC.code.D	DEgroup	1070	SpoIIID Regulon[repression]	Subtiwiki.regulon	42	29	9e-09	2.66	9.53e-07	1.07e-05
DT.vs.MC.code.D	DEgroup	1070	Information processing>Regulation of gene expression	Subtiwiki.func.level2	450	71	1.22e-08	-1.05	1.25e-06	1.07e-05
DT.vs.MC.code.U	DEgroup	746	Lifestyles>Sporulation>Sporulation proteins	Subtiwiki.func.level3	521	2	1.74e-46	-6.13	2.01e-43	7.52e-42
DT.vs.MC.code.U	DEgroup	746	Lifestyles>Sporulation	Subtiwiki.func.level2	629	16	2.03e-39	-3.39	1.89e-36	9.61e-35
DT.vs.MC.code.U	DEgroup	746	Information processing>Protein synthesis, modification and degradation>Translation>Ribosomal proteins	Subtiwiki.func.level4	57	52	3.05e-33	5.62	2.39e-30	8.39e-29
DT.vs.MC.code.U	DEgroup	746	Information processing>Protein synthesis, modification and degradation>Translation>Ribosomal proteins>nd	Subtiwiki.func.level5	57	52	3.05e-33	5.62	2.39e-30	8.39e-29
DT.vs.MC.code.U	DEgroup	746	stringent response[negative regulation]	Subtiwiki.regulon	140	89	3.75e-33	3.1	2.92e-30	8.53e-28
DT.vs.MC.code.U	DEgroup	746	SigD Regulon[sigma factor]	Subtiwiki.regulon	117	77	3.13e-30	3.22	2.21e-27	1.13e-25
DT.vs.MC.code.U	DEgroup	746	Lifestyles>Exponential and early post-exponential lifestyles>Motility and chemotaxis	Subtiwiki.func.level3	76	56	4.41e-26	3.73	2.47e-23	1.25e-21
DT.vs.MC.code.U	DEgroup	746	Information processing>Protein synthesis, modification and degradation>Translation	Subtiwiki.func.level3	209	100	2.13e-23	2.17	1.04e-20	3.06e-19
DT.vs.MC.code.U	DEgroup	746	Lifestyles>Sporulation>Sporulation proteins>Sporulation proteins/ other	Subtiwiki.func.level4	273	2	2.23e-22	-5.06	9.92e-20	1.87e-18
DT.vs.MC.code.U	DEgroup	746	Lifestyles>Sporulation>Sporulation proteins>Sporulation proteins/ other>nd	Subtiwiki.func.level5	273	2	2.23e-22	-5.06	9.92e-20	1.87e-18
DT.vs.MC.code.U	DEgroup	746	SwrA Regulon[activation]	Subtiwiki.regulon	32	31	3.13e-22	7.16	1.37e-19	5.91e-18
DT.vs.MC.code.U	DEgroup	746	DegU Regulon[repression]	Subtiwiki.regulon	36	33	1.53e-21	5.66	6.43e-19	1.9e-17
DT.vs.MC.code.U	DEgroup	746	Spo0A Regulon[repression]	Subtiwiki.regulon	79	52	1.18e-20	3.17	4.68e-18	1.42e-16
DT.vs.MC.code.U	DEgroup	746	Lifestyles>Exponential and early post-exponential lifestyles>Motility and chemotaxis>Flagellar proteins	Subtiwiki.func.level4	37	32	3.56e-19	4.88	1.25e-16	3.13e-15
DT.vs.MC.code.U	DEgroup	746	Lifestyles>Exponential and early post-exponential lifestyles>Motility and chemotaxis>Flagellar proteins>nd	Subtiwiki.func.level5	37	32	3.56e-19	4.88	1.25e-16	3.13e-15
DT.vs.MC.code.U	DEgroup	746	SigE Regulon[sigma factor]	Subtiwiki.regulon	221	1	5.49e-19	-5.74	1.89e-16	5.26e-15
DT.vs.MC.code.U	DEgroup	746	Lifestyles	Subtiwiki.func.level1	1349	154	2.34e-17	-1.14	6.91e-15	2.54e-13
DT.vs.MC.code.U	DEgroup	746	CcpA Regulon[repression]	Subtiwiki.regulon	247	5	1.94e-16	-3.56	5.31e-14	8.98e-13
DT.vs.MC.code.U	DEgroup	746	DegU Regulon[regulation]	Subtiwiki.regulon	24	23	2.15e-16	6.7	5.83e-14	8.98e-13
DT.vs.MC.code.U	DEgroup	746	Metabolism>Nucleotide metabolism>Biosynthesis/ acquisition of nucleotides	Subtiwiki.func.level3	64	41	7.03e-16	3.04	1.79e-13	3.18e-12
DT.vs.MC.code.U	DEgroup	746	Lifestyles>Sporulation>Sporulation proteins>Newly identified sporulation proteins (based on transcription profiling)	Subtiwiki.func.level4	152	0	2.32e-14	-Inf	5.12e-12	1.13e-10
DT.vs.MC.code.U	DEgroup	746	Lifestyles>Sporulation>Sporulation proteins>Newly identified sporulation proteins (based on transcription profiling)>nd	Subtiwiki.func.level5	152	0	2.32e-14	-Inf	5.12e-12	1.13e-10
DT.vs.MC.code.U	DEgroup	746	Groups of genes>Essential genes	Subtiwiki.func.level2	255	96	9.6e-14	1.54	2e-11	4.5e-10
DT.vs.MC.code.U	DEgroup	746	Groups of genes>Essential genes>nd	Subtiwiki.func.level3	255	96	9.6e-14	1.54	2e-11	4.5e-10
DT.vs.MC.code.U	DEgroup	746	Groups of genes>Essential genes>nd>nd	Subtiwiki.func.level4	255	96	9.6e-14	1.54	2e-11	4.5e-10
DT.vs.MC.code.U	DEgroup	746	Groups of genes>Essential genes>nd>nd>nd	Subtiwiki.func.level5	255	96	9.6e-14	1.54	2e-11	4.5e-10
DT.vs.MC.code.U	DEgroup	746	Information processing>Protein synthesis, modification and degradation	Subtiwiki.func.level2	398	127	9.69e-12	1.19	1.57e-09	4.07e-08
DT.vs.MC.code.U	DEgroup	746	Metabolism>Carbon metabolism>Utilization of specific carbon sources	Subtiwiki.func.level3	243	10	1.06e-11	-2.49	1.71e-09	4.07e-08
DT.vs.MC.code.U	DEgroup	746	SigK Regulon[sigma factor]	Subtiwiki.regulon	120	0	2.59e-11	-Inf	3.99e-09	6.17e-08
DT.vs.MC.code.U	DEgroup	746	Groups of genes>Universally conserved proteins	Subtiwiki.func.level2	28	21	1.04e-10	3.76	1.47e-08	1.84e-07
DT.vs.MC.code.U	DEgroup	746	Groups of genes>Universally conserved proteins>nd	Subtiwiki.func.level3	28	21	1.04e-10	3.76	1.47e-08	1.84e-07
DT.vs.MC.code.U	DEgroup	746	Groups of genes>Universally conserved proteins>nd>nd	Subtiwiki.func.level4	28	21	1.04e-10	3.76	1.47e-08	1.84e-07
DT.vs.MC.code.U	DEgroup	746	Groups of genes>Universally conserved proteins>nd>nd>nd	Subtiwiki.func.level5	28	21	1.04e-10	3.76	1.47e-08	1.84e-07
DT.vs.MC.code.U	DEgroup	746	G-box[termination]	Subtiwiki.regulon	16	15	1.22e-10	6.07	1.7e-08	1.84e-07
DT.vs.MC.code.U	DEgroup	746	PurR Regulon[repression]	Subtiwiki.regulon	24	19	1.67e-10	4.1	2.28e-08	4.3e-07
DT.vs.MC.code.U	DEgroup	746	SigF Regulon[sigma factor]	Subtiwiki.regulon	107	0	4.18e-10	-Inf	5.34e-08	7.34e-07
DT.vs.MC.code.U	DEgroup	746	SigG Regulon[sigma factor]	Subtiwiki.regulon	135	2	5.62e-10	-3.97	7.04e-08	1.22e-06
DT.vs.MC.code.U	DEgroup	746	BirA Regulon[repression]	Subtiwiki.regulon	12	12	1.51e-09	Inf	1.79e-07	3.39e-06
DT.vs.MC.code.U	DEgroup	746	Metabolism>Nucleotide metabolism>Biosynthesis/ acquisition of nucleotides>Biosynthesis/ acquisition of purine nucleotides	Subtiwiki.func.level4	28	19	1.27e-08	3.25	1.3e-06	1.3e-05
DT.vs.MC.code.U	DEgroup	746	Metabolism>Nucleotide metabolism>Biosynthesis/ acquisition of nucleotides>Biosynthesis/ acquisition of purine nucleotides>nd	Subtiwiki.func.level5	28	19	1.27e-08	3.25	1.3e-06	1.3e-05
DT.vs.MC.code.U	DEgroup	746	Metabolism>Nucleotide metabolism	Subtiwiki.func.level2	111	46	1.36e-08	1.7	1.38e-06	1.42e-05
DT.vs.MC.code.U	DEgroup	746	SigB Regulon[sigma factor]	Subtiwiki.regulon	211	11	1.5e-08	-2.12	1.51e-06	2.03e-05
DT.vs.ST.code.D	DEgroup	1283	Lifestyles>Sporulation	Subtiwiki.func.level2	629	326	7.48e-30	1.46	5.15e-27	1.13e-25
DT.vs.ST.code.D	DEgroup	1283	Lifestyles>Sporulation>Sporulation proteins	Subtiwiki.func.level3	521	282	1.35e-29	1.56	9.07e-27	2.12e-25
DT.vs.ST.code.D	DEgroup	1283	AbrB Regulon[repression]	Subtiwiki.regulon	229	150	7.76e-27	2.16	4.49e-24	2.55e-22
DT.vs.ST.code.D	DEgroup	1283	CcpA Regulon[repression]	Subtiwiki.regulon	247	158	1.42e-26	2.07	8.11e-24	3.62e-22
DT.vs.ST.code.D	DEgroup	1283	Information processing>Protein synthesis, modification and degradation>Translation	Subtiwiki.func.level3	209	10	6.28e-23	-3.31	2.95e-20	8.13e-19
DT.vs.ST.code.D	DEgroup	1283	stringent response[negative regulation]	Subtiwiki.regulon	140	2	4.55e-21	-5.08	1.85e-18	5.62e-17
DT.vs.ST.code.D	DEgroup	1283	Metabolism>Carbon metabolism>Utilization of specific carbon sources	Subtiwiki.func.level3	243	146	1.22e-20	1.81	4.85e-18	1.78e-16
DT.vs.ST.code.D	DEgroup	1283	Groups of genes>Essential genes	Subtiwiki.func.level2	255	21	2.81e-20	-2.48	1.09e-17	2.67e-16
DT.vs.ST.code.D	DEgroup	1283	Groups of genes>Essential genes>nd	Subtiwiki.func.level3	255	21	2.81e-20	-2.48	1.09e-17	2.67e-16
DT.vs.ST.code.D	DEgroup	1283	Groups of genes>Essential genes>nd>nd	Subtiwiki.func.level4	255	21	2.81e-20	-2.48	1.09e-17	2.67e-16
DT.vs.ST.code.D	DEgroup	1283	Groups of genes>Essential genes>nd>nd>nd	Subtiwiki.func.level5	255	21	2.81e-20	-2.48	1.09e-17	2.67e-16
DT.vs.ST.code.D	DEgroup	1283	Lifestyles>Sporulation>Sporulation proteins>Sporulation proteins/ other	Subtiwiki.func.level4	273	157	1.55e-19	1.66	5.62e-17	1.32e-15
DT.vs.ST.code.D	DEgroup	1283	Lifestyles>Sporulation>Sporulation proteins>Sporulation proteins/ other>nd	Subtiwiki.func.level5	273	157	1.55e-19	1.66	5.62e-17	1.32e-15
DT.vs.ST.code.D	DEgroup	1283	Metabolism>Carbon metabolism	Subtiwiki.func.level2	296	166	3.86e-19	1.58	1.35e-16	3.13e-15
DT.vs.ST.code.D	DEgroup	1283	SigE Regulon[sigma factor]	Subtiwiki.regulon	221	133	5.89e-19	1.8	2.02e-16	5.26e-15
DT.vs.ST.code.D	DEgroup	1283	PhoP Regulon[activation]	Subtiwiki.regulon	58	50	7.82e-18	3.79	2.41e-15	6.42e-14
DT.vs.ST.code.D	DEgroup	1283	Metabolism>Additional metabolic pathways>Miscellaneous metabolic pathways	Subtiwiki.func.level3	84	61	1.8e-14	2.56	4.01e-12	1.13e-10
DT.vs.ST.code.D	DEgroup	1283	Information processing	Subtiwiki.func.level1	998	224	6.23e-14	-0.892	1.32e-11	4.5e-10
DT.vs.ST.code.D	DEgroup	1283	Lifestyles>Coping with stress>Biosynthesis of antibacterial compounds	Subtiwiki.func.level3	53	42	1.2e-12	3.07	2.18e-10	3.86e-09
DT.vs.ST.code.D	DEgroup	1283	Lifestyles>Coping with stress>Biosynthesis of antibacterial compounds>nd	Subtiwiki.func.level4	53	42	1.2e-12	3.07	2.18e-10	3.86e-09
DT.vs.ST.code.D	DEgroup	1283	Lifestyles>Coping with stress>Biosynthesis of antibacterial compounds>nd>nd	Subtiwiki.func.level5	53	42	1.2e-12	3.07	2.18e-10	3.86e-09
DT.vs.ST.code.D	DEgroup	1283	Metabolism>Additional metabolic pathways>Miscellaneous metabolic pathways>Biosynthesis of antibacterial compounds	Subtiwiki.func.level4	53	42	1.2e-12	3.07	2.18e-10	3.86e-09
DT.vs.ST.code.D	DEgroup	1283	Metabolism>Additional metabolic pathways>Miscellaneous metabolic pathways>Biosynthesis of antibacterial compounds>nd	Subtiwiki.func.level5	53	42	1.2e-12	3.07	2.18e-10	3.86e-09
DT.vs.ST.code.D	DEgroup	1283	Metabolism	Subtiwiki.func.level1	1181	472	1.98e-12	0.741	3.48e-10	4.63e-09
DT.vs.ST.code.D	DEgroup	1283	Lifestyles	Subtiwiki.func.level1	1349	526	9.03e-12	0.698	1.46e-09	2.62e-08
DT.vs.ST.code.D	DEgroup	1283	SigK Regulon[sigma factor]	Subtiwiki.regulon	120	74	1.09e-11	1.84	1.76e-09	4.07e-08
DT.vs.ST.code.D	DEgroup	1283	Lifestyles>Exponential and early post-exponential lifestyles>Motility and chemotaxis	Subtiwiki.func.level3	76	2	1.54e-10	-4.15	2.11e-08	4.3e-07
DT.vs.ST.code.D	DEgroup	1283	SigL Regulon[sigma factor]	Subtiwiki.regulon	23	22	1.67e-10	5.58	2.28e-08	4.3e-07
DT.vs.ST.code.D	DEgroup	1283	Spo0A Regulon[activation]	Subtiwiki.regulon	62	44	2.61e-10	2.43	3.47e-08	4.3e-07
DT.vs.ST.code.D	DEgroup	1283	Lifestyles>Sporulation>Sporulation proteins>Spore coat proteins	Subtiwiki.func.level4	76	51	3.18e-10	2.17	4.15e-08	4.3e-07
DT.vs.ST.code.D	DEgroup	1283	GerE Regulon[activation]	Subtiwiki.regulon	49	37	3.45e-10	2.76	4.47e-08	4.3e-07
DT.vs.ST.code.D	DEgroup	1283	Information processing>Protein synthesis, modification and degradation	Subtiwiki.func.level2	398	76	2.96e-09	-1.08	3.36e-07	5.77e-06
DT.vs.ST.code.U	DEgroup	1132	stringent response[negative regulation]	Subtiwiki.regulon	140	112	1.5e-38	3.49	1.33e-35	5e-34
DT.vs.ST.code.U	DEgroup	1132	Information processing>Protein synthesis, modification and degradation>Translation	Subtiwiki.func.level3	209	137	6.71e-31	2.43	4.81e-28	1.13e-25
DT.vs.ST.code.U	DEgroup	1132	Information processing>Protein synthesis, modification and degradation>Translation>Ribosomal proteins	Subtiwiki.func.level4	57	51	1.9e-22	4.51	8.55e-20	1.87e-18
DT.vs.ST.code.U	DEgroup	1132	Information processing>Protein synthesis, modification and degradation>Translation>Ribosomal proteins>nd	Subtiwiki.func.level5	57	51	1.9e-22	4.51	8.55e-20	1.87e-18
DT.vs.ST.code.U	DEgroup	1132	AbrB Regulon[repression]	Subtiwiki.regulon	229	12	2.13e-19	-2.92	7.62e-17	1.44e-15
DT.vs.ST.code.U	DEgroup	1132	CcpA Regulon[repression]	Subtiwiki.regulon	247	16	2.57e-18	-2.6	8.22e-16	1.1e-14
DT.vs.ST.code.U	DEgroup	1132	Metabolism>Carbon metabolism	Subtiwiki.func.level2	296	27	1.83e-16	-2.07	5.02e-14	8.98e-13
DT.vs.ST.code.U	DEgroup	1132	Metabolism>Carbon metabolism>Utilization of specific carbon sources	Subtiwiki.func.level3	243	19	1.24e-15	-2.3	3.07e-13	6.8e-12
DT.vs.ST.code.U	DEgroup	1132	Lifestyles>Sporulation>Sporulation proteins	Subtiwiki.func.level3	521	79	1.66e-13	-1.26	3.36e-11	6.8e-10
DT.vs.ST.code.U	DEgroup	1132	Metabolism>Nucleotide metabolism>Biosynthesis/ acquisition of nucleotides	Subtiwiki.func.level3	64	46	3.02e-13	2.76	5.95e-11	1.14e-09
DT.vs.ST.code.U	DEgroup	1132	Lifestyles>Sporulation	Subtiwiki.func.level2	629	105	6.43e-13	-1.11	1.21e-10	1.89e-09
DT.vs.ST.code.U	DEgroup	1132	Information processing>Protein synthesis, modification and degradation	Subtiwiki.func.level2	398	173	5.81e-12	1.1	9.66e-10	1.96e-08
DT.vs.ST.code.U	DEgroup	1132	Groups of genes>Essential genes	Subtiwiki.func.level2	255	120	3.01e-11	1.28	4.6e-09	6.17e-08
DT.vs.ST.code.U	DEgroup	1132	Groups of genes>Essential genes>nd	Subtiwiki.func.level3	255	120	3.01e-11	1.28	4.6e-09	6.17e-08
DT.vs.ST.code.U	DEgroup	1132	Groups of genes>Essential genes>nd>nd	Subtiwiki.func.level4	255	120	3.01e-11	1.28	4.6e-09	6.17e-08
DT.vs.ST.code.U	DEgroup	1132	Groups of genes>Essential genes>nd>nd>nd	Subtiwiki.func.level5	255	120	3.01e-11	1.28	4.6e-09	6.17e-08
DT.vs.ST.code.U	DEgroup	1132	PurR Regulon[repression]	Subtiwiki.regulon	24	22	9.59e-11	4.84	1.36e-08	1.84e-07
DT.vs.ST.code.U	DEgroup	1132	Lifestyles>Coping with stress>General stress proteins (controlled by SigB)	Subtiwiki.func.level3	157	81	2.82e-10	1.52	3.72e-08	4.3e-07
DT.vs.ST.code.U	DEgroup	1132	Lifestyles>Coping with stress>General stress proteins (controlled by SigB)>nd	Subtiwiki.func.level4	157	81	2.82e-10	1.52	3.72e-08	4.3e-07
DT.vs.ST.code.U	DEgroup	1132	Lifestyles>Coping with stress>General stress proteins (controlled by SigB)>nd>nd	Subtiwiki.func.level5	157	81	2.82e-10	1.52	3.72e-08	4.3e-07
DT.vs.ST.code.U	DEgroup	1132	SigE Regulon[sigma factor]	Subtiwiki.regulon	221	26	2.98e-09	-1.62	3.39e-07	5.77e-06
DT.vs.ST.code.U	DEgroup	1132	SigB Regulon[sigma factor]	Subtiwiki.regulon	211	98	5.91e-09	1.22	6.46e-07	1.01e-05
DT.vs.ST.code.U	DEgroup	1132	Prophages and mobile genetic elements	Subtiwiki.func.level1	130	10	7.11e-09	-2.28	7.68e-07	1.07e-05
DT.vs.ST.code.U	DEgroup	1132	Prophages and mobile genetic elements>Prophages	Subtiwiki.func.level2	128	10	1.08e-08	-2.25	1.12e-06	1.07e-05
MC.vs.EX.code.D	DEgroup	786	Information processing>Protein synthesis, modification and degradation>Translation>Ribosomal proteins	Subtiwiki.func.level4	57	51	1.83e-30	5.22	1.31e-27	1.13e-25
MC.vs.EX.code.D	DEgroup	786	Information processing>Protein synthesis, modification and degradation>Translation>Ribosomal proteins>nd	Subtiwiki.func.level5	57	51	1.83e-30	5.22	1.31e-27	1.13e-25
MC.vs.EX.code.D	DEgroup	786	stringent response[negative regulation]	Subtiwiki.regulon	140	88	2.21e-30	2.95	1.57e-27	1.13e-25
MC.vs.EX.code.D	DEgroup	786	Lifestyles>Sporulation>Sporulation proteins	Subtiwiki.func.level3	521	24	1.76e-25	-2.52	9.59e-23	4.22e-21
MC.vs.EX.code.D	DEgroup	786	Lifestyles>Sporulation	Subtiwiki.func.level2	629	40	1.84e-23	-2.05	9.06e-21	3.06e-19
MC.vs.EX.code.D	DEgroup	786	SigD Regulon[sigma factor]	Subtiwiki.regulon	117	71	2.85e-23	2.79	1.38e-20	4.06e-19
MC.vs.EX.code.D	DEgroup	786	ComK Regulon[activation]	Subtiwiki.regulon	57	45	2.61e-22	4.03	1.15e-19	1.87e-18
MC.vs.EX.code.D	DEgroup	786	Lifestyles>Exponential and early post-exponential lifestyles>Motility and chemotaxis	Subtiwiki.func.level3	76	53	9.81e-22	3.34	4.19e-19	1.64e-17
MC.vs.EX.code.D	DEgroup	786	Spo0A Regulon[repression]	Subtiwiki.regulon	79	53	1.63e-20	3.16	6.45e-18	2.67e-16
MC.vs.EX.code.D	DEgroup	786	Lifestyles>Exponential and early post-exponential lifestyles>Motility and chemotaxis>Flagellar proteins	Subtiwiki.func.level4	37	33	6.47e-20	5.15	2.42e-17	6.7e-16
MC.vs.EX.code.D	DEgroup	786	Lifestyles>Exponential and early post-exponential lifestyles>Motility and chemotaxis>Flagellar proteins>nd	Subtiwiki.func.level5	37	33	6.47e-20	5.15	2.42e-17	6.7e-16
MC.vs.EX.code.D	DEgroup	786	SwrA Regulon[activation]	Subtiwiki.regulon	32	30	1.08e-19	6	3.98e-17	1.18e-15
MC.vs.EX.code.D	DEgroup	786	DegU Regulon[repression]	Subtiwiki.regulon	36	32	3.06e-19	5.1	1.08e-16	2.44e-15
MC.vs.EX.code.D	DEgroup	786	Lifestyles>Exponential and early post-exponential lifestyles	Subtiwiki.func.level2	195	89	2.17e-17	1.92	6.44e-15	1.38e-13
MC.vs.EX.code.D	DEgroup	786	SigA Regulon[sigma factor]	Subtiwiki.regulon	1077	304	2.74e-16	1.01	7.35e-14	1.64e-12
MC.vs.EX.code.D	DEgroup	786	Information processing>Protein synthesis, modification and degradation>Translation	Subtiwiki.func.level3	209	90	1.08e-15	1.76	2.7e-13	6.8e-12
MC.vs.EX.code.D	DEgroup	786	Metabolism>Amino acid/ nitrogen metabolism>Biosynthesis/ acquisition of amino acids	Subtiwiki.func.level3	162	74	9.99e-15	1.9	2.28e-12	5.56e-11
MC.vs.EX.code.D	DEgroup	786	Lifestyles>Sporulation>Sporulation proteins>Sporulation proteins/ other	Subtiwiki.func.level4	273	11	2.31e-14	-2.63	5.09e-12	1.13e-10
MC.vs.EX.code.D	DEgroup	786	Lifestyles>Sporulation>Sporulation proteins>Sporulation proteins/ other>nd	Subtiwiki.func.level5	273	11	2.31e-14	-2.63	5.09e-12	1.13e-10
MC.vs.EX.code.D	DEgroup	786	SigE Regulon[sigma factor]	Subtiwiki.regulon	221	6	3.47e-14	-3.21	7.48e-12	1.13e-10
MC.vs.EX.code.D	DEgroup	786	DegU Regulon[regulation]	Subtiwiki.regulon	24	22	3.54e-14	5.54	7.63e-12	1.13e-10
MC.vs.EX.code.D	DEgroup	786	Metabolism>Amino acid/ nitrogen metabolism	Subtiwiki.func.level2	276	104	2.65e-13	1.44	5.25e-11	1.14e-09
MC.vs.EX.code.D	DEgroup	786	S-box[termination]	Subtiwiki.regulon	19	18	2.23e-12	6.25	3.9e-10	4.63e-09
MC.vs.EX.code.D	DEgroup	786	CodY Regulon[repression]	Subtiwiki.regulon	165	70	6.19e-12	1.69	1.03e-09	1.96e-08
MC.vs.EX.code.D	DEgroup	786	Metabolism>Nucleotide metabolism>Biosynthesis/ acquisition of nucleotides	Subtiwiki.func.level3	64	37	9.99e-12	2.56	1.61e-09	4.07e-08
MC.vs.EX.code.D	DEgroup	786	Groups of genes>Phosphoproteins>Phosphorylation on an Arg residue	Subtiwiki.func.level3	115	54	1.28e-11	1.94	2.05e-09	4.07e-08
MC.vs.EX.code.D	DEgroup	786	Groups of genes>Phosphoproteins>Phosphorylation on an Arg residue>nd	Subtiwiki.func.level4	115	54	1.28e-11	1.94	2.05e-09	4.07e-08
MC.vs.EX.code.D	DEgroup	786	Groups of genes>Phosphoproteins>Phosphorylation on an Arg residue>nd>nd	Subtiwiki.func.level5	115	54	1.28e-11	1.94	2.05e-09	4.07e-08
MC.vs.EX.code.D	DEgroup	786	Groups of genes>Essential genes	Subtiwiki.func.level2	255	93	5.21e-11	1.35	7.7e-09	1.17e-07
MC.vs.EX.code.D	DEgroup	786	Groups of genes>Essential genes>nd	Subtiwiki.func.level3	255	93	5.21e-11	1.35	7.7e-09	1.17e-07
MC.vs.EX.code.D	DEgroup	786	Groups of genes>Essential genes>nd>nd	Subtiwiki.func.level4	255	93	5.21e-11	1.35	7.7e-09	1.17e-07
MC.vs.EX.code.D	DEgroup	786	Groups of genes>Essential genes>nd>nd>nd	Subtiwiki.func.level5	255	93	5.21e-11	1.35	7.7e-09	1.17e-07
MC.vs.EX.code.D	DEgroup	786	SigB Regulon[sigma factor]	Subtiwiki.regulon	211	9	8.31e-11	-2.52	1.19e-08	1.45e-07
MC.vs.EX.code.D	DEgroup	786	SigG Regulon[sigma factor]	Subtiwiki.regulon	135	2	1.23e-10	-4.07	1.7e-08	2.37e-07
MC.vs.EX.code.D	DEgroup	786	G-box[termination]	Subtiwiki.regulon	16	15	2.67e-10	5.98	3.53e-08	4.3e-07
MC.vs.EX.code.D	DEgroup	786	Groups of genes>Universally conserved proteins	Subtiwiki.func.level2	28	21	2.92e-10	3.66	3.84e-08	4.3e-07
MC.vs.EX.code.D	DEgroup	786	Groups of genes>Universally conserved proteins>nd	Subtiwiki.func.level3	28	21	2.92e-10	3.66	3.84e-08	4.3e-07
MC.vs.EX.code.D	DEgroup	786	Groups of genes>Universally conserved proteins>nd>nd	Subtiwiki.func.level4	28	21	2.92e-10	3.66	3.84e-08	4.3e-07
MC.vs.EX.code.D	DEgroup	786	Groups of genes>Universally conserved proteins>nd>nd>nd	Subtiwiki.func.level5	28	21	2.92e-10	3.66	3.84e-08	4.3e-07
MC.vs.EX.code.D	DEgroup	786	Metabolism>Nucleotide metabolism>Biosynthesis/ acquisition of nucleotides>Biosynthesis/ acquisition of purine nucleotides	Subtiwiki.func.level4	28	21	2.92e-10	3.66	3.84e-08	4.3e-07
MC.vs.EX.code.D	DEgroup	786	Metabolism>Nucleotide metabolism>Biosynthesis/ acquisition of nucleotides>Biosynthesis/ acquisition of purine nucleotides>nd	Subtiwiki.func.level5	28	21	2.92e-10	3.66	3.84e-08	4.3e-07
MC.vs.EX.code.D	DEgroup	786	Metabolism	Subtiwiki.func.level1	1181	304	3.67e-10	0.766	4.72e-08	7.34e-07
MC.vs.EX.code.D	DEgroup	786	PurR Regulon[repression]	Subtiwiki.regulon	24	19	4.29e-10	4	5.47e-08	7.34e-07
MC.vs.EX.code.D	DEgroup	786	Metabolism>Amino acid/ nitrogen metabolism>Biosynthesis/ acquisition of amino acids>Biosynthesis/ acquisition of methionine/ S-adenosylmethionine	Subtiwiki.func.level4	20	17	4.69e-10	4.57	5.94e-08	9.87e-07
MC.vs.EX.code.D	DEgroup	786	Metabolism>Amino acid/ nitrogen metabolism>Biosynthesis/ acquisition of amino acids>Biosynthesis/ acquisition of methionine/ S-adenosylmethionine>nd	Subtiwiki.func.level5	20	17	4.69e-10	4.57	5.94e-08	9.87e-07
MC.vs.EX.code.D	DEgroup	786	BirA Regulon[repression]	Subtiwiki.regulon	12	12	2.85e-09	Inf	3.24e-07	5.77e-06
MC.vs.EX.code.D	DEgroup	786	Information processing>Genetics>Genetic competence	Subtiwiki.func.level3	59	31	1.19e-08	2.24	1.23e-06	1.07e-05
MC.vs.EX.code.D	DEgroup	786	Information processing>Genetics>Genetic competence>nd	Subtiwiki.func.level4	59	31	1.19e-08	2.24	1.23e-06	1.07e-05
MC.vs.EX.code.D	DEgroup	786	Information processing>Genetics>Genetic competence>nd>nd	Subtiwiki.func.level5	59	31	1.19e-08	2.24	1.23e-06	1.07e-05
MC.vs.EX.code.D	DEgroup	786	Lifestyles>Exponential and early post-exponential lifestyles>Genetic competence	Subtiwiki.func.level3	59	31	1.19e-08	2.24	1.23e-06	1.07e-05
MC.vs.EX.code.D	DEgroup	786	Lifestyles>Exponential and early post-exponential lifestyles>Genetic competence>nd	Subtiwiki.func.level4	59	31	1.19e-08	2.24	1.23e-06	1.07e-05
MC.vs.EX.code.D	DEgroup	786	Lifestyles>Exponential and early post-exponential lifestyles>Genetic competence>nd>nd	Subtiwiki.func.level5	59	31	1.19e-08	2.24	1.23e-06	1.07e-05
MC.vs.EX.code.D	DEgroup	786	Groups of genes>Phosphoproteins	Subtiwiki.func.level2	326	105	1.37e-08	1.08	1.39e-06	2.03e-05
MC.vs.EX.code.D	DEgroup	786	Lifestyles>Sporulation>Sporulation proteins>Newly identified sporulation proteins (based on transcription profiling)	Subtiwiki.func.level4	152	6	1.63e-08	-2.62	1.64e-06	2.03e-05
MC.vs.EX.code.D	DEgroup	786	Lifestyles>Sporulation>Sporulation proteins>Newly identified sporulation proteins (based on transcription profiling)>nd	Subtiwiki.func.level5	152	6	1.63e-08	-2.62	1.64e-06	2.03e-05
MC.vs.EX.code.U	DEgroup	1062	Lifestyles>Sporulation>Sporulation proteins	Subtiwiki.func.level3	521	428	3.85e-185	4.38	5.65e-181	2.8e-179
MC.vs.EX.code.U	DEgroup	1062	Lifestyles>Sporulation	Subtiwiki.func.level2	629	479	1.51e-184	3.95	2.09e-180	2.55e-167
MC.vs.EX.code.U	DEgroup	1062	Lifestyles	Subtiwiki.func.level1	1349	655	1.63e-109	2.4	8.39e-106	8.82e-105
MC.vs.EX.code.U	DEgroup	1062	Lifestyles>Sporulation>Sporulation proteins>Sporulation proteins/ other	Subtiwiki.func.level4	273	230	8.4e-97	4.23	3.09e-93	2.19e-88
MC.vs.EX.code.U	DEgroup	1062	Lifestyles>Sporulation>Sporulation proteins>Sporulation proteins/ other>nd	Subtiwiki.func.level5	273	230	8.4e-97	4.23	3.09e-93	2.19e-88
MC.vs.EX.code.U	DEgroup	1062	SigE Regulon[sigma factor]	Subtiwiki.regulon	221	177	1.65e-66	3.73	3.06e-63	3.8e-61
MC.vs.EX.code.U	DEgroup	1062	SigG Regulon[sigma factor]	Subtiwiki.regulon	135	124	1.38e-60	5.15	2.26e-57	4.89e-54
MC.vs.EX.code.U	DEgroup	1062	Lifestyles>Sporulation>Sporulation proteins>Newly identified sporulation proteins (based on transcription profiling)	Subtiwiki.func.level4	152	123	1.13e-46	3.73	1.32e-43	4.48e-42
MC.vs.EX.code.U	DEgroup	1062	Lifestyles>Sporulation>Sporulation proteins>Newly identified sporulation proteins (based on transcription profiling)>nd	Subtiwiki.func.level5	152	123	1.13e-46	3.73	1.32e-43	4.48e-42
MC.vs.EX.code.U	DEgroup	1062	Lifestyles>Coping with stress>General stress proteins (controlled by SigB)	Subtiwiki.func.level3	157	120	9.12e-41	3.33	8.81e-38	3.18e-36
MC.vs.EX.code.U	DEgroup	1062	Lifestyles>Coping with stress>General stress proteins (controlled by SigB)>nd	Subtiwiki.func.level4	157	120	9.12e-41	3.33	8.81e-38	3.18e-36
MC.vs.EX.code.U	DEgroup	1062	Lifestyles>Coping with stress>General stress proteins (controlled by SigB)>nd>nd	Subtiwiki.func.level5	157	120	9.12e-41	3.33	8.81e-38	3.18e-36
MC.vs.EX.code.U	DEgroup	1062	SigB Regulon[sigma factor]	Subtiwiki.regulon	211	142	1.48e-37	2.7	1.27e-34	2e-32
MC.vs.EX.code.U	DEgroup	1062	SigF Regulon[sigma factor]	Subtiwiki.regulon	107	86	3.16e-32	3.63	2.4e-29	2.11e-27
MC.vs.EX.code.U	DEgroup	1062	Groups of genes>Essential genes	Subtiwiki.func.level2	255	8	2.38e-24	-3.58	1.21e-21	9.89e-20
MC.vs.EX.code.U	DEgroup	1062	Groups of genes>Essential genes>nd	Subtiwiki.func.level3	255	8	2.38e-24	-3.58	1.21e-21	9.89e-20
MC.vs.EX.code.U	DEgroup	1062	Groups of genes>Essential genes>nd>nd	Subtiwiki.func.level4	255	8	2.38e-24	-3.58	1.21e-21	9.89e-20
MC.vs.EX.code.U	DEgroup	1062	Groups of genes>Essential genes>nd>nd>nd	Subtiwiki.func.level5	255	8	2.38e-24	-3.58	1.21e-21	9.89e-20
MC.vs.EX.code.U	DEgroup	1062	Information processing	Subtiwiki.func.level1	998	152	1.29e-21	-1.26	5.46e-19	1.64e-17
MC.vs.EX.code.U	DEgroup	1062	Lifestyles>Sporulation>Sporulation proteins>Spore coat proteins	Subtiwiki.func.level4	76	58	5.9e-20	3.24	2.21e-17	6.7e-16
MC.vs.EX.code.U	DEgroup	1062	Information processing>Protein synthesis, modification and degradation>Translation	Subtiwiki.func.level3	209	8	1.51e-18	-3.26	4.99e-16	1.1e-14
MC.vs.EX.code.U	DEgroup	1062	Lifestyles>Sporulation>Germination	Subtiwiki.func.level3	41	36	1.64e-16	4.38	4.52e-14	8.98e-13
MC.vs.EX.code.U	DEgroup	1062	GerE Regulon[repression]	Subtiwiki.regulon	27	27	1.82e-16	Inf	5e-14	8.98e-13
MC.vs.EX.code.U	DEgroup	1062	SigK Regulon[sigma factor]	Subtiwiki.regulon	120	74	2.18e-16	2.25	5.91e-14	8.98e-13
MC.vs.EX.code.U	DEgroup	1062	stringent response[negative regulation]	Subtiwiki.regulon	140	3	3.67e-15	-4.1	8.65e-13	1.23e-11
MC.vs.EX.code.U	DEgroup	1062	Lifestyles>Sporulation>Germination>Additional germination proteins	Subtiwiki.func.level4	31	27	1.82e-12	4.27	3.23e-10	4.63e-09
MC.vs.EX.code.U	DEgroup	1062	Lifestyles>Sporulation>Germination>Additional germination proteins>nd	Subtiwiki.func.level5	31	27	1.82e-12	4.27	3.23e-10	4.63e-09
MC.vs.EX.code.U	DEgroup	1062	Metabolism>Additional metabolic pathways>Biosynthesis of cofactors	Subtiwiki.func.level3	115	3	7.71e-12	-3.79	1.26e-09	1.96e-08
MC.vs.EX.code.U	DEgroup	1062	PhoP Regulon[activation]	Subtiwiki.regulon	58	39	6.25e-11	2.56	9.13e-09	1.45e-07
MC.vs.EX.code.U	DEgroup	1062	Information processing>Regulation of gene expression>Transcription factors and their control	Subtiwiki.func.level3	347	44	1.26e-10	-1.4	1.74e-08	2.37e-07
MC.vs.EX.code.U	DEgroup	1062	SigA Regulon[sigma factor]	Subtiwiki.regulon	1077	207	2.62e-10	-0.778	3.48e-08	4.3e-07
MC.vs.EX.code.U	DEgroup	1062	SpoIIID Regulon[repression]	Subtiwiki.regulon	42	30	1.11e-09	2.84	1.33e-07	1.82e-06
MC.vs.EX.code.U	DEgroup	1062	Metabolism>Additional metabolic pathways>Phosphate metabolism	Subtiwiki.func.level3	19	17	1.27e-08	4.59	1.3e-06	1.24e-05
MC.vs.EX.code.U	DEgroup	1062	Metabolism>Additional metabolic pathways>Phosphate metabolism>nd	Subtiwiki.func.level4	19	17	1.27e-08	4.59	1.3e-06	1.24e-05
MC.vs.EX.code.U	DEgroup	1062	Metabolism>Additional metabolic pathways>Phosphate metabolism>nd>nd	Subtiwiki.func.level5	19	17	1.27e-08	4.59	1.3e-06	1.24e-05
MC.vs.ST.code.D	DEgroup	989	CodY Regulon[repression]	Subtiwiki.regulon	165	112	3.32e-33	2.85	2.6e-30	8.39e-29
MC.vs.ST.code.D	DEgroup	989	AbrB Regulon[repression]	Subtiwiki.regulon	229	133	6.93e-29	2.25	4.39e-26	1.07e-24
MC.vs.ST.code.D	DEgroup	989	Lifestyles>Sporulation>Sporulation proteins	Subtiwiki.func.level3	521	44	1.56e-23	-2	7.73e-21	3.06e-19
MC.vs.ST.code.D	DEgroup	989	Lifestyles>Sporulation	Subtiwiki.func.level2	629	65	4.39e-22	-1.7	1.91e-19	5.91e-18
MC.vs.ST.code.D	DEgroup	989	PhoP Regulon[activation]	Subtiwiki.regulon	58	46	1.48e-18	3.62	4.9e-16	1.1e-14
MC.vs.ST.code.D	DEgroup	989	Information processing>Protein synthesis, modification and degradation>Translation	Subtiwiki.func.level3	209	7	1.26e-17	-3.32	3.83e-15	9.38e-14
MC.vs.ST.code.D	DEgroup	989	SigE Regulon[sigma factor]	Subtiwiki.regulon	221	10	4.27e-16	-2.87	1.12e-13	2.17e-12
MC.vs.ST.code.D	DEgroup	989	Groups of genes>Secreted proteins	Subtiwiki.func.level2	111	67	4.4e-16	2.31	1.15e-13	2.17e-12
MC.vs.ST.code.D	DEgroup	989	Groups of genes>Secreted proteins>nd	Subtiwiki.func.level3	111	67	4.4e-16	2.31	1.15e-13	2.17e-12
MC.vs.ST.code.D	DEgroup	989	Groups of genes>Secreted proteins>nd>nd	Subtiwiki.func.level4	111	67	4.4e-16	2.31	1.15e-13	2.17e-12
MC.vs.ST.code.D	DEgroup	989	Groups of genes>Secreted proteins>nd>nd>nd	Subtiwiki.func.level5	111	67	4.4e-16	2.31	1.15e-13	2.17e-12
MC.vs.ST.code.D	DEgroup	989	Lifestyles>Coping with stress>Biosynthesis of antibacterial compounds	Subtiwiki.func.level3	53	41	5.85e-16	3.45	1.51e-13	2.17e-12
MC.vs.ST.code.D	DEgroup	989	Lifestyles>Coping with stress>Biosynthesis of antibacterial compounds>nd	Subtiwiki.func.level4	53	41	5.85e-16	3.45	1.51e-13	2.17e-12
MC.vs.ST.code.D	DEgroup	989	Lifestyles>Coping with stress>Biosynthesis of antibacterial compounds>nd>nd	Subtiwiki.func.level5	53	41	5.85e-16	3.45	1.51e-13	2.17e-12
MC.vs.ST.code.D	DEgroup	989	Metabolism>Additional metabolic pathways>Miscellaneous metabolic pathways>Biosynthesis of antibacterial compounds	Subtiwiki.func.level4	53	41	5.85e-16	3.45	1.51e-13	2.17e-12
MC.vs.ST.code.D	DEgroup	989	Metabolism>Additional metabolic pathways>Miscellaneous metabolic pathways>Biosynthesis of antibacterial compounds>nd	Subtiwiki.func.level5	53	41	5.85e-16	3.45	1.51e-13	2.17e-12
MC.vs.ST.code.D	DEgroup	989	Lifestyles>Exponential and early post-exponential lifestyles	Subtiwiki.func.level2	195	99	8.36e-16	1.77	2.11e-13	6.8e-12
MC.vs.ST.code.D	DEgroup	989	SwrA Regulon[activation]	Subtiwiki.regulon	32	29	3.38e-15	4.93	8e-13	1.23e-11
MC.vs.ST.code.D	DEgroup	989	DegU Regulon[repression]	Subtiwiki.regulon	36	31	8.71e-15	4.29	2e-12	5.31e-11
MC.vs.ST.code.D	DEgroup	989	SigD Regulon[sigma factor]	Subtiwiki.regulon	117	67	2.07e-14	2.12	4.58e-12	1.13e-10
MC.vs.ST.code.D	DEgroup	989	Metabolism	Subtiwiki.func.level1	1181	386	3.3e-14	0.853	7.14e-12	1.13e-10
MC.vs.ST.code.D	DEgroup	989	Lifestyles>Exponential and early post-exponential lifestyles>Motility and chemotaxis	Subtiwiki.func.level3	76	49	1.2e-13	2.54	2.47e-11	4.5e-10
MC.vs.ST.code.D	DEgroup	989	Lifestyles>Sporulation>Sporulation proteins>Sporulation proteins/ other	Subtiwiki.func.level4	273	21	1.89e-13	-2.06	3.79e-11	1.11e-09
MC.vs.ST.code.D	DEgroup	989	Lifestyles>Sporulation>Sporulation proteins>Sporulation proteins/ other>nd	Subtiwiki.func.level5	273	21	1.89e-13	-2.06	3.79e-11	1.11e-09
MC.vs.ST.code.D	DEgroup	989	Lifestyles>Exponential and early post-exponential lifestyles>Motility and chemotaxis>Flagellar proteins	Subtiwiki.func.level4	37	30	5.85e-13	3.76	1.11e-10	1.62e-09
MC.vs.ST.code.D	DEgroup	989	Lifestyles>Exponential and early post-exponential lifestyles>Motility and chemotaxis>Flagellar proteins>nd	Subtiwiki.func.level5	37	30	5.85e-13	3.76	1.11e-10	1.62e-09
MC.vs.ST.code.D	DEgroup	989	SigL Regulon[sigma factor]	Subtiwiki.regulon	23	21	1.98e-11	5.04	3.11e-09	6.17e-08
MC.vs.ST.code.D	DEgroup	989	SigG Regulon[sigma factor]	Subtiwiki.regulon	135	5	3.7e-11	-3.14	5.57e-09	1.17e-07
MC.vs.ST.code.D	DEgroup	989	DegU Regulon[regulation]	Subtiwiki.regulon	24	21	1.22e-10	4.46	1.7e-08	1.84e-07
MC.vs.ST.code.D	DEgroup	989	Information processing>Genetics>Genetic competence	Subtiwiki.func.level3	59	37	4.33e-10	2.41	5.52e-08	7.34e-07
MC.vs.ST.code.D	DEgroup	989	Information processing>Genetics>Genetic competence>nd	Subtiwiki.func.level4	59	37	4.33e-10	2.41	5.52e-08	7.34e-07
MC.vs.ST.code.D	DEgroup	989	Information processing>Genetics>Genetic competence>nd>nd	Subtiwiki.func.level5	59	37	4.33e-10	2.41	5.52e-08	7.34e-07
MC.vs.ST.code.D	DEgroup	989	Lifestyles>Exponential and early post-exponential lifestyles>Genetic competence	Subtiwiki.func.level3	59	37	4.33e-10	2.41	5.52e-08	7.34e-07
MC.vs.ST.code.D	DEgroup	989	Lifestyles>Exponential and early post-exponential lifestyles>Genetic competence>nd	Subtiwiki.func.level4	59	37	4.33e-10	2.41	5.52e-08	7.34e-07
MC.vs.ST.code.D	DEgroup	989	Lifestyles>Exponential and early post-exponential lifestyles>Genetic competence>nd>nd	Subtiwiki.func.level5	59	37	4.33e-10	2.41	5.52e-08	7.34e-07
MC.vs.ST.code.D	DEgroup	989	Metabolism>Additional metabolic pathways>Miscellaneous metabolic pathways	Subtiwiki.func.level3	84	47	5.36e-10	2.02	6.72e-08	1.22e-06
MC.vs.ST.code.D	DEgroup	989	stringent response[negative regulation]	Subtiwiki.regulon	140	7	6.81e-10	-2.68	8.45e-08	1.47e-06
MC.vs.ST.code.D	DEgroup	989	Spo0A Regulon[activation]	Subtiwiki.regulon	62	37	3.23e-09	2.23	3.64e-07	5.77e-06
MC.vs.ST.code.D	DEgroup	989	SigA Regulon[sigma factor]	Subtiwiki.regulon	1077	337	3.92e-09	0.683	4.38e-07	8.02e-06
MC.vs.ST.code.D	DEgroup	989	DegU Regulon[activation]	Subtiwiki.regulon	49	31	8.64e-09	2.44	9.18e-07	1.07e-05
MC.vs.ST.code.U	DEgroup	1267	Lifestyles>Sporulation>Sporulation proteins	Subtiwiki.func.level3	521	395	6.23e-112	3.24	3.62e-108	5.85e-105
MC.vs.ST.code.U	DEgroup	1267	Lifestyles>Sporulation	Subtiwiki.func.level2	629	444	9.33e-109	2.91	4.52e-105	1.18e-103
MC.vs.ST.code.U	DEgroup	1267	Lifestyles>Sporulation>Sporulation proteins>Sporulation proteins/ other	Subtiwiki.func.level4	273	205	2.39e-53	2.93	3.56e-50	2.24e-48
MC.vs.ST.code.U	DEgroup	1267	Lifestyles>Sporulation>Sporulation proteins>Sporulation proteins/ other>nd	Subtiwiki.func.level5	273	205	2.39e-53	2.93	3.56e-50	2.24e-48
MC.vs.ST.code.U	DEgroup	1267	SigE Regulon[sigma factor]	Subtiwiki.regulon	221	176	3.63e-52	3.28	5.1e-49	5.99e-47
MC.vs.ST.code.U	DEgroup	1267	Lifestyles	Subtiwiki.func.level1	1349	632	3.73e-49	1.5	4.85e-46	5.62e-44
MC.vs.ST.code.U	DEgroup	1267	SigG Regulon[sigma factor]	Subtiwiki.regulon	135	106	2.72e-30	3.1	1.93e-27	1.13e-25
MC.vs.ST.code.U	DEgroup	1267	Lifestyles>Sporulation>Sporulation proteins>Newly identified sporulation proteins (based on transcription profiling)	Subtiwiki.func.level4	152	109	3.35e-25	2.57	1.8e-22	6.85e-21
MC.vs.ST.code.U	DEgroup	1267	Lifestyles>Sporulation>Sporulation proteins>Newly identified sporulation proteins (based on transcription profiling)>nd	Subtiwiki.func.level5	152	109	3.35e-25	2.57	1.8e-22	6.85e-21
MC.vs.ST.code.U	DEgroup	1267	SigK Regulon[sigma factor]	Subtiwiki.regulon	120	88	1.3e-21	2.67	5.5e-19	1.64e-17
MC.vs.ST.code.U	DEgroup	1267	Metabolism	Subtiwiki.func.level1	1181	252	9.77e-20	-1.03	3.61e-17	1.18e-15
MC.vs.ST.code.U	DEgroup	1267	Lifestyles>Sporulation>Sporulation proteins>Spore coat proteins	Subtiwiki.func.level4	76	62	1.2e-19	3.33	4.38e-17	1.32e-15
MC.vs.ST.code.U	DEgroup	1267	SigA Regulon[sigma factor]	Subtiwiki.regulon	1077	225	4.27e-19	-1.05	1.48e-16	3.13e-15
MC.vs.ST.code.U	DEgroup	1267	Lifestyles>Coping with stress>General stress proteins (controlled by SigB)	Subtiwiki.func.level3	157	102	2.46e-18	2.11	7.89e-16	1.1e-14
MC.vs.ST.code.U	DEgroup	1267	Lifestyles>Coping with stress>General stress proteins (controlled by SigB)>nd	Subtiwiki.func.level4	157	102	2.46e-18	2.11	7.89e-16	1.1e-14
MC.vs.ST.code.U	DEgroup	1267	Lifestyles>Coping with stress>General stress proteins (controlled by SigB)>nd>nd	Subtiwiki.func.level5	157	102	2.46e-18	2.11	7.89e-16	1.1e-14
MC.vs.ST.code.U	DEgroup	1267	SigB Regulon[sigma factor]	Subtiwiki.regulon	211	123	1.84e-16	1.71	5.03e-14	8.98e-13
MC.vs.ST.code.U	DEgroup	1267	AbrB Regulon[repression]	Subtiwiki.regulon	229	22	1.04e-15	-2.2	2.61e-13	6.8e-12
MC.vs.ST.code.U	DEgroup	1267	Metabolism>Carbon metabolism	Subtiwiki.func.level2	296	36	1.92e-15	-1.83	4.68e-13	1.18e-11
MC.vs.ST.code.U	DEgroup	1267	CodY Regulon[repression]	Subtiwiki.regulon	165	11	6.32e-15	-2.75	1.47e-12	5.31e-11
MC.vs.ST.code.U	DEgroup	1267	GerE Regulon[repression]	Subtiwiki.regulon	27	27	2.26e-14	Inf	4.99e-12	1.13e-10
MC.vs.ST.code.U	DEgroup	1267	Information processing>Protein synthesis, modification and degradation>Translation>Ribosomal proteins	Subtiwiki.func.level4	57	44	1.11e-12	2.93	2.03e-10	3.54e-09
MC.vs.ST.code.U	DEgroup	1267	Information processing>Protein synthesis, modification and degradation>Translation>Ribosomal proteins>nd	Subtiwiki.func.level5	57	44	1.11e-12	2.93	2.03e-10	3.54e-09
MC.vs.ST.code.U	DEgroup	1267	SpoIIID Regulon[activation]	Subtiwiki.regulon	22	22	7.84e-12	Inf	1.28e-09	1.96e-08
MC.vs.ST.code.U	DEgroup	1267	Metabolism>Carbon metabolism>Utilization of specific carbon sources	Subtiwiki.func.level3	243	32	1.66e-11	-1.67	2.63e-09	5.69e-08
MC.vs.ST.code.U	DEgroup	1267	Lifestyles>Exponential and early post-exponential lifestyles	Subtiwiki.func.level2	195	23	7.22e-11	-1.84	1.05e-08	1.45e-07
MC.vs.ST.code.U	DEgroup	1267	Lifestyles>Sporulation>Germination	Subtiwiki.func.level3	41	33	1.1e-10	3.2	1.54e-08	1.84e-07
MC.vs.ST.code.U	DEgroup	1267	stringent response[negative regulation]	Subtiwiki.regulon	140	80	1.95e-10	1.6	2.64e-08	4.3e-07
MC.vs.ST.code.U	DEgroup	1267	SigF Regulon[sigma factor]	Subtiwiki.regulon	107	65	2.76e-10	1.81	3.64e-08	4.3e-07
MC.vs.ST.code.U	DEgroup	1267	SpoIIID Regulon[repression]	Subtiwiki.regulon	42	33	3.59e-10	3.03	4.63e-08	7.34e-07
MC.vs.ST.code.U	DEgroup	1267	SpoVT Regulon[repression]	Subtiwiki.regulon	20	19	3.67e-09	5.39	4.12e-07	8.02e-06
MC.vs.ST.code.U	DEgroup	1267	SigD Regulon[sigma factor]	Subtiwiki.regulon	117	11	1.35e-08	-2.19	1.37e-06	1.42e-05
PL.vs.BS.code.D	DEgroup	846	Lifestyles>Sporulation>Sporulation proteins	Subtiwiki.func.level3	521	7	1.91e-46	-4.53	2.2e-43	7.52e-42
PL.vs.BS.code.D	DEgroup	846	Lifestyles>Sporulation	Subtiwiki.func.level2	629	23	9.74e-41	-3.07	9.39e-38	1.34e-35
PL.vs.BS.code.D	DEgroup	846	stringent response[negative regulation]	Subtiwiki.regulon	140	95	4.37e-34	3.14	3.53e-31	2.14e-29
PL.vs.BS.code.D	DEgroup	846	Information processing>Protein synthesis, modification and degradation>Translation	Subtiwiki.func.level3	209	118	6.29e-31	2.46	4.53e-28	1.16e-26
PL.vs.BS.code.D	DEgroup	846	Lifestyles>Sporulation>Sporulation proteins>Sporulation proteins/ other	Subtiwiki.func.level4	273	4	2.12e-23	-4.28	1.04e-20	3.06e-19
PL.vs.BS.code.D	DEgroup	846	Lifestyles>Sporulation>Sporulation proteins>Sporulation proteins/ other>nd	Subtiwiki.func.level5	273	4	2.12e-23	-4.28	1.04e-20	3.06e-19
PL.vs.BS.code.D	DEgroup	846	SigD Regulon[sigma factor]	Subtiwiki.regulon	117	73	6.81e-23	2.75	3.19e-20	8.13e-19
PL.vs.BS.code.D	DEgroup	846	Information processing>Protein synthesis, modification and degradation>Translation>Ribosomal proteins	Subtiwiki.func.level4	57	46	4.12e-22	4.05	1.79e-19	5.91e-18
PL.vs.BS.code.D	DEgroup	846	Information processing>Protein synthesis, modification and degradation>Translation>Ribosomal proteins>nd	Subtiwiki.func.level5	57	46	4.12e-22	4.05	1.79e-19	5.91e-18
PL.vs.BS.code.D	DEgroup	846	Groups of genes>Essential genes	Subtiwiki.func.level2	255	117	4.07e-20	1.82	1.55e-17	4.56e-16
PL.vs.BS.code.D	DEgroup	846	Groups of genes>Essential genes>nd	Subtiwiki.func.level3	255	117	4.07e-20	1.82	1.55e-17	4.56e-16
PL.vs.BS.code.D	DEgroup	846	Groups of genes>Essential genes>nd>nd	Subtiwiki.func.level4	255	117	4.07e-20	1.82	1.55e-17	4.56e-16
PL.vs.BS.code.D	DEgroup	846	Groups of genes>Essential genes>nd>nd>nd	Subtiwiki.func.level5	255	117	4.07e-20	1.82	1.55e-17	4.56e-16
PL.vs.BS.code.D	DEgroup	846	Information processing>Protein synthesis, modification and degradation	Subtiwiki.func.level2	398	156	2.26e-18	1.46	7.3e-16	1.1e-14
PL.vs.BS.code.D	DEgroup	846	Lifestyles>Exponential and early post-exponential lifestyles>Motility and chemotaxis	Subtiwiki.func.level3	76	50	2.09e-17	2.93	6.22e-15	1.38e-13
PL.vs.BS.code.D	DEgroup	846	SwrA Regulon[activation]	Subtiwiki.regulon	32	29	3.87e-17	5.23	1.12e-14	4.68e-13
PL.vs.BS.code.D	DEgroup	846	DegU Regulon[regulation]	Subtiwiki.regulon	24	24	4.18e-17	Inf	1.21e-14	4.68e-13
PL.vs.BS.code.D	DEgroup	846	DegU Regulon[repression]	Subtiwiki.regulon	36	31	7.9e-17	4.59	2.25e-14	6.46e-13
PL.vs.BS.code.D	DEgroup	846	SigE Regulon[sigma factor]	Subtiwiki.regulon	221	6	6.22e-16	-3.34	1.6e-13	3.08e-12
PL.vs.BS.code.D	DEgroup	846	RemA Regulon[activation]	Subtiwiki.regulon	29	26	3.33e-15	5.07	7.9e-13	1.23e-11
PL.vs.BS.code.D	DEgroup	846	Groups of genes>Universally conserved proteins	Subtiwiki.func.level2	28	24	3.56e-13	4.54	6.95e-11	1.14e-09
PL.vs.BS.code.D	DEgroup	846	Groups of genes>Universally conserved proteins>nd	Subtiwiki.func.level3	28	24	3.56e-13	4.54	6.95e-11	1.14e-09
PL.vs.BS.code.D	DEgroup	846	Groups of genes>Universally conserved proteins>nd>nd	Subtiwiki.func.level4	28	24	3.56e-13	4.54	6.95e-11	1.14e-09
PL.vs.BS.code.D	DEgroup	846	Groups of genes>Universally conserved proteins>nd>nd>nd	Subtiwiki.func.level5	28	24	3.56e-13	4.54	6.95e-11	1.14e-09
PL.vs.BS.code.D	DEgroup	846	Lifestyles>Sporulation>Sporulation proteins>Newly identified sporulation proteins (based on transcription profiling)	Subtiwiki.func.level4	152	3	3.23e-12	-3.79	5.52e-10	9.1e-09
PL.vs.BS.code.D	DEgroup	846	Lifestyles>Sporulation>Sporulation proteins>Newly identified sporulation proteins (based on transcription profiling)>nd	Subtiwiki.func.level5	152	3	3.23e-12	-3.79	5.52e-10	9.1e-09
PL.vs.BS.code.D	DEgroup	846	Lifestyles>Exponential and early post-exponential lifestyles>Motility and chemotaxis>Flagellar proteins	Subtiwiki.func.level4	37	27	1.4e-11	3.39	2.22e-09	5.69e-08
PL.vs.BS.code.D	DEgroup	846	Lifestyles>Exponential and early post-exponential lifestyles>Motility and chemotaxis>Flagellar proteins>nd	Subtiwiki.func.level5	37	27	1.4e-11	3.39	2.22e-09	5.69e-08
PL.vs.BS.code.D	DEgroup	846	SigK Regulon[sigma factor]	Subtiwiki.regulon	120	1	2.3e-11	-5.04	3.57e-09	6.17e-08
PL.vs.BS.code.D	DEgroup	846	EAR riboswitch[processive antitermination]	Subtiwiki.regulon	15	15	6.18e-11	Inf	9.05e-09	1.45e-07
PL.vs.BS.code.D	DEgroup	846	SinR Regulon[anti-activation]	Subtiwiki.regulon	15	15	6.18e-11	Inf	9.05e-09	1.45e-07
PL.vs.BS.code.D	DEgroup	846	Metabolism>Carbon metabolism>Utilization of specific carbon sources	Subtiwiki.func.level3	243	15	6.62e-11	-2.1	9.64e-09	1.45e-07
PL.vs.BS.code.D	DEgroup	846	Lifestyles>Exponential and early post-exponential lifestyles	Subtiwiki.func.level2	195	78	6.54e-10	1.41	8.13e-08	1.47e-06
PL.vs.BS.code.D	DEgroup	846	Lifestyles>Exponential and early post-exponential lifestyles>Biofilm formation>Matrix polysaccharide synthesis	Subtiwiki.func.level4	16	15	7.97e-10	5.84	9.79e-08	1.47e-06
PL.vs.BS.code.D	DEgroup	846	Lifestyles>Exponential and early post-exponential lifestyles>Biofilm formation>Matrix polysaccharide synthesis>nd	Subtiwiki.func.level5	16	15	7.97e-10	5.84	9.79e-08	1.47e-06
PL.vs.BS.code.D	DEgroup	846	SigA Regulon[sigma factor]	Subtiwiki.regulon	1077	295	4.25e-09	0.716	4.73e-07	1.01e-05
PL.vs.BS.code.D	DEgroup	846	SigF Regulon[sigma factor]	Subtiwiki.regulon	107	2	4.96e-09	-3.85	5.48e-07	1.01e-05
PL.vs.BS.code.D	DEgroup	846	SigG Regulon[sigma factor]	Subtiwiki.regulon	135	5	9.2e-09	-2.84	9.73e-07	1.07e-05
PL.vs.BS.code.D	DEgroup	846	Lifestyles>Exponential and early post-exponential lifestyles>Biofilm formation	Subtiwiki.func.level3	70	36	1.35e-08	2.04	1.37e-06	1.42e-05
PL.vs.BS.code.U	DEgroup	1039	Lifestyles>Sporulation>Sporulation proteins	Subtiwiki.func.level3	521	393	5.88e-147	3.76	6.12e-143	6.88e-136
PL.vs.BS.code.U	DEgroup	1039	Lifestyles>Sporulation	Subtiwiki.func.level2	629	435	2.76e-141	3.37	2.75e-137	1.2e-134
PL.vs.BS.code.U	DEgroup	1039	Lifestyles>Sporulation>Sporulation proteins>Sporulation proteins/ other	Subtiwiki.func.level4	273	200	1.9e-65	3.25	3.41e-62	1.97e-60
PL.vs.BS.code.U	DEgroup	1039	Lifestyles>Sporulation>Sporulation proteins>Sporulation proteins/ other>nd	Subtiwiki.func.level5	273	200	1.9e-65	3.25	3.41e-62	1.97e-60
PL.vs.BS.code.U	DEgroup	1039	SigE Regulon[sigma factor]	Subtiwiki.regulon	221	171	1.29e-61	3.53	2.15e-58	5.86e-56
PL.vs.BS.code.U	DEgroup	1039	Lifestyles	Subtiwiki.func.level1	1349	551	3.54e-52	1.63	4.97e-49	2.37e-47
PL.vs.BS.code.U	DEgroup	1039	SigK Regulon[sigma factor]	Subtiwiki.regulon	120	104	4.81e-46	4.37	5.41e-43	1.54e-40
PL.vs.BS.code.U	DEgroup	1039	Lifestyles>Sporulation>Sporulation proteins>Spore coat proteins	Subtiwiki.func.level4	76	69	1.4e-33	4.92	1.11e-30	8.39e-29
PL.vs.BS.code.U	DEgroup	1039	Lifestyles>Sporulation>Sporulation proteins>Newly identified sporulation proteins (based on transcription profiling)	Subtiwiki.func.level4	152	107	7.38e-32	2.91	5.52e-29	3.12e-27
PL.vs.BS.code.U	DEgroup	1039	Lifestyles>Sporulation>Sporulation proteins>Newly identified sporulation proteins (based on transcription profiling)>nd	Subtiwiki.func.level5	152	107	7.38e-32	2.91	5.52e-29	3.12e-27
PL.vs.BS.code.U	DEgroup	1039	Groups of genes>Essential genes	Subtiwiki.func.level2	255	3	1.04e-29	-4.99	7.09e-27	2.12e-25
PL.vs.BS.code.U	DEgroup	1039	Groups of genes>Essential genes>nd	Subtiwiki.func.level3	255	3	1.04e-29	-4.99	7.09e-27	2.12e-25
PL.vs.BS.code.U	DEgroup	1039	Groups of genes>Essential genes>nd>nd	Subtiwiki.func.level4	255	3	1.04e-29	-4.99	7.09e-27	2.12e-25
PL.vs.BS.code.U	DEgroup	1039	Groups of genes>Essential genes>nd>nd>nd	Subtiwiki.func.level5	255	3	1.04e-29	-4.99	7.09e-27	2.12e-25
PL.vs.BS.code.U	DEgroup	1039	SigG Regulon[sigma factor]	Subtiwiki.regulon	135	95	2.66e-28	2.89	1.62e-25	7.26e-24
PL.vs.BS.code.U	DEgroup	1039	Information processing>Protein synthesis, modification and degradation>Translation	Subtiwiki.func.level3	209	3	1.45e-23	-4.68	7.19e-21	3.06e-19
PL.vs.BS.code.U	DEgroup	1039	GerE Regulon[activation]	Subtiwiki.regulon	49	45	1.11e-22	5.08	5.1e-20	1.52e-18
PL.vs.BS.code.U	DEgroup	1039	Information processing	Subtiwiki.func.level1	998	148	2.32e-21	-1.26	9.66e-19	4.28e-17
PL.vs.BS.code.U	DEgroup	1039	stringent response[negative regulation]	Subtiwiki.regulon	140	0	4.49e-19	-Inf	1.56e-16	3.13e-15
PL.vs.BS.code.U	DEgroup	1039	Lifestyles>Sporulation>Sporulation proteins>Spore coat proteins>Not yet assigned	Subtiwiki.func.level5	36	33	8e-17	5.03	2.27e-14	6.46e-13
PL.vs.BS.code.U	DEgroup	1039	GerE Regulon[repression]	Subtiwiki.regulon	27	27	1e-16	Inf	2.82e-14	7.3e-13
PL.vs.BS.code.U	DEgroup	1039	SpoIIID Regulon[activation]	Subtiwiki.regulon	22	22	9.58e-14	Inf	2e-11	4.5e-10
PL.vs.BS.code.U	DEgroup	1039	ResD Regulon[activation]	Subtiwiki.regulon	45	35	3.18e-13	3.38	6.25e-11	1.14e-09
PL.vs.BS.code.U	DEgroup	1039	AbrB Regulon[repression]	Subtiwiki.regulon	229	107	2.72e-12	1.43	4.68e-10	9.1e-09
PL.vs.BS.code.U	DEgroup	1039	Information processing>Protein synthesis, modification and degradation	Subtiwiki.func.level2	398	51	4.65e-11	-1.35	6.92e-09	1.17e-07
PL.vs.BS.code.U	DEgroup	1039	Lifestyles>Sporulation>Germination>Additional germination proteins	Subtiwiki.func.level4	31	25	2.16e-10	3.61	2.91e-08	4.3e-07
PL.vs.BS.code.U	DEgroup	1039	Lifestyles>Sporulation>Germination>Additional germination proteins>nd	Subtiwiki.func.level5	31	25	2.16e-10	3.61	2.91e-08	4.3e-07
PL.vs.BS.code.U	DEgroup	1039	Lifestyles>Sporulation>Germination	Subtiwiki.func.level3	41	30	2.36e-10	3.01	3.15e-08	4.3e-07
PL.vs.BS.code.U	DEgroup	1039	SigF Regulon[sigma factor]	Subtiwiki.regulon	107	57	8.42e-10	1.77	1.03e-07	1.66e-06
PL.vs.BS.code.U	DEgroup	1039	Lifestyles>Exponential and early post-exponential lifestyles>Motility and chemotaxis	Subtiwiki.func.level3	76	1	5.32e-09	-4.74	5.86e-07	1.01e-05
PL.vs.BS.code.U	DEgroup	1039	CcpA Regulon[repression]	Subtiwiki.regulon	247	104	8e-09	1.15	8.56e-07	1.07e-05
PL.vs.BS.code.U	DEgroup	1039	SpoVT Regulon[activation]	Subtiwiki.regulon	16	15	1.68e-08	5.45	1.68e-06	2.71e-05
PL.vs.DC.code.D	DEgroup	296	Lifestyles>Exponential and early post-exponential lifestyles>Motility and chemotaxis	Subtiwiki.func.level3	76	40	2.05e-26	4	1.16e-23	1.25e-21
PL.vs.DC.code.D	DEgroup	296	SigD Regulon[sigma factor]	Subtiwiki.regulon	117	48	2.08e-25	3.36	1.13e-22	4.22e-21
PL.vs.DC.code.D	DEgroup	296	SwrA Regulon[activation]	Subtiwiki.regulon	32	25	3.61e-23	5.61	1.73e-20	4.06e-19
PL.vs.DC.code.D	DEgroup	296	Lifestyles>Exponential and early post-exponential lifestyles>Motility and chemotaxis>Flagellar proteins	Subtiwiki.func.level4	37	26	4.74e-22	5.02	2.05e-19	1.64e-17
PL.vs.DC.code.D	DEgroup	296	Lifestyles>Exponential and early post-exponential lifestyles>Motility and chemotaxis>Flagellar proteins>nd	Subtiwiki.func.level5	37	26	4.74e-22	5.02	2.05e-19	1.64e-17
PL.vs.DC.code.D	DEgroup	296	DegU Regulon[repression]	Subtiwiki.regulon	36	25	4.92e-21	4.96	2e-18	5.62e-17
PL.vs.DC.code.D	DEgroup	296	DegU Regulon[regulation]	Subtiwiki.regulon	24	20	9.29e-20	6.07	3.44e-17	1.18e-15
PL.vs.DC.code.D	DEgroup	296	Lifestyles>Sporulation>Sporulation proteins	Subtiwiki.func.level3	521	2	7.57e-16	-4.57	1.92e-13	3.18e-12
PL.vs.DC.code.D	DEgroup	296	Lifestyles>Sporulation	Subtiwiki.func.level2	629	6	2.75e-15	-3.28	6.6e-13	1.23e-11
PL.vs.DC.code.D	DEgroup	296	Information processing>Protein synthesis, modification and degradation>Translation>Ribosomal proteins	Subtiwiki.func.level4	57	23	1.97e-12	3.19	3.47e-10	4.63e-09
PL.vs.DC.code.D	DEgroup	296	Information processing>Protein synthesis, modification and degradation>Translation>Ribosomal proteins>nd	Subtiwiki.func.level5	57	23	1.97e-12	3.19	3.47e-10	4.63e-09
PL.vs.DC.code.D	DEgroup	296	Lifestyles>Exponential and early post-exponential lifestyles	Subtiwiki.func.level2	195	44	3.56e-12	2.05	6.05e-10	9.3e-09
PL.vs.DC.code.D	DEgroup	296	Spo0A Regulon[repression]	Subtiwiki.regulon	79	26	1.69e-11	2.74	2.67e-09	6.17e-08
PL.vs.DC.code.D	DEgroup	296	CodY Regulon[repression]	Subtiwiki.regulon	165	38	6.54e-11	2.06	9.54e-09	1.45e-07
PL.vs.DC.code.D	DEgroup	296	Lifestyles>Sporulation>Sporulation proteins>Sporulation proteins/ other	Subtiwiki.func.level4	273	0	7.87e-10	-Inf	9.67e-08	1.47e-06
PL.vs.DC.code.D	DEgroup	296	Lifestyles>Sporulation>Sporulation proteins>Sporulation proteins/ other>nd	Subtiwiki.func.level5	273	0	7.87e-10	-Inf	9.67e-08	1.47e-06
PL.vs.DC.code.D	DEgroup	296	Groups of genes>Universally conserved proteins	Subtiwiki.func.level2	28	14	1.56e-09	3.72	1.84e-07	3.39e-06
PL.vs.DC.code.D	DEgroup	296	Groups of genes>Universally conserved proteins>nd	Subtiwiki.func.level3	28	14	1.56e-09	3.72	1.84e-07	3.39e-06
PL.vs.DC.code.D	DEgroup	296	Groups of genes>Universally conserved proteins>nd>nd	Subtiwiki.func.level4	28	14	1.56e-09	3.72	1.84e-07	3.39e-06
PL.vs.DC.code.D	DEgroup	296	Groups of genes>Universally conserved proteins>nd>nd>nd	Subtiwiki.func.level5	28	14	1.56e-09	3.72	1.84e-07	3.39e-06
PL.vs.DC.code.D	DEgroup	296	Rok Regulon[repression]	Subtiwiki.regulon	29	14	2.81e-09	3.62	3.2e-07	5.77e-06
PL.vs.DC.code.D	DEgroup	296	Information processing>Protein synthesis, modification and degradation	Subtiwiki.func.level2	398	61	6.84e-09	1.39	7.41e-07	1.01e-05
PL.vs.DC.code.U	DEgroup	654	Lifestyles>Sporulation>Sporulation proteins	Subtiwiki.func.level3	521	364	6.35e-205	4.68	1.76e-200	1.2e-198
PL.vs.DC.code.U	DEgroup	654	Lifestyles>Sporulation	Subtiwiki.func.level2	629	398	5.94e-204	4.4	1.47e-199	1.2e-198
PL.vs.DC.code.U	DEgroup	654	Lifestyles>Sporulation>Sporulation proteins>Sporulation proteins/ other	Subtiwiki.func.level4	273	188	9.07e-93	3.96	3.19e-89	1.44e-86
PL.vs.DC.code.U	DEgroup	654	Lifestyles>Sporulation>Sporulation proteins>Sporulation proteins/ other>nd	Subtiwiki.func.level5	273	188	9.07e-93	3.96	3.19e-89	1.44e-86
PL.vs.DC.code.U	DEgroup	654	Lifestyles	Subtiwiki.func.level1	1349	441	1.49e-84	2.49	4.62e-81	9.88e-80
PL.vs.DC.code.U	DEgroup	654	SigE Regulon[sigma factor]	Subtiwiki.regulon	221	155	4.16e-77	3.96	9.63e-74	3.29e-71
PL.vs.DC.code.U	DEgroup	654	SigK Regulon[sigma factor]	Subtiwiki.regulon	120	101	6.2e-63	5.01	1.06e-59	1.91e-57
PL.vs.DC.code.U	DEgroup	654	Lifestyles>Sporulation>Sporulation proteins>Spore coat proteins	Subtiwiki.func.level4	76	65	3.01e-41	5.07	2.97e-38	1.45e-36
PL.vs.DC.code.U	DEgroup	654	Lifestyles>Sporulation>Sporulation proteins>Newly identified sporulation proteins (based on transcription profiling)	Subtiwiki.func.level4	152	94	1.17e-38	3.26	1.04e-35	2.05e-34
PL.vs.DC.code.U	DEgroup	654	Lifestyles>Sporulation>Sporulation proteins>Newly identified sporulation proteins (based on transcription profiling)>nd	Subtiwiki.func.level5	152	94	1.17e-38	3.26	1.04e-35	2.05e-34
PL.vs.DC.code.U	DEgroup	654	SigG Regulon[sigma factor]	Subtiwiki.regulon	135	87	8.17e-38	3.41	7.06e-35	1.64e-32
PL.vs.DC.code.U	DEgroup	654	GerE Regulon[activation]	Subtiwiki.regulon	49	44	4.46e-30	5.6	3.13e-27	1.13e-25
PL.vs.DC.code.U	DEgroup	654	Lifestyles>Coping with stress	Subtiwiki.func.level2	600	27	2.42e-21	-2.25	1e-18	4.28e-17
PL.vs.DC.code.U	DEgroup	654	SigF Regulon[sigma factor]	Subtiwiki.regulon	107	59	8.79e-21	2.78	3.53e-18	1.42e-16
PL.vs.DC.code.U	DEgroup	654	GerE Regulon[repression]	Subtiwiki.regulon	27	26	4.46e-20	7.12	1.69e-17	4.56e-16
PL.vs.DC.code.U	DEgroup	654	Lifestyles>Sporulation>Sporulation proteins>Spore coat proteins>Not yet assigned	Subtiwiki.func.level5	36	30	8.53e-19	4.75	2.88e-16	5.26e-15
PL.vs.DC.code.U	DEgroup	654	Groups of genes>Essential genes	Subtiwiki.func.level2	255	2	1.51e-17	-4.72	4.54e-15	1.38e-13
PL.vs.DC.code.U	DEgroup	654	Groups of genes>Essential genes>nd	Subtiwiki.func.level3	255	2	1.51e-17	-4.72	4.54e-15	1.38e-13
PL.vs.DC.code.U	DEgroup	654	Groups of genes>Essential genes>nd>nd	Subtiwiki.func.level4	255	2	1.51e-17	-4.72	4.54e-15	1.38e-13
PL.vs.DC.code.U	DEgroup	654	Groups of genes>Essential genes>nd>nd>nd	Subtiwiki.func.level5	255	2	1.51e-17	-4.72	4.54e-15	1.38e-13
PL.vs.DC.code.U	DEgroup	654	SpoIIID Regulon[activation]	Subtiwiki.regulon	22	21	3.74e-16	6.8	9.89e-14	2.17e-12
PL.vs.DC.code.U	DEgroup	654	Information processing>Protein synthesis, modification and degradation>Translation	Subtiwiki.func.level3	209	1	1.83e-15	-5.42	4.46e-13	1.18e-11
PL.vs.DC.code.U	DEgroup	654	Groups of genes>Proteins of unknown function	Subtiwiki.func.level2	644	42	2.54e-15	-1.66	6.12e-13	1.23e-11
PL.vs.DC.code.U	DEgroup	654	Groups of genes>Proteins of unknown function>nd	Subtiwiki.func.level3	644	42	2.54e-15	-1.66	6.12e-13	1.23e-11
PL.vs.DC.code.U	DEgroup	654	Groups of genes>Proteins of unknown function>nd>nd	Subtiwiki.func.level4	644	42	2.54e-15	-1.66	6.12e-13	1.23e-11
PL.vs.DC.code.U	DEgroup	654	Groups of genes>Proteins of unknown function>nd>nd>nd	Subtiwiki.func.level5	644	42	2.54e-15	-1.66	6.12e-13	1.23e-11
PL.vs.DC.code.U	DEgroup	654	Lifestyles>Sporulation>Germination>Additional germination proteins	Subtiwiki.func.level4	31	25	3.41e-15	4.48	8.09e-13	1.23e-11
PL.vs.DC.code.U	DEgroup	654	Lifestyles>Sporulation>Germination>Additional germination proteins>nd	Subtiwiki.func.level5	31	25	3.41e-15	4.48	8.09e-13	1.23e-11
PL.vs.DC.code.U	DEgroup	654	Lifestyles>Sporulation>Germination	Subtiwiki.func.level3	41	28	1e-13	3.53	2.08e-11	4.5e-10
PL.vs.DC.code.U	DEgroup	654	Information processing	Subtiwiki.func.level1	998	94	2.2e-12	-1.12	3.84e-10	4.63e-09
PL.vs.DC.code.U	DEgroup	654	Groups of genes	Subtiwiki.func.level1	2275	290	1.11e-11	-0.843	1.78e-09	4.07e-08
PL.vs.DC.code.U	DEgroup	654	stringent response[negative regulation]	Subtiwiki.regulon	140	0	1.63e-11	-Inf	2.58e-09	5.69e-08
PL.vs.DC.code.U	DEgroup	654	Lifestyles>Sporulation>Sporulation proteins>Spore coat proteins>Class V	Subtiwiki.func.level5	18	15	6.3e-10	4.72	7.85e-08	1.47e-06
PL.vs.DC.code.U	DEgroup	654	SpoVT Regulon[activation]	Subtiwiki.regulon	16	14	6.84e-10	5.2	8.48e-08	1.47e-06
PL.vs.DC.code.U	DEgroup	654	Fur Regulon[repression]	Subtiwiki.regulon	53	28	7.2e-10	2.58	8.89e-08	1.47e-06
PL.vs.DC.code.U	DEgroup	654	Lifestyles>Coping with stress>Cell envelope stress proteins (controlled by SigM, V, W, X, Y)	Subtiwiki.func.level3	134	1	1.35e-09	-4.74	1.6e-07	3.39e-06
PL.vs.DC.code.U	DEgroup	654	Lifestyles>Coping with stress>Cell envelope stress proteins (controlled by SigM, V, W, X, Y)>nd	Subtiwiki.func.level4	134	1	1.35e-09	-4.74	1.6e-07	3.39e-06
PL.vs.DC.code.U	DEgroup	654	Lifestyles>Coping with stress>Cell envelope stress proteins (controlled by SigM, V, W, X, Y)>nd>nd	Subtiwiki.func.level5	134	1	1.35e-09	-4.74	1.6e-07	3.39e-06
PL.vs.DC.code.U	DEgroup	654	SpoIIID Regulon[repression]	Subtiwiki.regulon	42	23	9.98e-09	2.69	1.05e-06	1.07e-05
PL.vs.DC.code.U	DEgroup	654	GerR Regulon[activation]	Subtiwiki.regulon	10	10	1.2e-08	Inf	1.24e-06	1.07e-05
PL.vs.EX.code.D	DEgroup	669	Lifestyles>Sporulation>Sporulation proteins	Subtiwiki.func.level3	521	3	2.24e-39	-5.34	2.09e-36	2.05e-34
PL.vs.EX.code.D	DEgroup	669	Lifestyles>Sporulation	Subtiwiki.func.level2	629	12	2.28e-37	-3.62	1.95e-34	8.24e-32
PL.vs.EX.code.D	DEgroup	669	Information processing>Protein synthesis, modification and degradation>Translation>Ribosomal proteins	Subtiwiki.func.level4	57	45	2.22e-25	4.33	1.21e-22	4.48e-21
PL.vs.EX.code.D	DEgroup	669	Information processing>Protein synthesis, modification and degradation>Translation>Ribosomal proteins>nd	Subtiwiki.func.level5	57	45	2.22e-25	4.33	1.21e-22	4.48e-21
PL.vs.EX.code.D	DEgroup	669	stringent response[negative regulation]	Subtiwiki.regulon	140	73	6.25e-23	2.59	2.94e-20	8.13e-19
PL.vs.EX.code.D	DEgroup	669	Information processing>Protein synthesis, modification and degradation>Translation	Subtiwiki.func.level3	209	88	2.12e-19	2.02	7.57e-17	1.44e-15
PL.vs.EX.code.D	DEgroup	669	Groups of genes>Essential genes	Subtiwiki.func.level2	255	100	3.52e-19	1.86	1.23e-16	2.44e-15
PL.vs.EX.code.D	DEgroup	669	Groups of genes>Essential genes>nd	Subtiwiki.func.level3	255	100	3.52e-19	1.86	1.23e-16	2.44e-15
PL.vs.EX.code.D	DEgroup	669	Groups of genes>Essential genes>nd>nd	Subtiwiki.func.level4	255	100	3.52e-19	1.86	1.23e-16	2.44e-15
PL.vs.EX.code.D	DEgroup	669	Groups of genes>Essential genes>nd>nd>nd	Subtiwiki.func.level5	255	100	3.52e-19	1.86	1.23e-16	2.44e-15
PL.vs.EX.code.D	DEgroup	669	SigA Regulon[sigma factor]	Subtiwiki.regulon	1077	274	1.55e-18	1.14	5.12e-16	1.1e-14
PL.vs.EX.code.D	DEgroup	669	Lifestyles>Sporulation>Sporulation proteins>Sporulation proteins/ other	Subtiwiki.func.level4	273	3	2.1e-18	-4.28	6.83e-16	1.1e-14
PL.vs.EX.code.D	DEgroup	669	Lifestyles>Sporulation>Sporulation proteins>Sporulation proteins/ other>nd	Subtiwiki.func.level5	273	3	2.1e-18	-4.28	6.83e-16	1.1e-14
PL.vs.EX.code.D	DEgroup	669	SigE Regulon[sigma factor]	Subtiwiki.regulon	221	1	1.11e-16	-5.55	3.11e-14	7.3e-13
PL.vs.EX.code.D	DEgroup	669	ComK Regulon[activation]	Subtiwiki.regulon	57	37	2.57e-16	3.29	6.92e-14	1.64e-12
PL.vs.EX.code.D	DEgroup	669	Groups of genes>Universally conserved proteins	Subtiwiki.func.level2	28	24	1.43e-15	4.96	3.53e-13	6.8e-12
PL.vs.EX.code.D	DEgroup	669	Groups of genes>Universally conserved proteins>nd	Subtiwiki.func.level3	28	24	1.43e-15	4.96	3.53e-13	6.8e-12
PL.vs.EX.code.D	DEgroup	669	Groups of genes>Universally conserved proteins>nd>nd	Subtiwiki.func.level4	28	24	1.43e-15	4.96	3.53e-13	6.8e-12
PL.vs.EX.code.D	DEgroup	669	Groups of genes>Universally conserved proteins>nd>nd>nd	Subtiwiki.func.level5	28	24	1.43e-15	4.96	3.53e-13	6.8e-12
PL.vs.EX.code.D	DEgroup	669	SigD Regulon[sigma factor]	Subtiwiki.regulon	117	53	1.44e-13	2.15	2.94e-11	4.5e-10
PL.vs.EX.code.D	DEgroup	669	Lifestyles>Exponential and early post-exponential lifestyles>Motility and chemotaxis	Subtiwiki.func.level3	76	40	3.6e-13	2.55	7.01e-11	1.6e-09
PL.vs.EX.code.D	DEgroup	669	Information processing>Protein synthesis, modification and degradation	Subtiwiki.func.level2	398	121	5.16e-13	1.3	9.88e-11	1.62e-09
PL.vs.EX.code.D	DEgroup	669	Metabolism>Carbon metabolism>Carbon core metabolism>TCA cycle	Subtiwiki.func.level4	18	17	7.15e-13	6.45	1.34e-10	2.65e-09
PL.vs.EX.code.D	DEgroup	669	Metabolism>Carbon metabolism>Carbon core metabolism>TCA cycle>nd	Subtiwiki.func.level5	18	17	7.15e-13	6.45	1.34e-10	2.65e-09
PL.vs.EX.code.D	DEgroup	669	Lifestyles>Sporulation>Sporulation proteins>Newly identified sporulation proteins (based on transcription profiling)	Subtiwiki.func.level4	152	0	9.75e-13	-Inf	1.79e-10	2.65e-09
PL.vs.EX.code.D	DEgroup	669	Lifestyles>Sporulation>Sporulation proteins>Newly identified sporulation proteins (based on transcription profiling)>nd	Subtiwiki.func.level5	152	0	9.75e-13	-Inf	1.79e-10	2.65e-09
PL.vs.EX.code.D	DEgroup	669	Lifestyles>Exponential and early post-exponential lifestyles	Subtiwiki.func.level2	195	72	1.85e-12	1.67	3.27e-10	4.63e-09
PL.vs.EX.code.D	DEgroup	669	SigG Regulon[sigma factor]	Subtiwiki.regulon	135	1	8.54e-10	-4.79	1.04e-07	1.66e-06
PL.vs.EX.code.D	DEgroup	669	SigW Regulon[sigma factor]	Subtiwiki.regulon	79	36	1.12e-09	2.13	1.34e-07	2.21e-06
PL.vs.EX.code.D	DEgroup	669	Metabolism>Amino acid/ nitrogen metabolism>Biosynthesis/ acquisition of amino acids	Subtiwiki.func.level3	162	58	1.78e-09	1.57	2.08e-07	3.39e-06
PL.vs.EX.code.D	DEgroup	669	S-box[termination]	Subtiwiki.regulon	19	15	3.53e-09	4.26	3.97e-07	8.02e-06
PL.vs.EX.code.D	DEgroup	669	DegU Regulon[regulation]	Subtiwiki.regulon	24	17	5.06e-09	3.64	5.59e-07	1.01e-05
PL.vs.EX.code.D	DEgroup	669	Metabolism>Carbon metabolism>Carbon core metabolism	Subtiwiki.func.level3	53	27	7.03e-09	2.43	7.59e-07	1.01e-05
PL.vs.EX.code.D	DEgroup	669	SigK Regulon[sigma factor]	Subtiwiki.regulon	120	1	1.18e-08	-4.62	1.22e-06	1.07e-05
PL.vs.EX.code.D	DEgroup	669	Information processing>Protein synthesis, modification and degradation>Translation>Aminoacyl-tRNA synthetases	Subtiwiki.func.level4	28	18	1.89e-08	3.21	1.87e-06	2.71e-05
PL.vs.EX.code.D	DEgroup	669	Information processing>Protein synthesis, modification and degradation>Translation>Aminoacyl-tRNA synthetases>nd	Subtiwiki.func.level5	28	18	1.89e-08	3.21	1.87e-06	2.71e-05
PL.vs.EX.code.U	DEgroup	985	Lifestyles>Sporulation	Subtiwiki.func.level2	629	447	5.55e-166	3.71	6.6e-162	7.9e-157
PL.vs.EX.code.U	DEgroup	985	Lifestyles>Sporulation>Sporulation proteins	Subtiwiki.func.level3	521	397	3.16e-162	3.99	3.59e-158	1.05e-146
PL.vs.EX.code.U	DEgroup	985	Lifestyles	Subtiwiki.func.level1	1349	594	1.29e-89	2.2	4.23e-86	5.75e-81
PL.vs.EX.code.U	DEgroup	985	Lifestyles>Sporulation>Sporulation proteins>Sporulation proteins/ other	Subtiwiki.func.level4	273	211	9.56e-82	3.71	2.59e-78	9.37e-77
PL.vs.EX.code.U	DEgroup	985	Lifestyles>Sporulation>Sporulation proteins>Sporulation proteins/ other>nd	Subtiwiki.func.level5	273	211	9.56e-82	3.71	2.59e-78	9.37e-77
PL.vs.EX.code.U	DEgroup	985	SigE Regulon[sigma factor]	Subtiwiki.regulon	221	169	2.14e-63	3.57	3.75e-60	3.08e-58
PL.vs.EX.code.U	DEgroup	985	SigG Regulon[sigma factor]	Subtiwiki.regulon	135	111	5.63e-47	4	6.66e-44	4.48e-42
PL.vs.EX.code.U	DEgroup	985	SigK Regulon[sigma factor]	Subtiwiki.regulon	120	93	2.35e-35	3.54	1.95e-32	1.18e-30
PL.vs.EX.code.U	DEgroup	985	Lifestyles>Sporulation>Sporulation proteins>Newly identified sporulation proteins (based on transcription profiling)	Subtiwiki.func.level4	152	105	2.42e-32	2.93	1.85e-29	8.91e-28
PL.vs.EX.code.U	DEgroup	985	Lifestyles>Sporulation>Sporulation proteins>Newly identified sporulation proteins (based on transcription profiling)>nd	Subtiwiki.func.level5	152	105	2.42e-32	2.93	1.85e-29	8.91e-28
PL.vs.EX.code.U	DEgroup	985	Lifestyles>Sporulation>Sporulation proteins>Spore coat proteins	Subtiwiki.func.level4	76	64	2e-28	4.13	1.22e-25	2.77e-24
PL.vs.EX.code.U	DEgroup	985	Information processing	Subtiwiki.func.level1	998	121	4.66e-28	-1.53	2.79e-25	1.66e-23
PL.vs.EX.code.U	DEgroup	985	Groups of genes>Essential genes	Subtiwiki.func.level2	255	5	5.16e-25	-4.13	2.74e-22	8.58e-21
PL.vs.EX.code.U	DEgroup	985	Groups of genes>Essential genes>nd	Subtiwiki.func.level3	255	5	5.16e-25	-4.13	2.74e-22	8.58e-21
PL.vs.EX.code.U	DEgroup	985	Groups of genes>Essential genes>nd>nd	Subtiwiki.func.level4	255	5	5.16e-25	-4.13	2.74e-22	8.58e-21
PL.vs.EX.code.U	DEgroup	985	Groups of genes>Essential genes>nd>nd>nd	Subtiwiki.func.level5	255	5	5.16e-25	-4.13	2.74e-22	8.58e-21
PL.vs.EX.code.U	DEgroup	985	Information processing>Protein synthesis, modification and degradation>Translation	Subtiwiki.func.level3	209	2	2.58e-23	-5.16	1.25e-20	4.06e-19
PL.vs.EX.code.U	DEgroup	985	Lifestyles>Coping with stress>General stress proteins (controlled by SigB)	Subtiwiki.func.level3	157	89	1.23e-18	2.12	4.09e-16	1.1e-14
PL.vs.EX.code.U	DEgroup	985	Lifestyles>Coping with stress>General stress proteins (controlled by SigB)>nd	Subtiwiki.func.level4	157	89	1.23e-18	2.12	4.09e-16	1.1e-14
PL.vs.EX.code.U	DEgroup	985	Lifestyles>Coping with stress>General stress proteins (controlled by SigB)>nd>nd	Subtiwiki.func.level5	157	89	1.23e-18	2.12	4.09e-16	1.1e-14
PL.vs.EX.code.U	DEgroup	985	SigF Regulon[sigma factor]	Subtiwiki.regulon	107	67	2.27e-17	2.45	6.71e-15	1.38e-13
PL.vs.EX.code.U	DEgroup	985	GerE Regulon[repression]	Subtiwiki.regulon	27	27	2.33e-17	Inf	6.88e-15	1.38e-13
PL.vs.EX.code.U	DEgroup	985	stringent response[negative regulation]	Subtiwiki.regulon	140	1	3.66e-16	-5.56	9.69e-14	2.17e-12
PL.vs.EX.code.U	DEgroup	985	Lifestyles>Sporulation>Sporulation proteins>Spore coat proteins>Not yet assigned	Subtiwiki.func.level5	36	31	7.71e-15	4.3	1.78e-12	5.31e-11
PL.vs.EX.code.U	DEgroup	985	SigB Regulon[sigma factor]	Subtiwiki.regulon	211	101	3.02e-14	1.61	6.58e-12	1.13e-10
PL.vs.EX.code.U	DEgroup	985	Information processing>Protein synthesis, modification and degradation	Subtiwiki.func.level2	398	40	3.1e-14	-1.66	6.74e-12	1.13e-10
PL.vs.EX.code.U	DEgroup	985	ResD Regulon[activation]	Subtiwiki.regulon	45	34	5.81e-13	3.3	1.1e-10	1.62e-09
PL.vs.EX.code.U	DEgroup	985	Lifestyles>Sporulation>Germination	Subtiwiki.func.level3	41	32	5.98e-13	3.5	1.13e-10	1.62e-09
PL.vs.EX.code.U	DEgroup	985	Information processing>Regulation of gene expression>Transcription factors and their control	Subtiwiki.func.level3	347	35	2.27e-12	-1.63	3.95e-10	4.63e-09
PL.vs.EX.code.U	DEgroup	985	GerE Regulon[activation]	Subtiwiki.regulon	49	35	4.18e-12	2.99	7.05e-10	1.96e-08
PL.vs.EX.code.U	DEgroup	985	SpoIIID Regulon[activation]	Subtiwiki.regulon	22	20	6.93e-11	4.98	1.01e-08	1.45e-07
PL.vs.EX.code.U	DEgroup	985	Xpf Regulon[sigma factor]	Subtiwiki.regulon	26	22	1.54e-10	4.12	2.11e-08	4.3e-07
PL.vs.EX.code.U	DEgroup	985	Groups of genes>Proteins of unknown function	Subtiwiki.func.level2	644	97	3.35e-10	-1	4.35e-08	4.3e-07
PL.vs.EX.code.U	DEgroup	985	Groups of genes>Proteins of unknown function>nd	Subtiwiki.func.level3	644	97	3.35e-10	-1	4.35e-08	4.3e-07
PL.vs.EX.code.U	DEgroup	985	Groups of genes>Proteins of unknown function>nd>nd	Subtiwiki.func.level4	644	97	3.35e-10	-1	4.35e-08	4.3e-07
PL.vs.EX.code.U	DEgroup	985	Groups of genes>Proteins of unknown function>nd>nd>nd	Subtiwiki.func.level5	644	97	3.35e-10	-1	4.35e-08	4.3e-07
PL.vs.EX.code.U	DEgroup	985	Lifestyles>Sporulation>Germination>Additional germination proteins	Subtiwiki.func.level4	31	24	7.11e-10	3.44	8.79e-08	1.47e-06
PL.vs.EX.code.U	DEgroup	985	Lifestyles>Sporulation>Germination>Additional germination proteins>nd	Subtiwiki.func.level5	31	24	7.11e-10	3.44	8.79e-08	1.47e-06
PL.vs.EX.code.U	DEgroup	985	Lifestyles>Exponential and early post-exponential lifestyles>Motility and chemotaxis	Subtiwiki.func.level3	76	0	7.89e-10	-Inf	9.69e-08	1.47e-06
PL.vs.EX.code.U	DEgroup	985	PhoP Regulon[activation]	Subtiwiki.regulon	58	36	1.01e-09	2.38	1.22e-07	1.66e-06
PL.vs.EX.code.U	DEgroup	985	Lifestyles>Exponential and early post-exponential lifestyles	Subtiwiki.func.level2	195	16	3.43e-09	-1.92	3.87e-07	7.47e-06
PL.vs.EX.code.U	DEgroup	985	SpoVT Regulon[activation]	Subtiwiki.regulon	16	15	7.63e-09	5.55	8.19e-07	1.07e-05
PL.vs.EX.code.U	DEgroup	985	Metabolism>Nucleotide metabolism	Subtiwiki.func.level2	111	5	1.73e-08	-2.82	1.72e-06	2.71e-05
PL.vs.MC.code.D	DEgroup	812	Lifestyles>Sporulation	Subtiwiki.func.level2	629	357	2.61e-113	3.08	1.76e-109	2.42e-107
PL.vs.MC.code.D	DEgroup	812	Lifestyles>Sporulation>Sporulation proteins	Subtiwiki.func.level3	521	311	4.72e-104	3.15	1.89e-100	2.57e-99
PL.vs.MC.code.D	DEgroup	812	Lifestyles	Subtiwiki.func.level1	1349	520	6.81e-90	2.36	2.3e-86	8e-85
PL.vs.MC.code.D	DEgroup	812	Lifestyles>Sporulation>Sporulation proteins>Sporulation proteins/ other	Subtiwiki.func.level4	273	187	4.41e-73	3.44	9.03e-70	5.22e-68
PL.vs.MC.code.D	DEgroup	812	Lifestyles>Sporulation>Sporulation proteins>Sporulation proteins/ other>nd	Subtiwiki.func.level5	273	187	4.41e-73	3.44	9.03e-70	5.22e-68
PL.vs.MC.code.D	DEgroup	812	SigG Regulon[sigma factor]	Subtiwiki.regulon	135	108	1.74e-52	4.18	2.46e-49	2.37e-47
PL.vs.MC.code.D	DEgroup	812	SigE Regulon[sigma factor]	Subtiwiki.regulon	221	140	1.87e-47	3.01	2.24e-44	3.13e-42
PL.vs.MC.code.D	DEgroup	812	Lifestyles>Coping with stress>General stress proteins (controlled by SigB)	Subtiwiki.func.level3	157	109	1.74e-42	3.35	1.79e-39	1.22e-37
PL.vs.MC.code.D	DEgroup	812	Lifestyles>Coping with stress>General stress proteins (controlled by SigB)>nd	Subtiwiki.func.level4	157	109	1.74e-42	3.35	1.79e-39	1.22e-37
PL.vs.MC.code.D	DEgroup	812	Lifestyles>Coping with stress>General stress proteins (controlled by SigB)>nd>nd	Subtiwiki.func.level5	157	109	1.74e-42	3.35	1.79e-39	1.22e-37
PL.vs.MC.code.D	DEgroup	812	SigB Regulon[sigma factor]	Subtiwiki.regulon	211	123	3.92e-36	2.66	3.31e-33	8.38e-31
PL.vs.MC.code.D	DEgroup	812	SigF Regulon[sigma factor]	Subtiwiki.regulon	107	74	1.09e-28	3.27	6.78e-26	2.03e-24
PL.vs.MC.code.D	DEgroup	812	Lifestyles>Sporulation>Sporulation proteins>Newly identified sporulation proteins (based on transcription profiling)	Subtiwiki.func.level4	152	87	9.68e-25	2.54	5.03e-22	2.4e-20
PL.vs.MC.code.D	DEgroup	812	Lifestyles>Sporulation>Sporulation proteins>Newly identified sporulation proteins (based on transcription profiling)>nd	Subtiwiki.func.level5	152	87	9.68e-25	2.54	5.03e-22	2.4e-20
PL.vs.MC.code.D	DEgroup	812	PhoP Regulon[activation]	Subtiwiki.regulon	58	36	2.71e-12	2.75	4.67e-10	9.1e-09
PL.vs.MC.code.D	DEgroup	812	Lifestyles>Sporulation>Germination	Subtiwiki.func.level3	41	29	2.87e-12	3.3	4.94e-10	9.1e-09
PL.vs.MC.code.D	DEgroup	812	SpoVT Regulon[repression]	Subtiwiki.regulon	20	18	3.26e-11	5.19	4.94e-09	7.04e-08
PL.vs.MC.code.D	DEgroup	812	EAR riboswitch[processive antitermination]	Subtiwiki.regulon	15	15	3.33e-11	Inf	5.04e-09	7.04e-08
PL.vs.MC.code.D	DEgroup	812	SinR Regulon[anti-activation]	Subtiwiki.regulon	15	15	3.33e-11	Inf	5.04e-09	7.04e-08
PL.vs.MC.code.D	DEgroup	812	Groups of genes>Essential genes	Subtiwiki.func.level2	255	15	5.34e-11	-2.1	7.88e-09	1.17e-07
PL.vs.MC.code.D	DEgroup	812	Groups of genes>Essential genes>nd	Subtiwiki.func.level3	255	15	5.34e-11	-2.1	7.88e-09	1.17e-07
PL.vs.MC.code.D	DEgroup	812	Groups of genes>Essential genes>nd>nd	Subtiwiki.func.level4	255	15	5.34e-11	-2.1	7.88e-09	1.17e-07
PL.vs.MC.code.D	DEgroup	812	Groups of genes>Essential genes>nd>nd>nd	Subtiwiki.func.level5	255	15	5.34e-11	-2.1	7.88e-09	1.17e-07
PL.vs.MC.code.D	DEgroup	812	Groups of genes>Proteins of unknown function	Subtiwiki.func.level2	644	72	6.94e-11	-1.15	1.01e-08	1.45e-07
PL.vs.MC.code.D	DEgroup	812	Groups of genes>Proteins of unknown function>nd	Subtiwiki.func.level3	644	72	6.94e-11	-1.15	1.01e-08	1.45e-07
PL.vs.MC.code.D	DEgroup	812	Groups of genes>Proteins of unknown function>nd>nd	Subtiwiki.func.level4	644	72	6.94e-11	-1.15	1.01e-08	1.45e-07
PL.vs.MC.code.D	DEgroup	812	Groups of genes>Proteins of unknown function>nd>nd>nd	Subtiwiki.func.level5	644	72	6.94e-11	-1.15	1.01e-08	1.45e-07
PL.vs.MC.code.D	DEgroup	812	RemA Regulon[activation]	Subtiwiki.regulon	29	22	1.44e-10	3.67	1.98e-08	4.3e-07
PL.vs.MC.code.D	DEgroup	812	Lifestyles>Exponential and early post-exponential lifestyles>Biofilm formation>Matrix polysaccharide synthesis	Subtiwiki.func.level4	16	15	4.33e-10	5.92	5.51e-08	7.34e-07
PL.vs.MC.code.D	DEgroup	812	Lifestyles>Exponential and early post-exponential lifestyles>Biofilm formation>Matrix polysaccharide synthesis>nd	Subtiwiki.func.level5	16	15	4.33e-10	5.92	5.51e-08	7.34e-07
PL.vs.MC.code.D	DEgroup	812	Information processing	Subtiwiki.func.level1	998	135	7.03e-10	-0.879	8.7e-08	1.47e-06
PL.vs.MC.code.D	DEgroup	812	Information processing>Protein synthesis, modification and degradation>Translation	Subtiwiki.func.level3	209	12	2.68e-09	-2.12	3.06e-07	5.77e-06
PL.vs.MC.code.D	DEgroup	812	SpoIIID Regulon[repression]	Subtiwiki.regulon	42	26	3.48e-09	2.72	3.92e-07	7.47e-06
PL.vs.MC.code.D	DEgroup	812	SpoVT Regulon[activation]	Subtiwiki.regulon	16	14	1.33e-08	4.82	1.35e-06	1.42e-05
PL.vs.MC.code.U	DEgroup	474	Metabolism>Additional metabolic pathways	Subtiwiki.func.level2	372	109	2.59e-22	1.9	1.14e-19	1.87e-18
PL.vs.MC.code.U	DEgroup	474	Fur Regulon[repression]	Subtiwiki.regulon	53	35	8.04e-21	3.97	3.23e-18	1.27e-16
PL.vs.MC.code.U	DEgroup	474	Cellular processes>Homeostasis>Acquisition of iron	Subtiwiki.func.level3	42	28	4.98e-17	3.99	1.44e-14	4.68e-13
PL.vs.MC.code.U	DEgroup	474	Metabolism>Additional metabolic pathways>Iron metabolism	Subtiwiki.func.level3	51	31	5.1e-17	3.63	1.47e-14	4.68e-13
PL.vs.MC.code.U	DEgroup	474	Metabolism	Subtiwiki.func.level1	1181	220	5.62e-17	1.22	1.61e-14	5.56e-13
PL.vs.MC.code.U	DEgroup	474	Metabolism>Additional metabolic pathways>Biosynthesis of cofactors	Subtiwiki.func.level3	115	44	9.29e-14	2.33	1.94e-11	4.5e-10
PL.vs.MC.code.U	DEgroup	474	ResD Regulon[activation]	Subtiwiki.regulon	45	26	1.04e-13	3.43	2.15e-11	4.5e-10
PL.vs.MC.code.U	DEgroup	474	G-box[termination]	Subtiwiki.regulon	16	15	1.35e-13	6.86	2.76e-11	4.5e-10
PL.vs.MC.code.U	DEgroup	474	PurR Regulon[repression]	Subtiwiki.regulon	24	18	9.53e-13	4.54	1.75e-10	2.65e-09
PL.vs.MC.code.U	DEgroup	474	GerE Regulon[activation]	Subtiwiki.regulon	49	26	1.57e-12	3.15	2.81e-10	4.63e-09
PL.vs.MC.code.U	DEgroup	474	AscR Regulon[activation]	Subtiwiki.regulon	12	12	6.23e-12	Inf	1.03e-09	1.96e-08
PL.vs.MC.code.U	DEgroup	474	Thi-box Regulon[RNA switch]	Subtiwiki.regulon	14	12	4.53e-10	5.52	5.75e-08	7.42e-07
PL.vs.MC.code.U	DEgroup	474	Cellular processes>Homeostasis	Subtiwiki.func.level2	104	36	5.22e-10	2.07	6.57e-08	9.87e-07
PL.vs.MC.code.U	DEgroup	474	CymR Regulon[repression]	Subtiwiki.regulon	41	21	5.63e-10	3.03	7.04e-08	1.44e-06
PL.vs.MC.code.U	DEgroup	474	BirA Regulon[repression]	Subtiwiki.regulon	12	11	5.8e-10	6.4	7.25e-08	1.47e-06
PL.vs.MC.code.U	DEgroup	474	Kre Regulon[repression]	Subtiwiki.regulon	12	11	5.8e-10	6.4	7.25e-08	1.47e-06
PL.vs.MC.code.U	DEgroup	474	Information processing>Protein synthesis, modification and degradation	Subtiwiki.func.level2	398	14	2e-09	-1.99	2.33e-07	3.39e-06
PL.vs.MC.code.U	DEgroup	474	Metabolism>Nucleotide metabolism>Biosynthesis/ acquisition of nucleotides>Biosynthesis/ acquisition of purine nucleotides	Subtiwiki.func.level4	28	16	8.4e-09	3.36	8.95e-07	1.07e-05
PL.vs.MC.code.U	DEgroup	474	Metabolism>Nucleotide metabolism>Biosynthesis/ acquisition of nucleotides>Biosynthesis/ acquisition of purine nucleotides>nd	Subtiwiki.func.level5	28	16	8.4e-09	3.36	8.95e-07	1.07e-05
PL.vs.MC.code.U	DEgroup	474	Metabolism>Additional metabolic pathways>Biosynthesis of cofactors>Biosynthesis of heme/ siroheme	Subtiwiki.func.level4	19	13	9.89e-09	4.06	1.04e-06	1.07e-05
PL.vs.MC.code.U	DEgroup	474	Metabolism>Additional metabolic pathways>Biosynthesis of cofactors>Biosynthesis of heme/ siroheme>nd	Subtiwiki.func.level5	19	13	9.89e-09	4.06	1.04e-06	1.07e-05
PL.vs.MC.code.U	DEgroup	474	Information processing>Protein synthesis, modification and degradation>Translation	Subtiwiki.func.level3	209	3	1.56e-08	-3.27	1.56e-06	2.03e-05
PL.vs.MC.code.U	DEgroup	474	SigB Regulon[sigma factor]	Subtiwiki.regulon	211	3	1.62e-08	-3.29	1.62e-06	2.03e-05
PL.vs.MC.code.U	DEgroup	474	Prophages and mobile genetic elements>Prophages>PBSX prophage	Subtiwiki.func.level3	40	19	1.91e-08	2.81	1.89e-06	2.71e-05
PL.vs.MC.code.U	DEgroup	474	Prophages and mobile genetic elements>Prophages>PBSX prophage>nd	Subtiwiki.func.level4	40	19	1.91e-08	2.81	1.89e-06	2.71e-05
PL.vs.MC.code.U	DEgroup	474	Prophages and mobile genetic elements>Prophages>PBSX prophage>nd>nd	Subtiwiki.func.level5	40	19	1.91e-08	2.81	1.89e-06	2.71e-05
PL.vs.SB.code.D	DEgroup	544	Lifestyles>Coping with stress>General stress proteins (controlled by SigB)	Subtiwiki.func.level3	157	114	5.68e-68	4.4	1.09e-64	9.27e-63
PL.vs.SB.code.D	DEgroup	544	Lifestyles>Coping with stress>General stress proteins (controlled by SigB)>nd	Subtiwiki.func.level4	157	114	5.68e-68	4.4	1.09e-64	9.27e-63
PL.vs.SB.code.D	DEgroup	544	Lifestyles>Coping with stress>General stress proteins (controlled by SigB)>nd>nd	Subtiwiki.func.level5	157	114	5.68e-68	4.4	1.09e-64	9.27e-63
PL.vs.SB.code.D	DEgroup	544	SigB Regulon[sigma factor]	Subtiwiki.regulon	211	128	4.13e-62	3.65	6.93e-59	3.79e-57
PL.vs.SB.code.D	DEgroup	544	Lifestyles>Coping with stress	Subtiwiki.func.level2	600	193	5.04e-39	2.05	4.64e-36	2.05e-34
PL.vs.SB.code.D	DEgroup	544	Lifestyles>Sporulation	Subtiwiki.func.level2	629	25	1.49e-17	-2.12	4.47e-15	9.38e-14
PL.vs.SB.code.D	DEgroup	544	Lifestyles>Coping with stress>Resistance against oxidative and electrophile stress	Subtiwiki.func.level3	99	48	1.76e-17	2.7	5.27e-15	1.38e-13
PL.vs.SB.code.D	DEgroup	544	Lifestyles>Coping with stress>Resistance against oxidative and electrophile stress>nd	Subtiwiki.func.level4	99	48	1.76e-17	2.7	5.27e-15	1.38e-13
PL.vs.SB.code.D	DEgroup	544	Lifestyles>Coping with stress>Resistance against oxidative and electrophile stress>nd>nd	Subtiwiki.func.level5	99	48	1.76e-17	2.7	5.27e-15	1.38e-13
PL.vs.SB.code.D	DEgroup	544	Lifestyles>Sporulation>Sporulation proteins	Subtiwiki.func.level3	521	18	4.1e-16	-2.3	1.08e-13	2.17e-12
PL.vs.SB.code.U	DEgroup	1026	Lifestyles>Sporulation	Subtiwiki.func.level2	629	402	2.74e-112	2.98	1.73e-108	2.42e-107
PL.vs.SB.code.U	DEgroup	1026	Lifestyles>Sporulation>Sporulation proteins	Subtiwiki.func.level3	521	354	1.16e-108	3.16	5.56e-105	1.59e-103
PL.vs.SB.code.U	DEgroup	1026	Lifestyles>Sporulation>Sporulation proteins>Sporulation proteins/ other	Subtiwiki.func.level4	273	188	2.68e-55	2.94	4.15e-52	4.05e-50
PL.vs.SB.code.U	DEgroup	1026	Lifestyles>Sporulation>Sporulation proteins>Sporulation proteins/ other>nd	Subtiwiki.func.level5	273	188	2.68e-55	2.94	4.15e-52	4.05e-50
PL.vs.SB.code.U	DEgroup	1026	SigE Regulon[sigma factor]	Subtiwiki.regulon	221	158	1.41e-49	3.09	1.84e-46	5.62e-44
PL.vs.SB.code.U	DEgroup	1026	SigK Regulon[sigma factor]	Subtiwiki.regulon	120	100	1.36e-41	4.01	1.36e-38	5.32e-37
PL.vs.SB.code.U	DEgroup	1026	Lifestyles	Subtiwiki.func.level1	1349	516	1.95e-38	1.4	1.72e-35	5e-34
PL.vs.SB.code.U	DEgroup	1026	Lifestyles>Sporulation>Sporulation proteins>Spore coat proteins	Subtiwiki.func.level4	76	66	7.92e-30	4.36	5.44e-27	1.58e-25
PL.vs.SB.code.U	DEgroup	1026	GerE Regulon[activation]	Subtiwiki.regulon	49	44	1.75e-21	4.75	7.35e-19	2.08e-17
PL.vs.SB.code.U	DEgroup	1026	Information processing	Subtiwiki.func.level1	998	149	5.88e-20	-1.21	2.2e-17	4.56e-16
PL.vs.SB.code.U	DEgroup	1026	Lifestyles>Coping with stress	Subtiwiki.func.level2	600	71	1e-18	-1.52	3.37e-16	1.1e-14
PL.vs.SB.code.U	DEgroup	1026	Information processing>Protein synthesis, modification and degradation>Translation	Subtiwiki.func.level3	209	7	1.33e-18	-3.39	4.43e-16	1.1e-14
PL.vs.SB.code.U	DEgroup	1026	SigG Regulon[sigma factor]	Subtiwiki.regulon	135	81	8.53e-18	2.23	2.62e-15	6.42e-14
PL.vs.SB.code.U	DEgroup	1026	Lifestyles>Sporulation>Sporulation proteins>Newly identified sporulation proteins (based on transcription profiling)	Subtiwiki.func.level4	152	87	2.27e-17	2.06	6.72e-15	1.38e-13
PL.vs.SB.code.U	DEgroup	1026	Lifestyles>Sporulation>Sporulation proteins>Newly identified sporulation proteins (based on transcription profiling)>nd	Subtiwiki.func.level5	152	87	2.27e-17	2.06	6.72e-15	1.38e-13
PL.vs.SB.code.U	DEgroup	1026	SigB Regulon[sigma factor]	Subtiwiki.regulon	211	9	8.96e-17	-3.03	2.54e-14	6.46e-13
PL.vs.SB.code.U	DEgroup	1026	stringent response[negative regulation]	Subtiwiki.regulon	140	2	1.27e-15	-4.62	3.16e-13	6.8e-12
PL.vs.SB.code.U	DEgroup	1026	Lifestyles>Coping with stress>Cell envelope stress proteins (controlled by SigM, V, W, X, Y)	Subtiwiki.func.level3	134	2	9.51e-15	-4.56	2.18e-12	5.56e-11
PL.vs.SB.code.U	DEgroup	1026	Lifestyles>Coping with stress>Cell envelope stress proteins (controlled by SigM, V, W, X, Y)>nd	Subtiwiki.func.level4	134	2	9.51e-15	-4.56	2.18e-12	5.56e-11
PL.vs.SB.code.U	DEgroup	1026	Lifestyles>Coping with stress>Cell envelope stress proteins (controlled by SigM, V, W, X, Y)>nd>nd	Subtiwiki.func.level5	134	2	9.51e-15	-4.56	2.18e-12	5.56e-11
PL.vs.SB.code.U	DEgroup	1026	Lifestyles>Sporulation>Sporulation proteins>Spore coat proteins>Not yet assigned	Subtiwiki.func.level5	36	31	2.61e-14	4.22	5.72e-12	1.13e-10
PL.vs.SB.code.U	DEgroup	1026	AbrB Regulon[repression]	Subtiwiki.regulon	229	110	3.21e-14	1.54	6.95e-12	1.13e-10
PL.vs.SB.code.U	DEgroup	1026	Lifestyles>Coping with stress>General stress proteins (controlled by SigB)	Subtiwiki.func.level3	157	5	3.35e-14	-3.44	7.24e-12	1.13e-10
PL.vs.SB.code.U	DEgroup	1026	Lifestyles>Coping with stress>General stress proteins (controlled by SigB)>nd	Subtiwiki.func.level4	157	5	3.35e-14	-3.44	7.24e-12	1.13e-10
PL.vs.SB.code.U	DEgroup	1026	Lifestyles>Coping with stress>General stress proteins (controlled by SigB)>nd>nd	Subtiwiki.func.level5	157	5	3.35e-14	-3.44	7.24e-12	1.13e-10
PL.vs.SB.code.U	DEgroup	1026	Groups of genes>Essential genes	Subtiwiki.func.level2	255	19	3.63e-14	-2.18	7.8e-12	1.13e-10
PL.vs.SB.code.U	DEgroup	1026	Groups of genes>Essential genes>nd	Subtiwiki.func.level3	255	19	3.63e-14	-2.18	7.8e-12	1.13e-10
PL.vs.SB.code.U	DEgroup	1026	Groups of genes>Essential genes>nd>nd	Subtiwiki.func.level4	255	19	3.63e-14	-2.18	7.8e-12	1.13e-10
PL.vs.SB.code.U	DEgroup	1026	Groups of genes>Essential genes>nd>nd>nd	Subtiwiki.func.level5	255	19	3.63e-14	-2.18	7.8e-12	1.13e-10
PL.vs.SB.code.U	DEgroup	1026	CymR Regulon[repression]	Subtiwiki.regulon	41	33	1.79e-13	3.64	3.6e-11	6.8e-10
PL.vs.SB.code.U	DEgroup	1026	GerE Regulon[repression]	Subtiwiki.regulon	27	25	2.3e-13	5.23	4.59e-11	1.11e-09
PL.vs.SB.code.U	DEgroup	1026	Fur Regulon[repression]	Subtiwiki.regulon	53	37	1.16e-11	2.8	1.86e-09	4.07e-08
PL.vs.SB.code.U	DEgroup	1026	PhoP Regulon[activation]	Subtiwiki.regulon	58	38	1.18e-10	2.52	1.65e-08	1.84e-07
PL.vs.SB.code.U	DEgroup	1026	SigF Regulon[sigma factor]	Subtiwiki.regulon	107	58	1.35e-10	1.85	1.87e-08	4.3e-07
PL.vs.SB.code.U	DEgroup	1026	SpoIIID Regulon[activation]	Subtiwiki.regulon	22	20	1.54e-10	4.9	2.11e-08	4.3e-07
PL.vs.SB.code.U	DEgroup	1026	S-box[termination]	Subtiwiki.regulon	19	18	2.64e-10	5.74	3.5e-08	4.3e-07
PL.vs.SB.code.U	DEgroup	1026	Xpf Regulon[sigma factor]	Subtiwiki.regulon	26	22	3.62e-10	4.04	4.67e-08	7.34e-07
PL.vs.SB.code.U	DEgroup	1026	Metabolism>Additional metabolic pathways>Sulfur metabolism	Subtiwiki.func.level3	29	23	1.66e-09	3.52	1.95e-07	3.39e-06
PL.vs.SB.code.U	DEgroup	1026	Metabolism>Additional metabolic pathways>Iron metabolism	Subtiwiki.func.level3	51	33	3.31e-09	2.46	3.73e-07	7.47e-06
PL.vs.SB.code.U	DEgroup	1026	Lifestyles>Sporulation>Germination	Subtiwiki.func.level3	41	28	8.72e-09	2.69	9.27e-07	1.07e-05
PL.vs.SB.code.U	DEgroup	1026	Information processing>Protein synthesis, modification and degradation	Subtiwiki.func.level2	398	56	9.52e-09	-1.15	1e-06	1.07e-05
PL.vs.SB.code.U	DEgroup	1026	Groups of genes>Proteins of unknown function	Subtiwiki.func.level2	644	108	1.23e-08	-0.885	1.26e-06	1.24e-05
PL.vs.SB.code.U	DEgroup	1026	Groups of genes>Proteins of unknown function>nd	Subtiwiki.func.level3	644	108	1.23e-08	-0.885	1.26e-06	1.24e-05
PL.vs.SB.code.U	DEgroup	1026	Groups of genes>Proteins of unknown function>nd>nd	Subtiwiki.func.level4	644	108	1.23e-08	-0.885	1.26e-06	1.24e-05
PL.vs.SB.code.U	DEgroup	1026	Groups of genes>Proteins of unknown function>nd>nd>nd	Subtiwiki.func.level5	644	108	1.23e-08	-0.885	1.26e-06	1.24e-05
PL.vs.SB.code.U	DEgroup	1026	Lifestyles>Sporulation>Germination>Additional germination proteins	Subtiwiki.func.level4	31	23	1.6e-08	3.1	1.6e-06	2.03e-05
PL.vs.SB.code.U	DEgroup	1026	Lifestyles>Sporulation>Germination>Additional germination proteins>nd	Subtiwiki.func.level5	31	23	1.6e-08	3.1	1.6e-06	2.03e-05
PL.vs.ST.code.D	DEgroup	956	CodY Regulon[repression]	Subtiwiki.regulon	165	104	4.43e-28	2.59	2.65e-25	7.26e-24
PL.vs.ST.code.D	DEgroup	956	AbrB Regulon[repression]	Subtiwiki.regulon	229	124	1.64e-24	2.07	8.41e-22	3.15e-20
PL.vs.ST.code.D	DEgroup	956	Lifestyles>Exponential and early post-exponential lifestyles	Subtiwiki.func.level2	195	104	5.38e-20	2	2.03e-17	4.56e-16
PL.vs.ST.code.D	DEgroup	956	PhoP Regulon[activation]	Subtiwiki.regulon	58	45	4.07e-18	3.54	1.29e-15	3.93e-14
PL.vs.ST.code.D	DEgroup	956	Lifestyles>Sporulation>Sporulation proteins	Subtiwiki.func.level3	521	51	6.92e-18	-1.68	2.14e-15	6.42e-14
PL.vs.ST.code.D	DEgroup	956	SigL Regulon[sigma factor]	Subtiwiki.regulon	23	23	3.51e-15	Inf	8.29e-13	1.23e-11
PL.vs.ST.code.D	DEgroup	956	Lifestyles>Sporulation	Subtiwiki.func.level2	629	78	1.8e-14	-1.3	4.01e-12	1.13e-10
PL.vs.ST.code.D	DEgroup	956	Spo0A Regulon[activation]	Subtiwiki.regulon	62	42	1.67e-13	2.81	3.37e-11	6.8e-10
PL.vs.ST.code.D	DEgroup	956	SigK Regulon[sigma factor]	Subtiwiki.regulon	120	1	2.41e-13	-5.27	4.79e-11	1.11e-09
PL.vs.ST.code.D	DEgroup	956	SigD Regulon[sigma factor]	Subtiwiki.regulon	117	64	2.48e-13	2.03	4.92e-11	1.11e-09
PL.vs.ST.code.D	DEgroup	956	Information processing>Protein synthesis, modification and degradation>Translation	Subtiwiki.func.level3	209	11	3.16e-13	-2.56	6.21e-11	1.14e-09
PL.vs.ST.code.D	DEgroup	956	stringent response[negative regulation]	Subtiwiki.regulon	140	4	4.54e-12	-3.46	7.63e-10	1.96e-08
PL.vs.ST.code.D	DEgroup	956	Lifestyles>Exponential and early post-exponential lifestyles>Motility and chemotaxis	Subtiwiki.func.level3	76	45	2.57e-11	2.28	3.96e-09	6.17e-08
PL.vs.ST.code.D	DEgroup	956	Metabolism>Carbon metabolism	Subtiwiki.func.level2	296	119	5.84e-11	1.22	8.57e-09	1.45e-07
PL.vs.ST.code.D	DEgroup	956	SigA Regulon[sigma factor]	Subtiwiki.regulon	1077	333	2.33e-10	0.742	3.13e-08	4.3e-07
PL.vs.ST.code.D	DEgroup	956	SigE Regulon[sigma factor]	Subtiwiki.regulon	221	17	3.02e-10	-1.97	3.96e-08	4.3e-07
PL.vs.ST.code.D	DEgroup	956	Lifestyles>Coping with stress>Biosynthesis of antibacterial compounds	Subtiwiki.func.level3	53	34	3.52e-10	2.57	4.54e-08	4.3e-07
PL.vs.ST.code.D	DEgroup	956	Lifestyles>Coping with stress>Biosynthesis of antibacterial compounds>nd	Subtiwiki.func.level4	53	34	3.52e-10	2.57	4.54e-08	4.3e-07
PL.vs.ST.code.D	DEgroup	956	Lifestyles>Coping with stress>Biosynthesis of antibacterial compounds>nd>nd	Subtiwiki.func.level5	53	34	3.52e-10	2.57	4.54e-08	4.3e-07
PL.vs.ST.code.D	DEgroup	956	Metabolism>Additional metabolic pathways>Miscellaneous metabolic pathways>Biosynthesis of antibacterial compounds	Subtiwiki.func.level4	53	34	3.52e-10	2.57	4.54e-08	4.3e-07
PL.vs.ST.code.D	DEgroup	956	Metabolism>Additional metabolic pathways>Miscellaneous metabolic pathways>Biosynthesis of antibacterial compounds>nd	Subtiwiki.func.level5	53	34	3.52e-10	2.57	4.54e-08	4.3e-07
PL.vs.ST.code.D	DEgroup	956	SinR Regulon[repression]	Subtiwiki.regulon	34	25	1.02e-09	3.19	1.24e-07	1.66e-06
PL.vs.ST.code.D	DEgroup	956	DegU Regulon[repression]	Subtiwiki.regulon	36	25	7.08e-09	2.9	7.65e-07	1.01e-05
PL.vs.ST.code.D	DEgroup	956	SwrA Regulon[activation]	Subtiwiki.regulon	32	23	1.02e-08	3.07	1.06e-06	1.07e-05
PL.vs.ST.code.D	DEgroup	956	SigH Regulon[sigma factor]	Subtiwiki.regulon	46	29	1.3e-08	2.49	1.33e-06	1.3e-05
PL.vs.ST.code.D	DEgroup	956	ScoC Regulon[repression]	Subtiwiki.regulon	37	25	1.7e-08	2.77	1.69e-06	2.71e-05
PL.vs.ST.code.U	DEgroup	1153	Lifestyles>Sporulation>Sporulation proteins	Subtiwiki.func.level3	521	356	6.69e-92	2.87	2.32e-88	8e-85
PL.vs.ST.code.U	DEgroup	1153	Lifestyles>Sporulation	Subtiwiki.func.level2	629	400	1.26e-89	2.62	4.16e-86	8e-85
PL.vs.ST.code.U	DEgroup	1153	SigK Regulon[sigma factor]	Subtiwiki.regulon	120	105	1.26e-42	4.25	1.31e-39	5.91e-38
PL.vs.ST.code.U	DEgroup	1153	SigE Regulon[sigma factor]	Subtiwiki.regulon	221	157	2.88e-41	2.79	2.84e-38	1.45e-36
PL.vs.ST.code.U	DEgroup	1153	Lifestyles>Sporulation>Sporulation proteins>Sporulation proteins/ other	Subtiwiki.func.level4	273	178	9.06e-39	2.42	8.19e-36	2.05e-34
PL.vs.ST.code.U	DEgroup	1153	Lifestyles>Sporulation>Sporulation proteins>Sporulation proteins/ other>nd	Subtiwiki.func.level5	273	178	9.06e-39	2.42	8.19e-36	2.05e-34
PL.vs.ST.code.U	DEgroup	1153	Lifestyles>Sporulation>Sporulation proteins>Spore coat proteins	Subtiwiki.func.level4	76	66	1.46e-26	4.12	8.34e-24	3.69e-22
PL.vs.ST.code.U	DEgroup	1153	SigG Regulon[sigma factor]	Subtiwiki.regulon	135	94	1.1e-23	2.62	5.5e-21	3.06e-19
PL.vs.ST.code.U	DEgroup	1153	Lifestyles	Subtiwiki.func.level1	1349	520	1.73e-22	1.02	7.8e-20	1.87e-18
PL.vs.ST.code.U	DEgroup	1153	GerE Regulon[activation]	Subtiwiki.regulon	49	44	2.68e-19	4.51	9.51e-17	2.44e-15
PL.vs.ST.code.U	DEgroup	1153	Metabolism>Carbon metabolism	Subtiwiki.func.level2	296	24	3.13e-19	-2.3	1.1e-16	2.44e-15
PL.vs.ST.code.U	DEgroup	1153	Lifestyles>Sporulation>Sporulation proteins>Newly identified sporulation proteins (based on transcription profiling)	Subtiwiki.func.level4	152	94	4.49e-18	2.11	1.41e-15	3.93e-14
PL.vs.ST.code.U	DEgroup	1153	Lifestyles>Sporulation>Sporulation proteins>Newly identified sporulation proteins (based on transcription profiling)>nd	Subtiwiki.func.level5	152	94	4.49e-18	2.11	1.41e-15	3.93e-14
PL.vs.ST.code.U	DEgroup	1153	stringent response[negative regulation]	Subtiwiki.regulon	140	86	2.4e-16	2.07	6.47e-14	1.13e-12
PL.vs.ST.code.U	DEgroup	1153	GerE Regulon[repression]	Subtiwiki.regulon	27	27	1.72e-15	Inf	4.22e-13	1.01e-11
PL.vs.ST.code.U	DEgroup	1153	Metabolism>Carbon metabolism>Utilization of specific carbon sources	Subtiwiki.func.level3	243	21	6.62e-15	-2.17	1.54e-12	5.31e-11
PL.vs.ST.code.U	DEgroup	1153	CodY Regulon[repression]	Subtiwiki.regulon	165	9	2.42e-14	-2.87	5.34e-12	1.13e-10
PL.vs.ST.code.U	DEgroup	1153	SigA Regulon[sigma factor]	Subtiwiki.regulon	1077	216	1.12e-13	-0.891	2.33e-11	4.5e-10
PL.vs.ST.code.U	DEgroup	1153	Information processing>Protein synthesis, modification and degradation>Translation>Ribosomal proteins	Subtiwiki.func.level4	57	43	2.22e-13	2.98	4.44e-11	1.11e-09
PL.vs.ST.code.U	DEgroup	1153	Information processing>Protein synthesis, modification and degradation>Translation>Ribosomal proteins>nd	Subtiwiki.func.level5	57	43	2.22e-13	2.98	4.44e-11	1.11e-09
PL.vs.ST.code.U	DEgroup	1153	Lifestyles>Exponential and early post-exponential lifestyles	Subtiwiki.func.level2	195	16	9.33e-13	-2.24	1.72e-10	2.65e-09
PL.vs.ST.code.U	DEgroup	1153	AbrB Regulon[repression]	Subtiwiki.regulon	229	23	3.21e-12	-1.92	5.48e-10	9.1e-09
PL.vs.ST.code.U	DEgroup	1153	Lifestyles>Sporulation>Sporulation proteins>Spore coat proteins>Not yet assigned	Subtiwiki.func.level5	36	30	1.12e-11	3.67	1.79e-09	4.07e-08
PL.vs.ST.code.U	DEgroup	1153	CcpA Regulon[repression]	Subtiwiki.regulon	247	29	8.71e-11	-1.67	1.24e-08	1.84e-07
PL.vs.ST.code.U	DEgroup	1153	Lifestyles>Sporulation>Germination	Subtiwiki.func.level3	41	31	5.07e-10	2.98	6.39e-08	9.87e-07
PL.vs.ST.code.U	DEgroup	1153	SpoIIID Regulon[activation]	Subtiwiki.regulon	22	20	1.49e-09	4.66	1.77e-07	3.39e-06
PL.vs.ST.code.U	DEgroup	1153	Metabolism>Nucleotide metabolism>Biosynthesis/ acquisition of nucleotides	Subtiwiki.func.level3	64	41	3.47e-09	2.19	3.9e-07	7.47e-06
PL.vs.ST.code.U	DEgroup	1153	Lifestyles>Sporulation>Sporulation proteins>Spore coat proteins>Class V	Subtiwiki.func.level5	18	17	7.04e-09	5.43	7.61e-07	1.01e-05
PL.vs.ST.code.U	DEgroup	1153	SpoVT Regulon[repression]	Subtiwiki.regulon	20	18	1.54e-08	4.51	1.55e-06	2.03e-05
SB.vs.BS.code.D	DEgroup	910	Lifestyles>Sporulation>Sporulation proteins	Subtiwiki.func.level3	521	25	2.78e-32	-2.74	2.12e-29	9.42e-28
SB.vs.BS.code.D	DEgroup	910	Lifestyles>Sporulation	Subtiwiki.func.level2	629	47	2.39e-27	-2.07	1.4e-24	2.23e-22
SB.vs.BS.code.D	DEgroup	910	SigD Regulon[sigma factor]	Subtiwiki.regulon	117	78	5.34e-25	2.89	2.83e-22	1.2e-20
SB.vs.BS.code.D	DEgroup	910	Lifestyles>Exponential and early post-exponential lifestyles>Motility and chemotaxis	Subtiwiki.func.level3	76	57	1.56e-22	3.44	7.07e-20	1.52e-18
SB.vs.BS.code.D	DEgroup	910	SwrA Regulon[activation]	Subtiwiki.regulon	32	32	1.38e-21	Inf	5.84e-19	1.64e-17
SB.vs.BS.code.D	DEgroup	910	DegU Regulon[repression]	Subtiwiki.regulon	36	34	2.6e-20	5.92	1.01e-17	2.67e-16
SB.vs.BS.code.D	DEgroup	910	DegU Regulon[regulation]	Subtiwiki.regulon	24	24	2.46e-16	Inf	6.64e-14	1.13e-12
SB.vs.BS.code.D	DEgroup	910	Metabolism>Amino acid/ nitrogen metabolism>Biosynthesis/ acquisition of amino acids	Subtiwiki.func.level3	162	82	1.92e-15	1.91	4.69e-13	1.23e-11
SB.vs.BS.code.D	DEgroup	910	Lifestyles>Coping with stress>General stress proteins (controlled by SigB)	Subtiwiki.func.level3	157	2	3.7e-15	-4.57	8.72e-13	3.28e-11
SB.vs.BS.code.D	DEgroup	910	Lifestyles>Coping with stress>General stress proteins (controlled by SigB)>nd	Subtiwiki.func.level4	157	2	3.7e-15	-4.57	8.72e-13	3.28e-11
SB.vs.BS.code.D	DEgroup	910	Lifestyles>Coping with stress>General stress proteins (controlled by SigB)>nd>nd	Subtiwiki.func.level5	157	2	3.7e-15	-4.57	8.72e-13	3.28e-11
SB.vs.BS.code.D	DEgroup	910	SigB Regulon[sigma factor]	Subtiwiki.regulon	211	8	8.61e-15	-2.97	1.98e-12	5.31e-11
SB.vs.BS.code.D	DEgroup	910	Lifestyles>Exponential and early post-exponential lifestyles>Motility and chemotaxis>Flagellar proteins	Subtiwiki.func.level4	37	30	5.5e-14	3.92	1.17e-11	4.5e-10
SB.vs.BS.code.D	DEgroup	910	Lifestyles>Exponential and early post-exponential lifestyles>Motility and chemotaxis>Flagellar proteins>nd	Subtiwiki.func.level5	37	30	5.5e-14	3.92	1.17e-11	4.5e-10
SB.vs.BS.code.D	DEgroup	910	Lifestyles>Sporulation>Sporulation proteins>Sporulation proteins/ other	Subtiwiki.func.level4	273	17	6.67e-14	-2.23	1.41e-11	4.5e-10
SB.vs.BS.code.D	DEgroup	910	Lifestyles>Sporulation>Sporulation proteins>Sporulation proteins/ other>nd	Subtiwiki.func.level5	273	17	6.67e-14	-2.23	1.41e-11	4.5e-10
SB.vs.BS.code.D	DEgroup	910	YlxR Regulon[regulation]	Subtiwiki.regulon	34	28	1.88e-13	4.04	3.78e-11	6.8e-10
SB.vs.BS.code.D	DEgroup	910	SigE Regulon[sigma factor]	Subtiwiki.regulon	221	11	2.84e-13	-2.56	5.62e-11	1.14e-09
SB.vs.BS.code.D	DEgroup	910	S-box[termination]	Subtiwiki.regulon	19	19	4.59e-13	Inf	8.83e-11	1.62e-09
SB.vs.BS.code.D	DEgroup	910	RemA Regulon[activation]	Subtiwiki.regulon	29	25	4.98e-13	4.46	9.55e-11	1.62e-09
SB.vs.BS.code.D	DEgroup	910	SigK Regulon[sigma factor]	Subtiwiki.regulon	120	1	1.39e-12	-5.17	2.51e-10	4.63e-09
SB.vs.BS.code.D	DEgroup	910	stringent response[negative regulation]	Subtiwiki.regulon	140	69	1.7e-12	1.82	3.02e-10	4.63e-09
SB.vs.BS.code.D	DEgroup	910	Lifestyles>Exponential and early post-exponential lifestyles	Subtiwiki.func.level2	195	87	3.6e-12	1.56	6.11e-10	9.3e-09
SB.vs.BS.code.D	DEgroup	910	Spo0A Regulon[repression]	Subtiwiki.regulon	79	46	5.45e-12	2.31	9.08e-10	1.96e-08
SB.vs.BS.code.D	DEgroup	910	Lifestyles>Sporulation>Sporulation proteins>Newly identified sporulation proteins (based on transcription profiling)	Subtiwiki.func.level4	152	5	1.6e-11	-3.16	2.53e-09	5.69e-08
SB.vs.BS.code.D	DEgroup	910	Lifestyles>Sporulation>Sporulation proteins>Newly identified sporulation proteins (based on transcription profiling)>nd	Subtiwiki.func.level5	152	5	1.6e-11	-3.16	2.53e-09	5.69e-08
SB.vs.BS.code.D	DEgroup	910	Groups of genes>Essential genes	Subtiwiki.func.level2	255	103	4.04e-11	1.32	6.06e-09	1.17e-07
SB.vs.BS.code.D	DEgroup	910	Groups of genes>Essential genes>nd	Subtiwiki.func.level3	255	103	4.04e-11	1.32	6.06e-09	1.17e-07
SB.vs.BS.code.D	DEgroup	910	Groups of genes>Essential genes>nd>nd	Subtiwiki.func.level4	255	103	4.04e-11	1.32	6.06e-09	1.17e-07
SB.vs.BS.code.D	DEgroup	910	Groups of genes>Essential genes>nd>nd>nd	Subtiwiki.func.level5	255	103	4.04e-11	1.32	6.06e-09	1.17e-07
SB.vs.BS.code.D	DEgroup	910	EAR riboswitch[processive antitermination]	Subtiwiki.regulon	15	15	1.86e-10	Inf	2.53e-08	4.3e-07
SB.vs.BS.code.D	DEgroup	910	SinR Regulon[anti-activation]	Subtiwiki.regulon	15	15	1.86e-10	Inf	2.53e-08	4.3e-07
SB.vs.BS.code.D	DEgroup	910	CodY Regulon[repression]	Subtiwiki.regulon	165	73	4.11e-10	1.52	5.26e-08	7.34e-07
SB.vs.BS.code.D	DEgroup	910	SigG Regulon[sigma factor]	Subtiwiki.regulon	135	5	8.03e-10	-2.98	9.86e-08	1.66e-06
SB.vs.BS.code.D	DEgroup	910	Lifestyles	Subtiwiki.func.level1	1349	229	9.23e-10	-0.737	1.12e-07	1.66e-06
SB.vs.BS.code.D	DEgroup	910	Lifestyles>Exponential and early post-exponential lifestyles>Biofilm formation>Matrix polysaccharide synthesis	Subtiwiki.func.level4	16	15	2.36e-09	5.71	2.71e-07	5.77e-06
SB.vs.BS.code.D	DEgroup	910	Lifestyles>Exponential and early post-exponential lifestyles>Biofilm formation>Matrix polysaccharide synthesis>nd	Subtiwiki.func.level5	16	15	2.36e-09	5.71	2.71e-07	5.77e-06
SB.vs.BS.code.D	DEgroup	910	SigA Regulon[sigma factor]	Subtiwiki.regulon	1077	313	6.43e-09	0.692	6.99e-07	1.01e-05
SB.vs.BS.code.D	DEgroup	910	Lifestyles>Exponential and early post-exponential lifestyles>Motility and chemotaxis>Signal transduction in motility and chemotaxis	Subtiwiki.func.level4	33	23	9.51e-09	3.01	1e-06	1.07e-05
SB.vs.BS.code.U	DEgroup	983	Lifestyles>Sporulation	Subtiwiki.func.level2	629	337	1.31e-67	2.3	2.48e-64	1.3e-62
SB.vs.BS.code.U	DEgroup	983	Lifestyles>Sporulation>Sporulation proteins	Subtiwiki.func.level3	521	298	1.83e-67	2.46	3.44e-64	3.94e-62
SB.vs.BS.code.U	DEgroup	983	Lifestyles	Subtiwiki.func.level1	1349	543	2.09e-59	1.78	3.4e-56	6.64e-54
SB.vs.BS.code.U	DEgroup	983	SigK Regulon[sigma factor]	Subtiwiki.regulon	120	96	1.01e-38	3.77	9.09e-36	2.05e-34
SB.vs.BS.code.U	DEgroup	983	Lifestyles>Sporulation>Sporulation proteins>Sporulation proteins/ other	Subtiwiki.func.level4	273	151	5.66e-30	2.12	3.94e-27	1.13e-25
SB.vs.BS.code.U	DEgroup	983	Lifestyles>Sporulation>Sporulation proteins>Sporulation proteins/ other>nd	Subtiwiki.func.level5	273	151	5.66e-30	2.12	3.94e-27	1.13e-25
SB.vs.BS.code.U	DEgroup	983	SigE Regulon[sigma factor]	Subtiwiki.regulon	221	129	1.16e-28	2.28	7.22e-26	2.77e-24
SB.vs.BS.code.U	DEgroup	983	Lifestyles>Coping with stress>General stress proteins (controlled by SigB)	Subtiwiki.func.level3	157	102	4.59e-28	2.65	2.74e-25	7.26e-24
SB.vs.BS.code.U	DEgroup	983	Lifestyles>Coping with stress>General stress proteins (controlled by SigB)>nd	Subtiwiki.func.level4	157	102	4.59e-28	2.65	2.74e-25	7.26e-24
SB.vs.BS.code.U	DEgroup	983	Lifestyles>Coping with stress>General stress proteins (controlled by SigB)>nd>nd	Subtiwiki.func.level5	157	102	4.59e-28	2.65	2.74e-25	7.26e-24
SB.vs.BS.code.U	DEgroup	983	Lifestyles>Sporulation>Sporulation proteins>Spore coat proteins	Subtiwiki.func.level4	76	59	8.6e-23	3.51	3.99e-20	8.13e-19
SB.vs.BS.code.U	DEgroup	983	SigB Regulon[sigma factor]	Subtiwiki.regulon	211	116	1.2e-22	2.05	5.51e-20	1.52e-18
SB.vs.BS.code.U	DEgroup	983	SigG Regulon[sigma factor]	Subtiwiki.regulon	135	85	4.22e-22	2.5	1.83e-19	5.91e-18
SB.vs.BS.code.U	DEgroup	983	Groups of genes>Essential genes	Subtiwiki.func.level2	255	11	7.53e-19	-2.94	2.56e-16	5.26e-15
SB.vs.BS.code.U	DEgroup	983	Groups of genes>Essential genes>nd	Subtiwiki.func.level3	255	11	7.53e-19	-2.94	2.56e-16	5.26e-15
SB.vs.BS.code.U	DEgroup	983	Groups of genes>Essential genes>nd>nd	Subtiwiki.func.level4	255	11	7.53e-19	-2.94	2.56e-16	5.26e-15
SB.vs.BS.code.U	DEgroup	983	Groups of genes>Essential genes>nd>nd>nd	Subtiwiki.func.level5	255	11	7.53e-19	-2.94	2.56e-16	5.26e-15
SB.vs.BS.code.U	DEgroup	983	GerE Regulon[activation]	Subtiwiki.regulon	49	41	2.24e-18	4.05	7.24e-16	1.1e-14
SB.vs.BS.code.U	DEgroup	983	Information processing>Protein synthesis, modification and degradation>Translation	Subtiwiki.func.level3	209	8	2.08e-16	-3.11	5.67e-14	8.98e-13
SB.vs.BS.code.U	DEgroup	983	GerE Regulon[repression]	Subtiwiki.regulon	27	25	8.01e-14	5.31	1.68e-11	4.5e-10
SB.vs.BS.code.U	DEgroup	983	stringent response[negative regulation]	Subtiwiki.regulon	140	3	1.22e-13	-3.94	2.51e-11	4.5e-10
SB.vs.BS.code.U	DEgroup	983	Information processing	Subtiwiki.func.level1	998	164	3.7e-12	-0.913	6.26e-10	9.3e-09
SB.vs.BS.code.U	DEgroup	983	Lifestyles>Coping with stress	Subtiwiki.func.level2	600	216	5.17e-12	0.964	8.64e-10	1.96e-08
SB.vs.BS.code.U	DEgroup	983	Lifestyles>Sporulation>Sporulation proteins>Newly identified sporulation proteins (based on transcription profiling)	Subtiwiki.func.level4	152	71	1.02e-09	1.51	1.23e-07	1.66e-06
SB.vs.BS.code.U	DEgroup	983	Lifestyles>Sporulation>Sporulation proteins>Newly identified sporulation proteins (based on transcription profiling)>nd	Subtiwiki.func.level5	152	71	1.02e-09	1.51	1.23e-07	1.66e-06
SB.vs.BS.code.U	DEgroup	983	Lifestyles>Sporulation>Sporulation proteins>Spore coat proteins>Not yet assigned	Subtiwiki.func.level5	36	26	1.71e-09	3.04	2.01e-07	3.39e-06
SB.vs.BS.code.U	DEgroup	983	Information processing>Protein synthesis, modification and degradation	Subtiwiki.func.level2	398	52	5.77e-09	-1.2	6.32e-07	1.01e-05
SB.vs.BS.code.U	DEgroup	983	Lifestyles>Sporulation>Germination>Additional germination proteins	Subtiwiki.func.level4	31	23	6.57e-09	3.18	7.13e-07	1.01e-05
SB.vs.BS.code.U	DEgroup	983	Lifestyles>Sporulation>Germination>Additional germination proteins>nd	Subtiwiki.func.level5	31	23	6.57e-09	3.18	7.13e-07	1.01e-05
SB.vs.EX.code.D	DEgroup	887	Lifestyles>Sporulation>Sporulation proteins	Subtiwiki.func.level3	521	31	2.91e-26	-2.35	1.64e-23	1.25e-21
SB.vs.EX.code.D	DEgroup	887	Lifestyles>Sporulation	Subtiwiki.func.level2	629	52	7.55e-23	-1.85	3.52e-20	8.13e-19
SB.vs.EX.code.D	DEgroup	887	YlxR Regulon[regulation]	Subtiwiki.regulon	34	33	3.46e-21	6.92	1.42e-18	4.51e-17
SB.vs.EX.code.D	DEgroup	887	Metabolism>Amino acid/ nitrogen metabolism>Biosynthesis/ acquisition of amino acids	Subtiwiki.func.level3	162	87	2.23e-19	2.15	7.97e-17	1.92e-15
SB.vs.EX.code.D	DEgroup	887	CodY Regulon[repression]	Subtiwiki.regulon	165	88	2.5e-19	2.13	8.89e-17	2.44e-15
SB.vs.EX.code.D	DEgroup	887	SigB Regulon[sigma factor]	Subtiwiki.regulon	211	6	4.5e-16	-3.36	1.18e-13	2.17e-12
SB.vs.EX.code.D	DEgroup	887	Lifestyles>Sporulation>Sporulation proteins>Sporulation proteins/ other	Subtiwiki.func.level4	273	13	6.41e-16	-2.6	1.64e-13	3.08e-12
SB.vs.EX.code.D	DEgroup	887	Lifestyles>Sporulation>Sporulation proteins>Sporulation proteins/ other>nd	Subtiwiki.func.level5	273	13	6.41e-16	-2.6	1.64e-13	3.08e-12
SB.vs.EX.code.D	DEgroup	887	Metabolism>Amino acid/ nitrogen metabolism	Subtiwiki.func.level2	276	118	1.1e-15	1.53	2.76e-13	6.8e-12
SB.vs.EX.code.D	DEgroup	887	SigE Regulon[sigma factor]	Subtiwiki.regulon	221	8	4.37e-15	-3	1.02e-12	3.28e-11
SB.vs.EX.code.D	DEgroup	887	Lifestyles>Exponential and early post-exponential lifestyles	Subtiwiki.func.level2	195	91	5.58e-15	1.74	1.3e-12	5.31e-11
SB.vs.EX.code.D	DEgroup	887	S-box[termination]	Subtiwiki.regulon	19	19	2.81e-13	Inf	5.55e-11	1.14e-09
SB.vs.EX.code.D	DEgroup	887	Lifestyles>Coping with stress>General stress proteins (controlled by SigB)	Subtiwiki.func.level3	157	4	1.96e-12	-3.5	3.45e-10	4.63e-09
SB.vs.EX.code.D	DEgroup	887	Lifestyles>Coping with stress>General stress proteins (controlled by SigB)>nd	Subtiwiki.func.level4	157	4	1.96e-12	-3.5	3.45e-10	4.63e-09
SB.vs.EX.code.D	DEgroup	887	Lifestyles>Coping with stress>General stress proteins (controlled by SigB)>nd>nd	Subtiwiki.func.level5	157	4	1.96e-12	-3.5	3.45e-10	4.63e-09
SB.vs.EX.code.D	DEgroup	887	SigD Regulon[sigma factor]	Subtiwiki.regulon	117	57	9.72e-11	1.82	1.38e-08	1.84e-07
SB.vs.EX.code.D	DEgroup	887	Lifestyles>Exponential and early post-exponential lifestyles>Motility and chemotaxis	Subtiwiki.func.level3	76	42	1.95e-10	2.18	2.65e-08	4.3e-07
SB.vs.EX.code.D	DEgroup	887	SigG Regulon[sigma factor]	Subtiwiki.regulon	135	4	2.44e-10	-3.26	3.26e-08	4.3e-07
SB.vs.EX.code.D	DEgroup	887	SigA Regulon[sigma factor]	Subtiwiki.regulon	1077	311	5.45e-10	0.743	6.84e-08	1.22e-06
SB.vs.EX.code.D	DEgroup	887	ComK Regulon[activation]	Subtiwiki.regulon	57	34	6.94e-10	2.43	8.59e-08	1.47e-06
SB.vs.EX.code.D	DEgroup	887	EAR riboswitch[processive antitermination]	Subtiwiki.regulon	15	14	6.95e-09	5.65	7.52e-07	1.01e-05
SB.vs.EX.code.D	DEgroup	887	SinR Regulon[anti-activation]	Subtiwiki.regulon	15	14	6.95e-09	5.65	7.52e-07	1.01e-05
SB.vs.EX.code.D	DEgroup	887	RemA Regulon[activation]	Subtiwiki.regulon	29	21	8.9e-09	3.25	9.44e-07	1.07e-05
SB.vs.EX.code.D	DEgroup	887	Lifestyles>Sporulation>Sporulation proteins>Newly identified sporulation proteins (based on transcription profiling)	Subtiwiki.func.level4	152	8	1.12e-08	-2.4	1.16e-06	1.07e-05
SB.vs.EX.code.D	DEgroup	887	Lifestyles>Sporulation>Sporulation proteins>Newly identified sporulation proteins (based on transcription profiling)>nd	Subtiwiki.func.level5	152	8	1.12e-08	-2.4	1.16e-06	1.07e-05
SB.vs.EX.code.D	DEgroup	887	BirA Regulon[repression]	Subtiwiki.regulon	12	12	1.23e-08	Inf	1.26e-06	1.07e-05
SB.vs.EX.code.U	DEgroup	948	Lifestyles	Subtiwiki.func.level1	1349	549	5.3e-71	1.97	1.07e-67	1.16e-64
SB.vs.EX.code.U	DEgroup	948	Lifestyles>Sporulation	Subtiwiki.func.level2	629	330	1.29e-67	2.31	2.45e-64	9.27e-63
SB.vs.EX.code.U	DEgroup	948	Lifestyles>Sporulation>Sporulation proteins	Subtiwiki.func.level3	521	290	8.4e-66	2.44	1.53e-62	1.32e-60
SB.vs.EX.code.U	DEgroup	948	Lifestyles>Coping with stress>General stress proteins (controlled by SigB)	Subtiwiki.func.level3	157	129	8.35e-57	4.1	1.31e-53	3.24e-50
SB.vs.EX.code.U	DEgroup	948	Lifestyles>Coping with stress>General stress proteins (controlled by SigB)>nd	Subtiwiki.func.level4	157	129	8.35e-57	4.1	1.31e-53	3.24e-50
SB.vs.EX.code.U	DEgroup	948	Lifestyles>Coping with stress>General stress proteins (controlled by SigB)>nd>nd	Subtiwiki.func.level5	157	129	8.35e-57	4.1	1.31e-53	3.24e-50
SB.vs.EX.code.U	DEgroup	948	SigB Regulon[sigma factor]	Subtiwiki.regulon	211	150	2.21e-51	3.22	3.03e-48	6.97e-46
SB.vs.EX.code.U	DEgroup	948	Lifestyles>Sporulation>Sporulation proteins>Sporulation proteins/ other	Subtiwiki.func.level4	273	154	5.58e-34	2.27	4.48e-31	4.74e-29
SB.vs.EX.code.U	DEgroup	948	Lifestyles>Sporulation>Sporulation proteins>Sporulation proteins/ other>nd	Subtiwiki.func.level5	273	154	5.58e-34	2.27	4.48e-31	4.74e-29
SB.vs.EX.code.U	DEgroup	948	SigG Regulon[sigma factor]	Subtiwiki.regulon	135	92	4.75e-29	2.92	3.05e-26	1.07e-24
SB.vs.EX.code.U	DEgroup	948	SigE Regulon[sigma factor]	Subtiwiki.regulon	221	121	7.48e-25	2.12	3.93e-22	1.2e-20
SB.vs.EX.code.U	DEgroup	948	Lifestyles>Coping with stress	Subtiwiki.func.level2	600	237	1.71e-21	1.32	7.16e-19	1.9e-17
SB.vs.EX.code.U	DEgroup	948	GerE Regulon[repression]	Subtiwiki.regulon	27	25	3.27e-14	5.38	7.08e-12	1.13e-10
SB.vs.EX.code.U	DEgroup	948	Lifestyles>Sporulation>Sporulation proteins>Newly identified sporulation proteins (based on transcription profiling)	Subtiwiki.func.level4	152	75	1.6e-12	1.74	2.86e-10	4.63e-09
SB.vs.EX.code.U	DEgroup	948	Lifestyles>Sporulation>Sporulation proteins>Newly identified sporulation proteins (based on transcription profiling)>nd	Subtiwiki.func.level5	152	75	1.6e-12	1.74	2.86e-10	4.63e-09
SB.vs.EX.code.U	DEgroup	948	Lifestyles>Sporulation>Sporulation proteins>Spore coat proteins	Subtiwiki.func.level4	76	46	3.71e-12	2.37	6.28e-10	9.3e-09
SB.vs.EX.code.U	DEgroup	948	SigF Regulon[sigma factor]	Subtiwiki.regulon	107	56	6.6e-11	1.9	9.62e-09	1.45e-07
SB.vs.EX.code.U	DEgroup	948	Information processing>Protein synthesis, modification and degradation>Translation	Subtiwiki.func.level3	209	14	7.87e-11	-2.17	1.13e-08	1.45e-07
SB.vs.EX.code.U	DEgroup	948	Groups of genes>Essential genes	Subtiwiki.func.level2	255	22	3.44e-10	-1.78	4.46e-08	4.3e-07
SB.vs.EX.code.U	DEgroup	948	Groups of genes>Essential genes>nd	Subtiwiki.func.level3	255	22	3.44e-10	-1.78	4.46e-08	4.3e-07
SB.vs.EX.code.U	DEgroup	948	Groups of genes>Essential genes>nd>nd	Subtiwiki.func.level4	255	22	3.44e-10	-1.78	4.46e-08	4.3e-07
SB.vs.EX.code.U	DEgroup	948	Groups of genes>Essential genes>nd>nd>nd	Subtiwiki.func.level5	255	22	3.44e-10	-1.78	4.46e-08	4.3e-07
SB.vs.EX.code.U	DEgroup	948	Lifestyles>Coping with stress>Resistance against oxidative and electrophile stress	Subtiwiki.func.level3	99	51	9.73e-10	1.84	1.18e-07	1.66e-06
SB.vs.EX.code.U	DEgroup	948	Lifestyles>Coping with stress>Resistance against oxidative and electrophile stress>nd	Subtiwiki.func.level4	99	51	9.73e-10	1.84	1.18e-07	1.66e-06
SB.vs.EX.code.U	DEgroup	948	Lifestyles>Coping with stress>Resistance against oxidative and electrophile stress>nd>nd	Subtiwiki.func.level5	99	51	9.73e-10	1.84	1.18e-07	1.66e-06
SB.vs.EX.code.U	DEgroup	948	Lifestyles>Exponential and early post-exponential lifestyles	Subtiwiki.func.level2	195	14	1.17e-09	-2.06	1.4e-07	2.21e-06
SB.vs.EX.code.U	DEgroup	948	Lifestyles>Sporulation>Germination	Subtiwiki.func.level3	41	28	1.27e-09	2.84	1.51e-07	2.71e-06
SB.vs.EX.code.U	DEgroup	948	Lifestyles>Exponential and early post-exponential lifestyles>Motility and chemotaxis	Subtiwiki.func.level3	76	0	1.53e-09	-Inf	1.8e-07	3.39e-06
SB.vs.EX.code.U	DEgroup	948	Lifestyles>Sporulation>Germination>Additional germination proteins	Subtiwiki.func.level4	31	23	3.08e-09	3.25	3.49e-07	5.77e-06
SB.vs.EX.code.U	DEgroup	948	Lifestyles>Sporulation>Germination>Additional germination proteins>nd	Subtiwiki.func.level5	31	23	3.08e-09	3.25	3.49e-07	5.77e-06
SB.vs.EX.code.U	DEgroup	948	CodY Regulon[repression]	Subtiwiki.regulon	165	11	9.27e-09	-2.16	9.8e-07	1.07e-05
SB.vs.EX.code.U	DEgroup	948	SigD Regulon[sigma factor]	Subtiwiki.regulon	117	5	1.34e-08	-2.83	1.36e-06	1.42e-05
SB.vs.EX.code.U	DEgroup	948	SigA Regulon[sigma factor]	Subtiwiki.regulon	1077	187	1.37e-08	-0.726	1.39e-06	1.42e-05
SB.vs.EX.code.U	DEgroup	948	SigK Regulon[sigma factor]	Subtiwiki.regulon	120	56	1.91e-08	1.56	1.9e-06	2.71e-05
SB.vs.MC.code.D	DEgroup	1102	Lifestyles>Sporulation	Subtiwiki.func.level2	629	458	4.22e-152	3.52	4.58e-148	1.47e-141
SB.vs.MC.code.D	DEgroup	1102	Lifestyles>Sporulation>Sporulation proteins	Subtiwiki.func.level3	521	397	5.08e-140	3.67	4.88e-136	1.6e-131
SB.vs.MC.code.D	DEgroup	1102	Lifestyles>Sporulation>Sporulation proteins>Sporulation proteins/ other	Subtiwiki.func.level4	273	214	1.79e-74	3.55	3.82e-71	2.11e-68
SB.vs.MC.code.D	DEgroup	1102	Lifestyles>Sporulation>Sporulation proteins>Sporulation proteins/ other>nd	Subtiwiki.func.level5	273	214	1.79e-74	3.55	3.82e-71	2.11e-68
SB.vs.MC.code.D	DEgroup	1102	Lifestyles	Subtiwiki.func.level1	1349	581	7.94e-55	1.65	1.22e-51	4.63e-49
SB.vs.MC.code.D	DEgroup	1102	SigE Regulon[sigma factor]	Subtiwiki.regulon	221	168	2.65e-54	3.28	4.03e-51	1.33e-48
SB.vs.MC.code.D	DEgroup	1102	SigG Regulon[sigma factor]	Subtiwiki.regulon	135	110	1.51e-40	3.68	1.45e-37	2.06e-35
SB.vs.MC.code.D	DEgroup	1102	Lifestyles>Sporulation>Sporulation proteins>Newly identified sporulation proteins (based on transcription profiling)	Subtiwiki.func.level4	152	109	4.29e-31	2.88	3.12e-28	1.16e-26
SB.vs.MC.code.D	DEgroup	1102	Lifestyles>Sporulation>Sporulation proteins>Newly identified sporulation proteins (based on transcription profiling)>nd	Subtiwiki.func.level5	152	109	4.29e-31	2.88	3.12e-28	1.16e-26
SB.vs.MC.code.D	DEgroup	1102	Lifestyles>Sporulation>Sporulation proteins>Spore coat proteins	Subtiwiki.func.level4	76	57	3.61e-18	3.06	1.14e-15	3.93e-14
SB.vs.MC.code.D	DEgroup	1102	Lifestyles>Sporulation>Germination	Subtiwiki.func.level3	41	37	2.9e-17	4.66	8.5e-15	2.54e-13
SB.vs.MC.code.D	DEgroup	1102	Information processing>Protein synthesis, modification and degradation>Translation	Subtiwiki.func.level3	209	12	4.26e-16	-2.71	1.12e-13	2.17e-12
SB.vs.MC.code.D	DEgroup	1102	SigF Regulon[sigma factor]	Subtiwiki.regulon	107	69	4.81e-16	2.34	1.25e-13	2.17e-12
SB.vs.MC.code.D	DEgroup	1102	GerE Regulon[repression]	Subtiwiki.regulon	27	27	5.01e-16	Inf	1.3e-13	2.17e-12
SB.vs.MC.code.D	DEgroup	1102	Information processing	Subtiwiki.func.level1	998	177	7.47e-16	-1.03	1.9e-13	3.18e-12
SB.vs.MC.code.D	DEgroup	1102	Groups of genes>Essential genes	Subtiwiki.func.level2	255	20	1.82e-15	-2.24	4.46e-13	1.01e-11
SB.vs.MC.code.D	DEgroup	1102	Groups of genes>Essential genes>nd	Subtiwiki.func.level3	255	20	1.82e-15	-2.24	4.46e-13	1.01e-11
SB.vs.MC.code.D	DEgroup	1102	Groups of genes>Essential genes>nd>nd	Subtiwiki.func.level4	255	20	1.82e-15	-2.24	4.46e-13	1.01e-11
SB.vs.MC.code.D	DEgroup	1102	Groups of genes>Essential genes>nd>nd>nd	Subtiwiki.func.level5	255	20	1.82e-15	-2.24	4.46e-13	1.01e-11
SB.vs.MC.code.D	DEgroup	1102	stringent response[negative regulation]	Subtiwiki.regulon	140	5	1.07e-13	-3.41	2.23e-11	4.5e-10
SB.vs.MC.code.D	DEgroup	1102	Lifestyles>Sporulation>Germination>Additional germination proteins	Subtiwiki.func.level4	31	28	2.46e-13	4.67	4.89e-11	1.11e-09
SB.vs.MC.code.D	DEgroup	1102	Lifestyles>Sporulation>Germination>Additional germination proteins>nd	Subtiwiki.func.level5	31	28	2.46e-13	4.67	4.89e-11	1.11e-09
SB.vs.MC.code.D	DEgroup	1102	SigB Regulon[sigma factor]	Subtiwiki.regulon	211	17	1e-12	-2.18	1.83e-10	2.65e-09
SB.vs.MC.code.D	DEgroup	1102	SigK Regulon[sigma factor]	Subtiwiki.regulon	120	69	2e-12	1.91	3.51e-10	4.63e-09
SB.vs.MC.code.D	DEgroup	1102	Lifestyles>Coping with stress>General stress proteins (controlled by SigB)	Subtiwiki.func.level3	157	10	1.52e-11	-2.53	2.41e-09	5.69e-08
SB.vs.MC.code.D	DEgroup	1102	Lifestyles>Coping with stress>General stress proteins (controlled by SigB)>nd	Subtiwiki.func.level4	157	10	1.52e-11	-2.53	2.41e-09	5.69e-08
SB.vs.MC.code.D	DEgroup	1102	Lifestyles>Coping with stress>General stress proteins (controlled by SigB)>nd>nd	Subtiwiki.func.level5	157	10	1.52e-11	-2.53	2.41e-09	5.69e-08
SB.vs.MC.code.D	DEgroup	1102	S-box[termination]	Subtiwiki.regulon	19	19	1.8e-11	Inf	2.83e-09	6.17e-08
SB.vs.MC.code.D	DEgroup	1102	PhoP Regulon[activation]	Subtiwiki.regulon	58	39	2.11e-10	2.49	2.85e-08	4.3e-07
SB.vs.MC.code.D	DEgroup	1102	Lifestyles>Coping with stress	Subtiwiki.func.level2	600	103	3.32e-10	-0.989	4.31e-08	4.3e-07
SB.vs.MC.code.D	DEgroup	1102	EAR riboswitch[processive antitermination]	Subtiwiki.regulon	15	15	3.36e-09	Inf	3.79e-07	7.47e-06
SB.vs.MC.code.D	DEgroup	1102	SinR Regulon[anti-activation]	Subtiwiki.regulon	15	15	3.36e-09	Inf	3.79e-07	7.47e-06
SB.vs.MC.code.D	DEgroup	1102	SpoVT Regulon[repression]	Subtiwiki.regulon	20	18	7.01e-09	4.6	7.57e-07	1.01e-05
SB.vs.MC.code.D	DEgroup	1102	Lifestyles>Coping with stress>Cell envelope stress proteins (controlled by SigM, V, W, X, Y)	Subtiwiki.func.level3	134	10	8.6e-09	-2.27	9.14e-07	1.07e-05
SB.vs.MC.code.D	DEgroup	1102	Lifestyles>Coping with stress>Cell envelope stress proteins (controlled by SigM, V, W, X, Y)>nd	Subtiwiki.func.level4	134	10	8.6e-09	-2.27	9.14e-07	1.07e-05
SB.vs.MC.code.D	DEgroup	1102	Lifestyles>Coping with stress>Cell envelope stress proteins (controlled by SigM, V, W, X, Y)>nd>nd	Subtiwiki.func.level5	134	10	8.6e-09	-2.27	9.14e-07	1.07e-05
SB.vs.MC.code.D	DEgroup	1102	AbrB Regulon[repression]	Subtiwiki.regulon	229	102	1.05e-08	1.17	1.1e-06	1.07e-05
SB.vs.MC.code.U	DEgroup	524	Lifestyles>Sporulation>Sporulation proteins	Subtiwiki.func.level3	521	12	1.57e-19	-2.86	5.69e-17	1.32e-15
SB.vs.MC.code.U	DEgroup	524	Lifestyles>Sporulation	Subtiwiki.func.level2	629	20	1.58e-19	-2.41	5.72e-17	1.32e-15
SB.vs.MC.code.U	DEgroup	524	PurR Regulon[repression]	Subtiwiki.regulon	24	20	8.93e-15	5.12	2.05e-12	5.31e-11
SB.vs.MC.code.U	DEgroup	524	Spo0A Regulon[repression]	Subtiwiki.regulon	79	36	7.49e-13	2.57	1.4e-10	2.65e-09
SB.vs.MC.code.U	DEgroup	524	SigM Regulon[sigma factor]	Subtiwiki.regulon	93	39	2.11e-12	2.36	3.7e-10	4.63e-09
SB.vs.MC.code.U	DEgroup	524	Lifestyles>Sporulation>Sporulation proteins>Sporulation proteins/ other	Subtiwiki.func.level4	273	4	2.26e-12	-3.43	3.94e-10	4.63e-09
SB.vs.MC.code.U	DEgroup	524	Lifestyles>Sporulation>Sporulation proteins>Sporulation proteins/ other>nd	Subtiwiki.func.level5	273	4	2.26e-12	-3.43	3.94e-10	4.63e-09
SB.vs.MC.code.U	DEgroup	524	Metabolism>Nucleotide metabolism>Biosynthesis/ acquisition of nucleotides	Subtiwiki.func.level3	64	31	4.18e-12	2.72	7.05e-10	1.96e-08
SB.vs.MC.code.U	DEgroup	524	Lifestyles>Coping with stress>Cell envelope stress proteins (controlled by SigM, V, W, X, Y)	Subtiwiki.func.level3	134	47	2.36e-11	1.95	3.65e-09	6.17e-08
SB.vs.MC.code.U	DEgroup	524	Lifestyles>Coping with stress>Cell envelope stress proteins (controlled by SigM, V, W, X, Y)>nd	Subtiwiki.func.level4	134	47	2.36e-11	1.95	3.65e-09	6.17e-08
SB.vs.MC.code.U	DEgroup	524	Lifestyles>Coping with stress>Cell envelope stress proteins (controlled by SigM, V, W, X, Y)>nd>nd	Subtiwiki.func.level5	134	47	2.36e-11	1.95	3.65e-09	6.17e-08
SB.vs.MC.code.U	DEgroup	524	G-box[termination]	Subtiwiki.regulon	16	14	3.18e-11	5.59	4.84e-09	7.04e-08
SB.vs.MC.code.U	DEgroup	524	ResD Regulon[activation]	Subtiwiki.regulon	45	24	8.94e-11	2.99	1.27e-08	1.84e-07
SB.vs.MC.code.U	DEgroup	524	SigE Regulon[sigma factor]	Subtiwiki.regulon	221	3	2.08e-10	-3.53	2.8e-08	4.3e-07
SB.vs.MC.code.U	DEgroup	524	Metabolism>Electron transport and ATP synthesis	Subtiwiki.func.level2	90	35	3.75e-10	2.17	4.82e-08	7.34e-07
SB.vs.MC.code.U	DEgroup	524	SigI Regulon[sigma factor]	Subtiwiki.regulon	16	13	1.03e-09	4.89	1.24e-07	1.82e-06
SB.vs.MC.code.U	DEgroup	524	SigV Regulon[sigma factor]	Subtiwiki.regulon	21	15	1.1e-09	4.1	1.32e-07	1.82e-06
SB.vs.MC.code.U	DEgroup	524	SigX Regulon[sigma factor]	Subtiwiki.regulon	42	21	6.5e-09	2.79	7.07e-07	1.01e-05
SB.vs.MC.code.U	DEgroup	524	Metabolism>Electron transport and ATP synthesis>Respiration>Anaerobic respiration	Subtiwiki.func.level4	9	9	1e-08	Inf	1.05e-06	1.07e-05
SB.vs.MC.code.U	DEgroup	524	Metabolism>Electron transport and ATP synthesis>Respiration>Anaerobic respiration>nd	Subtiwiki.func.level5	9	9	1e-08	Inf	1.05e-06	1.07e-05
SB.vs.ST.code.D	DEgroup	1193	CodY Regulon[repression]	Subtiwiki.regulon	165	131	1.38e-41	3.34	1.38e-38	5.32e-37
SB.vs.ST.code.D	DEgroup	1193	AbrB Regulon[repression]	Subtiwiki.regulon	229	148	1.67e-29	2.27	1.11e-26	2.12e-25
SB.vs.ST.code.D	DEgroup	1193	Lifestyles>Exponential and early post-exponential lifestyles	Subtiwiki.func.level2	195	117	1.84e-19	1.94	6.63e-17	1.44e-15
SB.vs.ST.code.D	DEgroup	1193	PhoP Regulon[activation]	Subtiwiki.regulon	58	49	3.41e-18	3.75	1.08e-15	3.93e-14
SB.vs.ST.code.D	DEgroup	1193	stringent response[negative regulation]	Subtiwiki.regulon	140	4	2.12e-16	-3.9	5.75e-14	8.98e-13
SB.vs.ST.code.D	DEgroup	1193	Information processing>Protein synthesis, modification and degradation>Translation	Subtiwiki.func.level3	209	16	2.49e-15	-2.43	5.99e-13	1.23e-11
SB.vs.ST.code.D	DEgroup	1193	SigD Regulon[sigma factor]	Subtiwiki.regulon	117	75	5.92e-15	2.16	1.38e-12	5.31e-11
SB.vs.ST.code.D	DEgroup	1193	CcpA Regulon[repression]	Subtiwiki.regulon	247	129	2.12e-14	1.48	4.7e-12	1.13e-10
SB.vs.ST.code.D	DEgroup	1193	Groups of genes>Secreted proteins	Subtiwiki.func.level2	111	70	1.5e-13	2.09	3.04e-11	4.5e-10
SB.vs.ST.code.D	DEgroup	1193	Groups of genes>Secreted proteins>nd	Subtiwiki.func.level3	111	70	1.5e-13	2.09	3.04e-11	4.5e-10
SB.vs.ST.code.D	DEgroup	1193	Groups of genes>Secreted proteins>nd>nd	Subtiwiki.func.level4	111	70	1.5e-13	2.09	3.04e-11	4.5e-10
SB.vs.ST.code.D	DEgroup	1193	Groups of genes>Secreted proteins>nd>nd>nd	Subtiwiki.func.level5	111	70	1.5e-13	2.09	3.04e-11	4.5e-10
SB.vs.ST.code.D	DEgroup	1193	SigA Regulon[sigma factor]	Subtiwiki.regulon	1077	414	3.45e-13	0.8	6.74e-11	1.14e-09
SB.vs.ST.code.D	DEgroup	1193	SwrA Regulon[activation]	Subtiwiki.regulon	32	29	6.84e-13	4.55	1.28e-10	1.89e-09
SB.vs.ST.code.D	DEgroup	1193	SigK Regulon[sigma factor]	Subtiwiki.regulon	120	5	1.39e-12	-3.33	2.5e-10	4.63e-09
SB.vs.ST.code.D	DEgroup	1193	Lifestyles>Exponential and early post-exponential lifestyles>Motility and chemotaxis	Subtiwiki.func.level3	76	52	1.99e-12	2.42	3.51e-10	4.63e-09
SB.vs.ST.code.D	DEgroup	1193	DegU Regulon[repression]	Subtiwiki.regulon	36	31	2.27e-12	3.92	3.95e-10	4.63e-09
SB.vs.ST.code.D	DEgroup	1193	Metabolism	Subtiwiki.func.level1	1181	440	1.38e-11	0.723	2.2e-09	4.58e-08
SB.vs.ST.code.D	DEgroup	1193	Spo0A Regulon[activation]	Subtiwiki.regulon	62	44	1.51e-11	2.58	2.39e-09	5.69e-08
SB.vs.ST.code.D	DEgroup	1193	Metabolism>Carbon metabolism	Subtiwiki.func.level2	296	140	3.31e-11	1.19	5.02e-09	7.04e-08
SB.vs.ST.code.D	DEgroup	1193	Lifestyles>Sporulation>Sporulation proteins	Subtiwiki.func.level3	521	92	3.46e-11	-1.09	5.23e-09	1.17e-07
SB.vs.ST.code.D	DEgroup	1193	Lifestyles>Coping with stress>General stress proteins (controlled by SigB)	Subtiwiki.func.level3	157	13	4.87e-11	-2.28	7.24e-09	1.17e-07
SB.vs.ST.code.D	DEgroup	1193	Lifestyles>Coping with stress>General stress proteins (controlled by SigB)>nd	Subtiwiki.func.level4	157	13	4.87e-11	-2.28	7.24e-09	1.17e-07
SB.vs.ST.code.D	DEgroup	1193	Lifestyles>Coping with stress>General stress proteins (controlled by SigB)>nd>nd	Subtiwiki.func.level5	157	13	4.87e-11	-2.28	7.24e-09	1.17e-07
SB.vs.ST.code.D	DEgroup	1193	Metabolism>Carbon metabolism>Utilization of specific carbon sources	Subtiwiki.func.level3	243	118	1.61e-10	1.25	2.2e-08	4.3e-07
SB.vs.ST.code.D	DEgroup	1193	SigB Regulon[sigma factor]	Subtiwiki.regulon	211	25	5.12e-10	-1.71	6.45e-08	9.87e-07
SB.vs.ST.code.D	DEgroup	1193	Lifestyles>Exponential and early post-exponential lifestyles>Motility and chemotaxis>Flagellar proteins	Subtiwiki.func.level4	37	29	1.02e-09	3.14	1.23e-07	1.66e-06
SB.vs.ST.code.D	DEgroup	1193	Lifestyles>Exponential and early post-exponential lifestyles>Motility and chemotaxis>Flagellar proteins>nd	Subtiwiki.func.level5	37	29	1.02e-09	3.14	1.23e-07	1.66e-06
SB.vs.ST.code.D	DEgroup	1193	Information processing>Regulation of gene expression>Quorum sensing	Subtiwiki.func.level3	20	19	1.19e-09	5.52	1.42e-07	2.21e-06
SB.vs.ST.code.D	DEgroup	1193	Information processing>Regulation of gene expression>Quorum sensing>nd	Subtiwiki.func.level4	20	19	1.19e-09	5.52	1.42e-07	2.21e-06
SB.vs.ST.code.D	DEgroup	1193	Information processing>Regulation of gene expression>Quorum sensing>nd>nd	Subtiwiki.func.level5	20	19	1.19e-09	5.52	1.42e-07	2.21e-06
SB.vs.ST.code.D	DEgroup	1193	Lifestyles>Sporulation	Subtiwiki.func.level2	629	124	1.33e-09	-0.902	1.58e-07	3.39e-06
SB.vs.ST.code.D	DEgroup	1193	Lifestyles>Exponential and early post-exponential lifestyles>Biofilm formation>Matrix polysaccharide synthesis	Subtiwiki.func.level4	16	16	3.27e-09	Inf	3.69e-07	7.47e-06
SB.vs.ST.code.D	DEgroup	1193	Lifestyles>Exponential and early post-exponential lifestyles>Biofilm formation>Matrix polysaccharide synthesis>nd	Subtiwiki.func.level5	16	16	3.27e-09	Inf	3.69e-07	7.47e-06
SB.vs.ST.code.D	DEgroup	1193	DegU Regulon[regulation]	Subtiwiki.regulon	24	21	5.35e-09	4.08	5.89e-07	1.01e-05
SB.vs.ST.code.D	DEgroup	1193	Groups of genes>Essential genes	Subtiwiki.func.level2	255	37	9.93e-09	-1.38	1.04e-06	1.07e-05
SB.vs.ST.code.D	DEgroup	1193	Groups of genes>Essential genes>nd	Subtiwiki.func.level3	255	37	9.93e-09	-1.38	1.04e-06	1.07e-05
SB.vs.ST.code.D	DEgroup	1193	Groups of genes>Essential genes>nd>nd	Subtiwiki.func.level4	255	37	9.93e-09	-1.38	1.04e-06	1.07e-05
SB.vs.ST.code.D	DEgroup	1193	Groups of genes>Essential genes>nd>nd>nd	Subtiwiki.func.level5	255	37	9.93e-09	-1.38	1.04e-06	1.07e-05
SB.vs.ST.code.D	DEgroup	1193	EAR riboswitch[processive antitermination]	Subtiwiki.regulon	15	15	1.11e-08	Inf	1.15e-06	1.07e-05
SB.vs.ST.code.D	DEgroup	1193	SinR Regulon[anti-activation]	Subtiwiki.regulon	15	15	1.11e-08	Inf	1.15e-06	1.07e-05
SB.vs.ST.code.D	DEgroup	1193	ComA Regulon[activation]	Subtiwiki.regulon	23	20	1.6e-08	4.01	1.61e-06	2.03e-05
SB.vs.ST.code.U	DEgroup	1150	stringent response[negative regulation]	Subtiwiki.regulon	140	95	1.02e-22	2.5	4.71e-20	1.52e-18
SB.vs.ST.code.U	DEgroup	1150	Lifestyles>Coping with stress>General stress proteins (controlled by SigB)	Subtiwiki.func.level3	157	99	5.45e-20	2.19	2.05e-17	4.56e-16
SB.vs.ST.code.U	DEgroup	1150	Lifestyles>Coping with stress>General stress proteins (controlled by SigB)>nd	Subtiwiki.func.level4	157	99	5.45e-20	2.19	2.05e-17	4.56e-16
SB.vs.ST.code.U	DEgroup	1150	Lifestyles>Coping with stress>General stress proteins (controlled by SigB)>nd>nd	Subtiwiki.func.level5	157	99	5.45e-20	2.19	2.05e-17	4.56e-16
SB.vs.ST.code.U	DEgroup	1150	SigB Regulon[sigma factor]	Subtiwiki.regulon	211	119	4.18e-18	1.8	1.32e-15	3.93e-14
SB.vs.ST.code.U	DEgroup	1150	CodY Regulon[repression]	Subtiwiki.regulon	165	5	4.71e-18	-3.75	1.48e-15	3.93e-14
SB.vs.ST.code.U	DEgroup	1150	Information processing>Protein synthesis, modification and degradation>Translation>Ribosomal proteins	Subtiwiki.func.level4	57	45	2.69e-15	3.28	6.46e-13	1.23e-11
SB.vs.ST.code.U	DEgroup	1150	Information processing>Protein synthesis, modification and degradation>Translation>Ribosomal proteins>nd	Subtiwiki.func.level5	57	45	2.69e-15	3.28	6.46e-13	1.23e-11
SB.vs.ST.code.U	DEgroup	1150	Information processing>Protein synthesis, modification and degradation>Translation	Subtiwiki.func.level3	209	112	8.31e-15	1.63	1.91e-12	5.31e-11
SB.vs.ST.code.U	DEgroup	1150	Metabolism>Nucleotide metabolism>Biosynthesis/ acquisition of nucleotides	Subtiwiki.func.level3	64	48	1.12e-14	2.96	2.54e-12	5.56e-11
SB.vs.ST.code.U	DEgroup	1150	AbrB Regulon[repression]	Subtiwiki.regulon	229	21	2.73e-13	-2.07	5.41e-11	1.14e-09
SB.vs.ST.code.U	DEgroup	1150	Metabolism>Amino acid/ nitrogen metabolism	Subtiwiki.func.level2	276	31	1.37e-12	-1.75	2.46e-10	4.63e-09
SB.vs.ST.code.U	DEgroup	1150	CcpA Regulon[repression]	Subtiwiki.regulon	247	26	2.25e-12	-1.85	3.93e-10	4.63e-09
SB.vs.ST.code.U	DEgroup	1150	PurR Regulon[repression]	Subtiwiki.regulon	24	23	4.51e-12	5.87	7.58e-10	1.96e-08
SB.vs.ST.code.U	DEgroup	1150	Metabolism>Carbon metabolism	Subtiwiki.func.level2	296	36	4.63e-12	-1.62	7.77e-10	1.96e-08
SB.vs.ST.code.U	DEgroup	1150	SigK Regulon[sigma factor]	Subtiwiki.regulon	120	68	8.86e-11	1.77	1.26e-08	1.84e-07
SB.vs.ST.code.U	DEgroup	1150	Lifestyles>Exponential and early post-exponential lifestyles	Subtiwiki.func.level2	195	19	1.02e-10	-1.95	1.44e-08	1.84e-07
SB.vs.ST.code.U	DEgroup	1150	Lifestyles>Exponential and early post-exponential lifestyles>Motility and chemotaxis	Subtiwiki.func.level3	76	1	2.49e-10	-4.94	3.32e-08	4.3e-07
SB.vs.ST.code.U	DEgroup	1150	Lifestyles>Coping with stress	Subtiwiki.func.level2	600	234	1.99e-09	0.81	2.31e-07	3.39e-06
SB.vs.ST.code.U	DEgroup	1150	Metabolism>Carbon metabolism>Utilization of specific carbon sources	Subtiwiki.func.level3	243	31	1.99e-09	-1.52	2.31e-07	3.39e-06
SB.vs.ST.code.U	DEgroup	1150	Metabolism	Subtiwiki.func.level1	1181	262	5.44e-09	-0.669	5.98e-07	1.01e-05
ST.vs.EX.code.D	DEgroup	934	stringent response[negative regulation]	Subtiwiki.regulon	140	110	2.37e-45	3.77	2.63e-42	1.54e-40
ST.vs.EX.code.D	DEgroup	934	Information processing>Protein synthesis, modification and degradation>Translation	Subtiwiki.func.level3	209	134	1.16e-38	2.75	1.04e-35	2.05e-34
ST.vs.EX.code.D	DEgroup	934	Information processing>Protein synthesis, modification and degradation>Translation>Ribosomal proteins	Subtiwiki.func.level4	57	52	3.96e-28	5.19	2.38e-25	7.26e-24
ST.vs.EX.code.D	DEgroup	934	Information processing>Protein synthesis, modification and degradation>Translation>Ribosomal proteins>nd	Subtiwiki.func.level5	57	52	3.96e-28	5.19	2.38e-25	7.26e-24
ST.vs.EX.code.D	DEgroup	934	Lifestyles	Subtiwiki.func.level1	1349	198	1.29e-20	-1.14	5.12e-18	2.67e-16
ST.vs.EX.code.D	DEgroup	934	AbrB Regulon[repression]	Subtiwiki.regulon	229	7	3.37e-18	-3.36	1.07e-15	3.93e-14
ST.vs.EX.code.D	DEgroup	934	Metabolism>Nucleotide metabolism>Biosynthesis/ acquisition of nucleotides	Subtiwiki.func.level3	64	46	1.13e-16	3.15	3.18e-14	7.3e-13
ST.vs.EX.code.D	DEgroup	934	Groups of genes>Essential genes	Subtiwiki.func.level2	255	117	2.26e-16	1.62	6.11e-14	1.13e-12
ST.vs.EX.code.D	DEgroup	934	Groups of genes>Essential genes>nd	Subtiwiki.func.level3	255	117	2.26e-16	1.62	6.11e-14	1.13e-12
ST.vs.EX.code.D	DEgroup	934	Groups of genes>Essential genes>nd>nd	Subtiwiki.func.level4	255	117	2.26e-16	1.62	6.11e-14	1.13e-12
ST.vs.EX.code.D	DEgroup	934	Groups of genes>Essential genes>nd>nd>nd	Subtiwiki.func.level5	255	117	2.26e-16	1.62	6.11e-14	1.13e-12
ST.vs.EX.code.D	DEgroup	934	CcpA Regulon[repression]	Subtiwiki.regulon	247	12	1.22e-15	-2.66	3.04e-13	6.8e-12
ST.vs.EX.code.D	DEgroup	934	Lifestyles>Sporulation	Subtiwiki.func.level2	629	79	5.83e-13	-1.23	1.11e-10	1.62e-09
ST.vs.EX.code.D	DEgroup	934	Lifestyles>Coping with stress>General stress proteins (controlled by SigB)	Subtiwiki.func.level3	157	5	1.51e-12	-3.26	2.71e-10	4.63e-09
ST.vs.EX.code.D	DEgroup	934	Lifestyles>Coping with stress>General stress proteins (controlled by SigB)>nd	Subtiwiki.func.level4	157	5	1.51e-12	-3.26	2.71e-10	4.63e-09
ST.vs.EX.code.D	DEgroup	934	Lifestyles>Coping with stress>General stress proteins (controlled by SigB)>nd>nd	Subtiwiki.func.level5	157	5	1.51e-12	-3.26	2.71e-10	4.63e-09
ST.vs.EX.code.D	DEgroup	934	PurR Regulon[repression]	Subtiwiki.regulon	24	22	1.51e-12	5.22	2.71e-10	4.63e-09
ST.vs.EX.code.D	DEgroup	934	Information processing>Protein synthesis, modification and degradation	Subtiwiki.func.level2	398	151	3.26e-12	1.15	5.57e-10	9.1e-09
ST.vs.EX.code.D	DEgroup	934	Lifestyles>Sporulation>Sporulation proteins	Subtiwiki.func.level3	521	64	2.59e-11	-1.24	3.99e-09	6.17e-08
ST.vs.EX.code.D	DEgroup	934	G-box[termination]	Subtiwiki.regulon	16	16	6.32e-11	Inf	9.24e-09	1.45e-07
ST.vs.EX.code.D	DEgroup	934	SigB Regulon[sigma factor]	Subtiwiki.regulon	211	14	8.13e-11	-2.16	1.17e-08	1.45e-07
ST.vs.EX.code.D	DEgroup	934	Lifestyles>Sporulation>Sporulation proteins>Sporulation proteins/ other	Subtiwiki.func.level4	273	24	2.44e-10	-1.73	3.26e-08	4.3e-07
ST.vs.EX.code.D	DEgroup	934	Lifestyles>Sporulation>Sporulation proteins>Sporulation proteins/ other>nd	Subtiwiki.func.level5	273	24	2.44e-10	-1.73	3.26e-08	4.3e-07
ST.vs.EX.code.D	DEgroup	934	Metabolism>Carbon metabolism	Subtiwiki.func.level2	296	28	3.07e-10	-1.62	4.02e-08	4.3e-07
ST.vs.EX.code.D	DEgroup	934	Metabolism>Carbon metabolism>Utilization of specific carbon sources	Subtiwiki.func.level3	243	20	5.17e-10	-1.83	6.5e-08	9.87e-07
ST.vs.EX.code.D	DEgroup	934	Metabolism>Nucleotide metabolism	Subtiwiki.func.level2	111	55	7.88e-10	1.76	9.68e-08	1.47e-06
ST.vs.EX.code.D	DEgroup	934	Information processing	Subtiwiki.func.level1	998	300	6.26e-09	0.7	6.82e-07	1.01e-05
ST.vs.EX.code.D	DEgroup	934	Information processing>Protein synthesis, modification and degradation>Translation>tRNA modification and maturation	Subtiwiki.func.level4	46	29	7.37e-09	2.54	7.94e-07	1.07e-05
ST.vs.EX.code.D	DEgroup	934	Information processing>Protein synthesis, modification and degradation>Translation>tRNA modification and maturation>nd	Subtiwiki.func.level5	46	29	7.37e-09	2.54	7.94e-07	1.07e-05
ST.vs.EX.code.D	DEgroup	934	Metabolism>Nucleotide metabolism>Biosynthesis/ acquisition of nucleotides>Biosynthesis/ acquisition of purine nucleotides	Subtiwiki.func.level4	28	21	8.38e-09	3.34	8.93e-07	1.07e-05
ST.vs.EX.code.D	DEgroup	934	Metabolism>Nucleotide metabolism>Biosynthesis/ acquisition of nucleotides>Biosynthesis/ acquisition of purine nucleotides>nd	Subtiwiki.func.level5	28	21	8.38e-09	3.34	8.93e-07	1.07e-05
ST.vs.EX.code.U	DEgroup	1140	AbrB Regulon[repression]	Subtiwiki.regulon	229	145	6.02e-30	2.28	4.18e-27	1.13e-25
ST.vs.EX.code.U	DEgroup	1140	Information processing>Protein synthesis, modification and degradation>Translation	Subtiwiki.func.level3	209	6	8.03e-23	-3.84	3.73e-20	8.13e-19
ST.vs.EX.code.U	DEgroup	1140	Lifestyles>Coping with stress>General stress proteins (controlled by SigB)	Subtiwiki.func.level3	157	101	1.41e-21	2.3	5.94e-19	1.64e-17
ST.vs.EX.code.U	DEgroup	1140	Lifestyles>Coping with stress>General stress proteins (controlled by SigB)>nd	Subtiwiki.func.level4	157	101	1.41e-21	2.3	5.94e-19	1.64e-17
ST.vs.EX.code.U	DEgroup	1140	Lifestyles>Coping with stress>General stress proteins (controlled by SigB)>nd>nd	Subtiwiki.func.level5	157	101	1.41e-21	2.3	5.94e-19	1.64e-17
ST.vs.EX.code.U	DEgroup	1140	SigB Regulon[sigma factor]	Subtiwiki.regulon	211	122	3.14e-20	1.91	1.21e-17	2.67e-16
ST.vs.EX.code.U	DEgroup	1140	PhoP Regulon[activation]	Subtiwiki.regulon	58	47	6.25e-17	3.49	1.79e-14	5.56e-13
ST.vs.EX.code.U	DEgroup	1140	stringent response[negative regulation]	Subtiwiki.regulon	140	3	9.53e-17	-4.24	2.69e-14	7.3e-13
ST.vs.EX.code.U	DEgroup	1140	Lifestyles	Subtiwiki.func.level1	1349	495	1.14e-16	0.87	3.19e-14	7.3e-13
ST.vs.EX.code.U	DEgroup	1140	Groups of genes>Essential genes	Subtiwiki.func.level2	255	21	5.95e-16	-2.23	1.53e-13	3.08e-12
ST.vs.EX.code.U	DEgroup	1140	Groups of genes>Essential genes>nd	Subtiwiki.func.level3	255	21	5.95e-16	-2.23	1.53e-13	3.08e-12
ST.vs.EX.code.U	DEgroup	1140	Groups of genes>Essential genes>nd>nd	Subtiwiki.func.level4	255	21	5.95e-16	-2.23	1.53e-13	3.08e-12
ST.vs.EX.code.U	DEgroup	1140	Groups of genes>Essential genes>nd>nd>nd	Subtiwiki.func.level5	255	21	5.95e-16	-2.23	1.53e-13	3.08e-12
ST.vs.EX.code.U	DEgroup	1140	Information processing	Subtiwiki.func.level1	998	194	2.49e-13	-0.911	4.95e-11	1.11e-09
ST.vs.EX.code.U	DEgroup	1140	Lifestyles>Coping with stress>Biosynthesis of antibacterial compounds	Subtiwiki.func.level3	53	40	1.03e-12	3.01	1.88e-10	2.65e-09
ST.vs.EX.code.U	DEgroup	1140	Lifestyles>Coping with stress>Biosynthesis of antibacterial compounds>nd	Subtiwiki.func.level4	53	40	1.03e-12	3.01	1.88e-10	2.65e-09
ST.vs.EX.code.U	DEgroup	1140	Lifestyles>Coping with stress>Biosynthesis of antibacterial compounds>nd>nd	Subtiwiki.func.level5	53	40	1.03e-12	3.01	1.88e-10	2.65e-09
ST.vs.EX.code.U	DEgroup	1140	Metabolism>Additional metabolic pathways>Miscellaneous metabolic pathways>Biosynthesis of antibacterial compounds	Subtiwiki.func.level4	53	40	1.03e-12	3.01	1.88e-10	2.65e-09
ST.vs.EX.code.U	DEgroup	1140	Metabolism>Additional metabolic pathways>Miscellaneous metabolic pathways>Biosynthesis of antibacterial compounds>nd	Subtiwiki.func.level5	53	40	1.03e-12	3.01	1.88e-10	2.65e-09
ST.vs.EX.code.U	DEgroup	1140	Lifestyles>Sporulation>Sporulation proteins>Sporulation proteins/ other	Subtiwiki.func.level4	273	124	5.59e-10	1.17	7e-08	1.22e-06
ST.vs.EX.code.U	DEgroup	1140	Lifestyles>Sporulation>Sporulation proteins>Sporulation proteins/ other>nd	Subtiwiki.func.level5	273	124	5.59e-10	1.17	7e-08	1.22e-06
ST.vs.EX.code.U	DEgroup	1140	Groups of genes>Secreted proteins	Subtiwiki.func.level2	111	62	7.11e-10	1.74	8.79e-08	1.47e-06
ST.vs.EX.code.U	DEgroup	1140	Groups of genes>Secreted proteins>nd	Subtiwiki.func.level3	111	62	7.11e-10	1.74	8.79e-08	1.47e-06
ST.vs.EX.code.U	DEgroup	1140	Groups of genes>Secreted proteins>nd>nd	Subtiwiki.func.level4	111	62	7.11e-10	1.74	8.79e-08	1.47e-06
ST.vs.EX.code.U	DEgroup	1140	Groups of genes>Secreted proteins>nd>nd>nd	Subtiwiki.func.level5	111	62	7.11e-10	1.74	8.79e-08	1.47e-06
ST.vs.EX.code.U	DEgroup	1140	Lifestyles>Coping with stress	Subtiwiki.func.level2	600	233	1.73e-09	0.819	2.02e-07	3.39e-06
ST.vs.EX.code.U	DEgroup	1140	Lifestyles>Sporulation	Subtiwiki.func.level2	629	242	1.97e-09	0.8	2.29e-07	3.39e-06
ST.vs.EX.code.U	DEgroup	1140	Xpf Regulon[sigma factor]	Subtiwiki.regulon	26	22	3.25e-09	3.83	3.67e-07	5.77e-06
TP.vs.BS.code.D	DEgroup	199	PhoP Regulon[activation]	Subtiwiki.regulon	58	20	1.03e-12	3.48	1.89e-10	3.54e-09
TP.vs.BS.code.D	DEgroup	199	Zur Regulon[repression]	Subtiwiki.regulon	9	9	1.47e-12	Inf	2.64e-10	4.63e-09
TP.vs.BS.code.D	DEgroup	199	Cellular processes>Cell envelope and cell division>Cell wall synthesis>Biosynthesis of teichuronic acid	Subtiwiki.func.level4	8	8	3.1e-11	Inf	4.72e-09	6.17e-08
TP.vs.BS.code.D	DEgroup	199	Cellular processes>Cell envelope and cell division>Cell wall synthesis>Biosynthesis of teichuronic acid>nd	Subtiwiki.func.level5	8	8	3.1e-11	Inf	4.72e-09	6.17e-08
TP.vs.BS.code.D	DEgroup	199	Metabolism>Additional metabolic pathways>Biosynthesis of cell wall components>Biosynthesis of teichuronic acid	Subtiwiki.func.level4	8	8	3.1e-11	Inf	4.72e-09	6.17e-08
TP.vs.BS.code.D	DEgroup	199	Metabolism>Additional metabolic pathways>Biosynthesis of cell wall components>Biosynthesis of teichuronic acid>nd	Subtiwiki.func.level5	8	8	3.1e-11	Inf	4.72e-09	6.17e-08
TP.vs.BS.code.D	DEgroup	199	Metabolism>Additional metabolic pathways>Phosphate metabolism	Subtiwiki.func.level3	19	11	1.74e-10	4.8	2.38e-08	4.3e-07
TP.vs.BS.code.D	DEgroup	199	Metabolism>Additional metabolic pathways>Phosphate metabolism>nd	Subtiwiki.func.level4	19	11	1.74e-10	4.8	2.38e-08	4.3e-07
TP.vs.BS.code.D	DEgroup	199	Metabolism>Additional metabolic pathways>Phosphate metabolism>nd>nd	Subtiwiki.func.level5	19	11	1.74e-10	4.8	2.38e-08	4.3e-07
TP.vs.BS.code.D	DEgroup	199	YtrA Regulon[repression]	Subtiwiki.regulon	9	8	2.67e-10	7.32	3.54e-08	4.3e-07
TP.vs.BS.code.D	DEgroup	199	Lifestyles>Coping with stress>Cold stress proteins	Subtiwiki.func.level3	16	10	4.29e-10	5.07	5.46e-08	7.34e-07
TP.vs.BS.code.D	DEgroup	199	Lifestyles>Coping with stress>Cold stress proteins>nd	Subtiwiki.func.level4	16	10	4.29e-10	5.07	5.46e-08	7.34e-07
TP.vs.BS.code.D	DEgroup	199	Lifestyles>Coping with stress>Cold stress proteins>nd>nd	Subtiwiki.func.level5	16	10	4.29e-10	5.07	5.46e-08	7.34e-07
TP.vs.BS.code.D	DEgroup	199	Metabolism>Additional metabolic pathways	Subtiwiki.func.level2	372	45	7.4e-09	1.65	7.96e-07	1.07e-05
TP.vs.BS.code.D	DEgroup	199	AbrB Regulon[repression]	Subtiwiki.regulon	229	33	1.09e-08	1.88	1.14e-06	1.07e-05
TP.vs.BS.code.U	DEgroup	105	Metabolism>Amino acid/ nitrogen metabolism>Biosynthesis/ acquisition of amino acids>Biosynthesis/ acquisition of methionine/ S-adenosylmethionine	Subtiwiki.func.level4	20	11	3.08e-13	5.66	6.05e-11	1.14e-09
TP.vs.BS.code.U	DEgroup	105	Metabolism>Amino acid/ nitrogen metabolism>Biosynthesis/ acquisition of amino acids>Biosynthesis/ acquisition of methionine/ S-adenosylmethionine>nd	Subtiwiki.func.level5	20	11	3.08e-13	5.66	6.05e-11	1.14e-09
TP.vs.BS.code.U	DEgroup	105	Metabolism>Amino acid/ nitrogen metabolism	Subtiwiki.func.level2	276	28	1.38e-10	2.43	1.9e-08	4.3e-07
TP.vs.BS.code.U	DEgroup	105	S-box[termination]	Subtiwiki.regulon	19	9	2.93e-10	5.19	3.85e-08	4.3e-07
TP.vs.BS.code.U	DEgroup	105	Metabolism>Amino acid/ nitrogen metabolism>Biosynthesis/ acquisition of amino acids	Subtiwiki.func.level3	162	20	3.17e-09	2.65	3.58e-07	5.77e-06
TP.vs.EX.code.D	DEgroup	404	SigK Regulon[sigma factor]	Subtiwiki.regulon	120	65	4.3e-35	3.64	3.52e-32	1.18e-30
TP.vs.EX.code.D	DEgroup	404	GerE Regulon[activation]	Subtiwiki.regulon	49	39	6.55e-31	5.27	4.7e-28	1.16e-26
TP.vs.EX.code.D	DEgroup	404	AbrB Regulon[repression]	Subtiwiki.regulon	229	82	5.99e-28	2.59	3.56e-25	7.47e-23
TP.vs.EX.code.D	DEgroup	404	Metabolism>Additional metabolic pathways>Miscellaneous metabolic pathways	Subtiwiki.func.level3	84	42	5.15e-21	3.31	2.09e-18	5.62e-17
TP.vs.EX.code.D	DEgroup	404	Lifestyles>Coping with stress>Biosynthesis of antibacterial compounds	Subtiwiki.func.level3	53	31	2.17e-18	3.76	7.02e-16	1.1e-14
TP.vs.EX.code.D	DEgroup	404	Lifestyles>Coping with stress>Biosynthesis of antibacterial compounds>nd	Subtiwiki.func.level4	53	31	2.17e-18	3.76	7.02e-16	1.1e-14
TP.vs.EX.code.D	DEgroup	404	Lifestyles>Coping with stress>Biosynthesis of antibacterial compounds>nd>nd	Subtiwiki.func.level5	53	31	2.17e-18	3.76	7.02e-16	1.1e-14
TP.vs.EX.code.D	DEgroup	404	Metabolism>Additional metabolic pathways>Miscellaneous metabolic pathways>Biosynthesis of antibacterial compounds	Subtiwiki.func.level4	53	31	2.17e-18	3.76	7.02e-16	1.1e-14
TP.vs.EX.code.D	DEgroup	404	Metabolism>Additional metabolic pathways>Miscellaneous metabolic pathways>Biosynthesis of antibacterial compounds>nd	Subtiwiki.func.level5	53	31	2.17e-18	3.76	7.02e-16	1.1e-14
TP.vs.EX.code.D	DEgroup	404	Lifestyles>Sporulation>Sporulation proteins>Spore coat proteins	Subtiwiki.func.level4	76	28	2.34e-10	2.47	3.14e-08	4.3e-07
TP.vs.EX.code.D	DEgroup	404	Lifestyles>Sporulation>Sporulation proteins	Subtiwiki.func.level3	521	96	3.42e-10	1.23	4.43e-08	4.3e-07
TP.vs.EX.code.D	DEgroup	404	Lifestyles	Subtiwiki.func.level1	1349	192	7.67e-10	0.949	9.43e-08	1.47e-06
TP.vs.EX.code.D	DEgroup	404	Groups of genes>Essential genes	Subtiwiki.func.level2	255	2	8.9e-10	-3.91	1.08e-07	1.66e-06
TP.vs.EX.code.D	DEgroup	404	Groups of genes>Essential genes>nd	Subtiwiki.func.level3	255	2	8.9e-10	-3.91	1.08e-07	1.66e-06
TP.vs.EX.code.D	DEgroup	404	Groups of genes>Essential genes>nd>nd	Subtiwiki.func.level4	255	2	8.9e-10	-3.91	1.08e-07	1.66e-06
TP.vs.EX.code.D	DEgroup	404	Groups of genes>Essential genes>nd>nd>nd	Subtiwiki.func.level5	255	2	8.9e-10	-3.91	1.08e-07	1.66e-06
TP.vs.EX.code.D	DEgroup	404	Zur Regulon[repression]	Subtiwiki.regulon	9	9	9.47e-10	Inf	1.15e-07	1.66e-06
TP.vs.EX.code.D	DEgroup	404	Information processing	Subtiwiki.func.level1	998	53	1.94e-09	-1.22	2.25e-07	3.39e-06
TP.vs.EX.code.D	DEgroup	404	CodY Regulon[repression]	Subtiwiki.regulon	165	41	1.55e-08	1.67	1.56e-06	2.03e-05
TP.vs.EX.code.U	DEgroup	283	Lifestyles>Coping with stress>General stress proteins (controlled by SigB)	Subtiwiki.func.level3	157	100	6.85e-82	5.14	1.9e-78	3.38e-77
TP.vs.EX.code.U	DEgroup	283	Lifestyles>Coping with stress>General stress proteins (controlled by SigB)>nd	Subtiwiki.func.level4	157	100	6.85e-82	5.14	1.9e-78	3.38e-77
TP.vs.EX.code.U	DEgroup	283	Lifestyles>Coping with stress>General stress proteins (controlled by SigB)>nd>nd	Subtiwiki.func.level5	157	100	6.85e-82	5.14	1.9e-78	3.38e-77
TP.vs.EX.code.U	DEgroup	283	SigB Regulon[sigma factor]	Subtiwiki.regulon	211	107	2.07e-73	4.41	4.34e-70	2.11e-68
TP.vs.EX.code.U	DEgroup	283	Lifestyles>Coping with stress	Subtiwiki.func.level2	600	116	6.27e-29	2.23	3.99e-26	1.07e-24
TP.vs.EX.code.U	DEgroup	283	Lifestyles	Subtiwiki.func.level1	1349	155	2.44e-14	1.37	5.36e-12	1.13e-10
TP.vs.EX.code.U	DEgroup	283	Lifestyles>Coping with stress>Resistance against oxidative and electrophile stress	Subtiwiki.func.level3	99	28	5.43e-11	2.5	8.01e-09	1.24e-07
TP.vs.EX.code.U	DEgroup	283	Lifestyles>Coping with stress>Resistance against oxidative and electrophile stress>nd	Subtiwiki.func.level4	99	28	5.43e-11	2.5	8.01e-09	1.24e-07
TP.vs.EX.code.U	DEgroup	283	Lifestyles>Coping with stress>Resistance against oxidative and electrophile stress>nd>nd	Subtiwiki.func.level5	99	28	5.43e-11	2.5	8.01e-09	1.24e-07
TP.vs.EX.code.U	DEgroup	283	SigA Regulon[sigma factor]	Subtiwiki.regulon	1077	32	8.21e-11	-1.6	1.18e-08	1.45e-07
TP.vs.EX.code.U	DEgroup	283	Metabolism	Subtiwiki.func.level1	1181	42	6.07e-09	-1.33	6.63e-07	1.01e-05
TP.vs.MC.code.D	DEgroup	1136	Lifestyles>Sporulation>Sporulation proteins	Subtiwiki.func.level3	521	456	2.82e-208	4.86	1.01e-203	2.39e-201
TP.vs.MC.code.D	DEgroup	1136	Lifestyles>Sporulation	Subtiwiki.func.level2	629	509	1.02e-203	4.23	2.32e-199	1.97e-198
TP.vs.MC.code.D	DEgroup	1136	Lifestyles>Sporulation>Sporulation proteins>Sporulation proteins/ other	Subtiwiki.func.level4	273	241	5.49e-104	4.59	2.18e-100	1.45e-97
TP.vs.MC.code.D	DEgroup	1136	Lifestyles>Sporulation>Sporulation proteins>Sporulation proteins/ other>nd	Subtiwiki.func.level5	273	241	5.49e-104	4.59	2.18e-100	1.45e-97
TP.vs.MC.code.D	DEgroup	1136	Lifestyles	Subtiwiki.func.level1	1349	640	8.46e-80	1.99	2.16e-76	8.71e-74
TP.vs.MC.code.D	DEgroup	1136	SigE Regulon[sigma factor]	Subtiwiki.regulon	221	190	1.73e-76	4.21	3.97e-73	3.87e-71
TP.vs.MC.code.D	DEgroup	1136	Lifestyles>Sporulation>Sporulation proteins>Newly identified sporulation proteins (based on transcription profiling)	Subtiwiki.func.level4	152	129	5.58e-50	4	7.34e-47	2.1e-45
TP.vs.MC.code.D	DEgroup	1136	Lifestyles>Sporulation>Sporulation proteins>Newly identified sporulation proteins (based on transcription profiling)>nd	Subtiwiki.func.level5	152	129	5.58e-50	4	7.34e-47	2.1e-45
TP.vs.MC.code.D	DEgroup	1136	SigG Regulon[sigma factor]	Subtiwiki.regulon	135	116	4.56e-46	4.1	5.13e-43	2.53e-41
TP.vs.MC.code.D	DEgroup	1136	SigK Regulon[sigma factor]	Subtiwiki.regulon	120	101	2.01e-38	3.88	1.77e-35	2.88e-33
TP.vs.MC.code.D	DEgroup	1136	SigF Regulon[sigma factor]	Subtiwiki.regulon	107	86	7.77e-30	3.48	5.34e-27	1.13e-25
TP.vs.MC.code.D	DEgroup	1136	Lifestyles>Sporulation>Sporulation proteins>Spore coat proteins	Subtiwiki.func.level4	76	68	1.51e-29	4.52	1.01e-26	2.12e-25
TP.vs.MC.code.D	DEgroup	1136	Groups of genes>Essential genes	Subtiwiki.func.level2	255	6	2.33e-29	-4.15	1.52e-26	2.19e-25
TP.vs.MC.code.D	DEgroup	1136	Groups of genes>Essential genes>nd	Subtiwiki.func.level3	255	6	2.33e-29	-4.15	1.52e-26	2.19e-25
TP.vs.MC.code.D	DEgroup	1136	Groups of genes>Essential genes>nd>nd	Subtiwiki.func.level4	255	6	2.33e-29	-4.15	1.52e-26	2.19e-25
TP.vs.MC.code.D	DEgroup	1136	Groups of genes>Essential genes>nd>nd>nd	Subtiwiki.func.level5	255	6	2.33e-29	-4.15	1.52e-26	2.19e-25
TP.vs.MC.code.D	DEgroup	1136	Information processing	Subtiwiki.func.level1	998	157	8.69e-26	-1.35	4.8e-23	4.22e-21
TP.vs.MC.code.D	DEgroup	1136	Information processing>Protein synthesis, modification and degradation>Translation	Subtiwiki.func.level3	209	8	1.46e-20	-3.4	5.76e-18	2.67e-16
TP.vs.MC.code.D	DEgroup	1136	GerE Regulon[activation]	Subtiwiki.regulon	49	43	2.77e-18	4.24	8.86e-16	3.93e-14
TP.vs.MC.code.D	DEgroup	1136	Lifestyles>Sporulation>Germination	Subtiwiki.func.level3	41	37	8.68e-17	4.6	2.46e-14	6.46e-13
TP.vs.MC.code.D	DEgroup	1136	GerE Regulon[repression]	Subtiwiki.regulon	27	27	1.15e-15	Inf	2.87e-13	6.8e-12
TP.vs.MC.code.D	DEgroup	1136	stringent response[negative regulation]	Subtiwiki.regulon	140	4	2.56e-15	-3.8	6.16e-13	1.23e-11
TP.vs.MC.code.D	DEgroup	1136	Lifestyles>Sporulation>Sporulation proteins>Spore coat proteins>Not yet assigned	Subtiwiki.func.level5	36	32	3.16e-14	4.39	6.86e-12	1.13e-10
TP.vs.MC.code.D	DEgroup	1136	CcpA Regulon[repression]	Subtiwiki.regulon	247	122	3.36e-13	1.41	6.58e-11	1.14e-09
TP.vs.MC.code.D	DEgroup	1136	Lifestyles>Sporulation>Germination>Additional germination proteins	Subtiwiki.func.level4	31	28	5.63e-13	4.6	1.07e-10	1.62e-09
TP.vs.MC.code.D	DEgroup	1136	Lifestyles>Sporulation>Germination>Additional germination proteins>nd	Subtiwiki.func.level5	31	28	5.63e-13	4.6	1.07e-10	1.62e-09
TP.vs.MC.code.D	DEgroup	1136	SpoIIID Regulon[activation]	Subtiwiki.regulon	22	22	6.96e-13	Inf	1.31e-10	1.89e-09
TP.vs.MC.code.D	DEgroup	1136	Information processing>Protein synthesis, modification and degradation	Subtiwiki.func.level2	398	58	2.21e-11	-1.31	3.44e-09	6.17e-08
TP.vs.MC.code.D	DEgroup	1136	Lifestyles>Exponential and early post-exponential lifestyles	Subtiwiki.func.level2	195	18	4.85e-11	-2.02	7.2e-09	1.17e-07
TP.vs.MC.code.D	DEgroup	1136	Metabolism>Additional metabolic pathways>Biosynthesis of cofactors	Subtiwiki.func.level3	115	5	5.69e-11	-3.16	8.37e-09	1.45e-07
TP.vs.MC.code.D	DEgroup	1136	PhoP Regulon[activation]	Subtiwiki.regulon	58	39	5.7e-10	2.43	7.13e-08	1.44e-06
TP.vs.MC.code.D	DEgroup	1136	SpoIIID Regulon[repression]	Subtiwiki.regulon	42	31	9.41e-10	2.88	1.14e-07	1.66e-06
TP.vs.MC.code.D	DEgroup	1136	Information processing>Regulation of gene expression>Transcription factors and their control	Subtiwiki.func.level3	347	53	4.88e-09	-1.21	5.4e-07	1.01e-05
TP.vs.MC.code.D	DEgroup	1136	Groups of genes	Subtiwiki.func.level1	2275	559	6.68e-09	-0.591	7.24e-07	1.01e-05
TP.vs.MC.code.U	DEgroup	771	Lifestyles>Sporulation>Sporulation proteins	Subtiwiki.func.level3	521	2	1.75e-48	-6.19	2.22e-45	6.55e-44
TP.vs.MC.code.U	DEgroup	771	Lifestyles>Sporulation	Subtiwiki.func.level2	629	18	2.23e-39	-3.27	2.08e-36	9.61e-35
TP.vs.MC.code.U	DEgroup	771	Information processing>Protein synthesis, modification and degradation>Translation>Ribosomal proteins	Subtiwiki.func.level4	57	52	1.73e-32	5.55	1.33e-29	8.53e-28
TP.vs.MC.code.U	DEgroup	771	Information processing>Protein synthesis, modification and degradation>Translation>Ribosomal proteins>nd	Subtiwiki.func.level5	57	52	1.73e-32	5.55	1.33e-29	8.53e-28
TP.vs.MC.code.U	DEgroup	771	stringent response[negative regulation]	Subtiwiki.regulon	140	88	4.65e-31	2.99	3.38e-28	1.16e-26
TP.vs.MC.code.U	DEgroup	771	SigD Regulon[sigma factor]	Subtiwiki.regulon	117	76	2.93e-28	3.1	1.77e-25	7.26e-24
TP.vs.MC.code.U	DEgroup	771	Lifestyles>Exponential and early post-exponential lifestyles>Motility and chemotaxis	Subtiwiki.func.level3	76	56	2.58e-25	3.66	1.39e-22	6.37e-21
TP.vs.MC.code.U	DEgroup	771	Lifestyles>Sporulation>Sporulation proteins>Sporulation proteins/ other	Subtiwiki.func.level4	273	2	2.56e-23	-5.12	1.25e-20	3.06e-19
TP.vs.MC.code.U	DEgroup	771	Lifestyles>Sporulation>Sporulation proteins>Sporulation proteins/ other>nd	Subtiwiki.func.level5	273	2	2.56e-23	-5.12	1.25e-20	3.06e-19
TP.vs.MC.code.U	DEgroup	771	SwrA Regulon[activation]	Subtiwiki.regulon	32	31	8.81e-22	7.1	3.77e-19	1.64e-17
TP.vs.MC.code.U	DEgroup	771	Lifestyles>Exponential and early post-exponential lifestyles>Motility and chemotaxis>Flagellar proteins	Subtiwiki.func.level4	37	34	9.12e-22	5.64	3.9e-19	1.64e-17
TP.vs.MC.code.U	DEgroup	771	Lifestyles>Exponential and early post-exponential lifestyles>Motility and chemotaxis>Flagellar proteins>nd	Subtiwiki.func.level5	37	34	9.12e-22	5.64	3.9e-19	1.64e-17
TP.vs.MC.code.U	DEgroup	771	Information processing>Protein synthesis, modification and degradation>Translation	Subtiwiki.func.level3	209	99	1.35e-21	2.07	5.72e-19	1.64e-17
TP.vs.MC.code.U	DEgroup	771	DegU Regulon[repression]	Subtiwiki.regulon	36	33	4.53e-21	5.6	1.85e-18	4.51e-17
TP.vs.MC.code.U	DEgroup	771	Spo0A Regulon[repression]	Subtiwiki.regulon	79	52	5.68e-20	3.11	2.13e-17	4.56e-16
TP.vs.MC.code.U	DEgroup	771	SigE Regulon[sigma factor]	Subtiwiki.regulon	221	1	1.09e-19	-5.8	4.03e-17	1.18e-15
TP.vs.MC.code.U	DEgroup	771	Metabolism>Nucleotide metabolism>Biosynthesis/ acquisition of nucleotides	Subtiwiki.func.level3	64	43	3.32e-17	3.18	9.7e-15	2.54e-13
TP.vs.MC.code.U	DEgroup	771	DegU Regulon[regulation]	Subtiwiki.regulon	24	23	4.6e-16	6.64	1.2e-13	2.17e-12
TP.vs.MC.code.U	DEgroup	771	Lifestyles>Sporulation>Sporulation proteins>Newly identified sporulation proteins (based on transcription profiling)	Subtiwiki.func.level4	152	0	7.64e-15	-Inf	1.76e-12	5.31e-11
TP.vs.MC.code.U	DEgroup	771	Lifestyles>Sporulation>Sporulation proteins>Newly identified sporulation proteins (based on transcription profiling)>nd	Subtiwiki.func.level5	152	0	7.64e-15	-Inf	1.76e-12	5.31e-11
TP.vs.MC.code.U	DEgroup	771	Lifestyles	Subtiwiki.func.level1	1349	173	1.25e-13	-0.966	2.57e-11	4.5e-10
TP.vs.MC.code.U	DEgroup	771	CcpA Regulon[repression]	Subtiwiki.regulon	247	10	1.22e-12	-2.58	2.21e-10	4.63e-09
TP.vs.MC.code.U	DEgroup	771	Groups of genes>Essential genes	Subtiwiki.func.level2	255	95	2.72e-12	1.44	4.69e-10	9.1e-09
TP.vs.MC.code.U	DEgroup	771	Groups of genes>Essential genes>nd	Subtiwiki.func.level3	255	95	2.72e-12	1.44	4.69e-10	9.1e-09
TP.vs.MC.code.U	DEgroup	771	Groups of genes>Essential genes>nd>nd	Subtiwiki.func.level4	255	95	2.72e-12	1.44	4.69e-10	9.1e-09
TP.vs.MC.code.U	DEgroup	771	Groups of genes>Essential genes>nd>nd>nd	Subtiwiki.func.level5	255	95	2.72e-12	1.44	4.69e-10	9.1e-09
TP.vs.MC.code.U	DEgroup	771	SigK Regulon[sigma factor]	Subtiwiki.regulon	120	0	8.65e-12	-Inf	1.41e-09	2.62e-08
TP.vs.MC.code.U	DEgroup	771	Metabolism>Nucleotide metabolism	Subtiwiki.func.level2	111	52	1.62e-11	1.97	2.56e-09	5.69e-08
TP.vs.MC.code.U	DEgroup	771	PurR Regulon[repression]	Subtiwiki.regulon	24	20	1.73e-11	4.44	2.72e-09	6.17e-08
TP.vs.MC.code.U	DEgroup	771	Metabolism>Carbon metabolism>Utilization of specific carbon sources	Subtiwiki.func.level3	243	12	6.71e-11	-2.27	9.76e-09	1.45e-07
TP.vs.MC.code.U	DEgroup	771	Information processing>Protein synthesis, modification and degradation	Subtiwiki.func.level2	398	127	1.17e-10	1.12	1.63e-08	1.84e-07
TP.vs.MC.code.U	DEgroup	771	SigB Regulon[sigma factor]	Subtiwiki.regulon	211	9	1.27e-10	-2.48	1.77e-08	4.3e-07
TP.vs.MC.code.U	DEgroup	771	Groups of genes>Universally conserved proteins	Subtiwiki.func.level2	28	21	2e-10	3.7	2.7e-08	4.3e-07
TP.vs.MC.code.U	DEgroup	771	Groups of genes>Universally conserved proteins>nd	Subtiwiki.func.level3	28	21	2e-10	3.7	2.7e-08	4.3e-07
TP.vs.MC.code.U	DEgroup	771	Groups of genes>Universally conserved proteins>nd>nd	Subtiwiki.func.level4	28	21	2e-10	3.7	2.7e-08	4.3e-07
TP.vs.MC.code.U	DEgroup	771	Groups of genes>Universally conserved proteins>nd>nd>nd	Subtiwiki.func.level5	28	21	2e-10	3.7	2.7e-08	4.3e-07
TP.vs.MC.code.U	DEgroup	771	G-box[termination]	Subtiwiki.regulon	16	15	2e-10	6.01	2.71e-08	4.3e-07
TP.vs.MC.code.U	DEgroup	771	SigG Regulon[sigma factor]	Subtiwiki.regulon	135	2	2.04e-10	-4.03	2.76e-08	4.3e-07
TP.vs.MC.code.U	DEgroup	771	Metabolism>Amino acid/ nitrogen metabolism>Biosynthesis/ acquisition of amino acids	Subtiwiki.func.level3	162	65	2.74e-10	1.58	3.62e-08	4.3e-07
TP.vs.MC.code.U	DEgroup	771	BirA Regulon[repression]	Subtiwiki.regulon	12	12	2.26e-09	Inf	2.6e-07	5.77e-06
TP.vs.MC.code.U	DEgroup	771	Metabolism>Nucleotide metabolism>Biosynthesis/ acquisition of nucleotides>Biosynthesis/ acquisition of purine nucleotides	Subtiwiki.func.level4	28	20	2.3e-09	3.43	2.65e-07	5.77e-06
TP.vs.MC.code.U	DEgroup	771	Metabolism>Nucleotide metabolism>Biosynthesis/ acquisition of nucleotides>Biosynthesis/ acquisition of purine nucleotides>nd	Subtiwiki.func.level5	28	20	2.3e-09	3.43	2.65e-07	5.77e-06
TP.vs.MC.code.U	DEgroup	771	SigF Regulon[sigma factor]	Subtiwiki.regulon	107	1	4.95e-09	-4.69	5.46e-07	1.01e-05
TP.vs.MC.code.U	DEgroup	771	Lifestyles>Exponential and early post-exponential lifestyles	Subtiwiki.func.level2	195	71	6.3e-09	1.36	6.86e-07	1.01e-05
TP.vs.ST.code.D	DEgroup	1306	AbrB Regulon[repression]	Subtiwiki.regulon	229	159	4.03e-32	2.39	3.05e-29	2.11e-27
TP.vs.ST.code.D	DEgroup	1306	Lifestyles>Sporulation	Subtiwiki.func.level2	629	327	1.38e-28	1.42	8.54e-26	2.77e-24
TP.vs.ST.code.D	DEgroup	1306	Lifestyles>Sporulation>Sporulation proteins	Subtiwiki.func.level3	521	281	1.56e-27	1.5	9.23e-25	7.47e-23
TP.vs.ST.code.D	DEgroup	1306	Information processing>Protein synthesis, modification and degradation>Translation	Subtiwiki.func.level3	209	9	1.25e-24	-3.51	6.47e-22	2.4e-20
TP.vs.ST.code.D	DEgroup	1306	CcpA Regulon[repression]	Subtiwiki.regulon	247	155	9.44e-24	1.94	4.72e-21	3.06e-19
TP.vs.ST.code.D	DEgroup	1306	stringent response[negative regulation]	Subtiwiki.regulon	140	2	1.87e-21	-5.12	7.81e-19	2.08e-17
TP.vs.ST.code.D	DEgroup	1306	Lifestyles>Sporulation>Sporulation proteins>Sporulation proteins/ other	Subtiwiki.func.level4	273	158	4.33e-19	1.64	1.5e-16	3.13e-15
TP.vs.ST.code.D	DEgroup	1306	Lifestyles>Sporulation>Sporulation proteins>Sporulation proteins/ other>nd	Subtiwiki.func.level5	273	158	4.33e-19	1.64	1.5e-16	3.13e-15
TP.vs.ST.code.D	DEgroup	1306	Groups of genes>Essential genes	Subtiwiki.func.level2	255	24	7.21e-19	-2.31	2.46e-16	5.26e-15
TP.vs.ST.code.D	DEgroup	1306	Groups of genes>Essential genes>nd	Subtiwiki.func.level3	255	24	7.21e-19	-2.31	2.46e-16	5.26e-15
TP.vs.ST.code.D	DEgroup	1306	Groups of genes>Essential genes>nd>nd	Subtiwiki.func.level4	255	24	7.21e-19	-2.31	2.46e-16	5.26e-15
TP.vs.ST.code.D	DEgroup	1306	Groups of genes>Essential genes>nd>nd>nd	Subtiwiki.func.level5	255	24	7.21e-19	-2.31	2.46e-16	5.26e-15
TP.vs.ST.code.D	DEgroup	1306	SigE Regulon[sigma factor]	Subtiwiki.regulon	221	134	9.41e-19	1.79	3.16e-16	1.1e-14
TP.vs.ST.code.D	DEgroup	1306	PhoP Regulon[activation]	Subtiwiki.regulon	58	51	1.3e-18	3.98	4.32e-16	1.1e-14
TP.vs.ST.code.D	DEgroup	1306	Metabolism>Carbon metabolism>Utilization of specific carbon sources	Subtiwiki.func.level3	243	142	1.07e-17	1.66	3.26e-15	9.38e-14
TP.vs.ST.code.D	DEgroup	1306	Metabolism>Carbon metabolism	Subtiwiki.func.level2	296	161	6.44e-16	1.43	1.65e-13	3.18e-12
TP.vs.ST.code.D	DEgroup	1306	Lifestyles	Subtiwiki.func.level1	1349	551	1.15e-15	0.815	2.86e-13	6.8e-12
TP.vs.ST.code.D	DEgroup	1306	Metabolism>Additional metabolic pathways>Miscellaneous metabolic pathways	Subtiwiki.func.level3	84	61	3.15e-14	2.52	6.84e-12	1.13e-10
TP.vs.ST.code.D	DEgroup	1306	Lifestyles>Coping with stress>Biosynthesis of antibacterial compounds	Subtiwiki.func.level3	53	42	2.35e-12	3.03	4.08e-10	9.1e-09
TP.vs.ST.code.D	DEgroup	1306	Lifestyles>Coping with stress>Biosynthesis of antibacterial compounds>nd	Subtiwiki.func.level4	53	42	2.35e-12	3.03	4.08e-10	9.1e-09
TP.vs.ST.code.D	DEgroup	1306	Lifestyles>Coping with stress>Biosynthesis of antibacterial compounds>nd>nd	Subtiwiki.func.level5	53	42	2.35e-12	3.03	4.08e-10	9.1e-09
TP.vs.ST.code.D	DEgroup	1306	Metabolism>Additional metabolic pathways>Miscellaneous metabolic pathways>Biosynthesis of antibacterial compounds	Subtiwiki.func.level4	53	42	2.35e-12	3.03	4.08e-10	9.1e-09
TP.vs.ST.code.D	DEgroup	1306	Metabolism>Additional metabolic pathways>Miscellaneous metabolic pathways>Biosynthesis of antibacterial compounds>nd	Subtiwiki.func.level5	53	42	2.35e-12	3.03	4.08e-10	9.1e-09
TP.vs.ST.code.D	DEgroup	1306	Information processing	Subtiwiki.func.level1	998	235	2.56e-12	-0.828	4.43e-10	9.1e-09
TP.vs.ST.code.D	DEgroup	1306	SigL Regulon[sigma factor]	Subtiwiki.regulon	23	23	4.92e-12	Inf	8.25e-10	1.96e-08
TP.vs.ST.code.D	DEgroup	1306	CodY Regulon[repression]	Subtiwiki.regulon	165	95	1.25e-11	1.57	2e-09	4.07e-08
TP.vs.ST.code.D	DEgroup	1306	SigK Regulon[sigma factor]	Subtiwiki.regulon	120	73	1.2e-10	1.75	1.67e-08	1.84e-07
TP.vs.ST.code.D	DEgroup	1306	Xpf Regulon[sigma factor]	Subtiwiki.regulon	26	24	2.46e-10	4.67	3.28e-08	4.3e-07
TP.vs.ST.code.D	DEgroup	1306	GerE Regulon[activation]	Subtiwiki.regulon	49	37	6.1e-10	2.72	7.61e-08	1.47e-06
TP.vs.ST.code.D	DEgroup	1306	Spo0A Regulon[activation]	Subtiwiki.regulon	62	43	2.86e-09	2.28	3.26e-07	5.77e-06
TP.vs.ST.code.D	DEgroup	1306	Metabolism	Subtiwiki.func.level1	1181	464	3.12e-09	0.624	3.53e-07	5.77e-06
TP.vs.ST.code.D	DEgroup	1306	Information processing>Protein synthesis, modification and degradation	Subtiwiki.func.level2	398	79	5.22e-09	-1.04	5.75e-07	1.01e-05
TP.vs.ST.code.D	DEgroup	1306	Prophages and mobile genetic elements>Prophages>PBSX prophage	Subtiwiki.func.level3	40	31	5.3e-09	2.87	5.84e-07	1.01e-05
TP.vs.ST.code.D	DEgroup	1306	Prophages and mobile genetic elements>Prophages>PBSX prophage>nd	Subtiwiki.func.level4	40	31	5.3e-09	2.87	5.84e-07	1.01e-05
TP.vs.ST.code.D	DEgroup	1306	Prophages and mobile genetic elements>Prophages>PBSX prophage>nd>nd	Subtiwiki.func.level5	40	31	5.3e-09	2.87	5.84e-07	1.01e-05
TP.vs.ST.code.D	DEgroup	1306	Information processing>Regulation of gene expression>Quorum sensing	Subtiwiki.func.level3	20	19	6.47e-09	5.33	7.03e-07	1.01e-05
TP.vs.ST.code.D	DEgroup	1306	Information processing>Regulation of gene expression>Quorum sensing>nd	Subtiwiki.func.level4	20	19	6.47e-09	5.33	7.03e-07	1.01e-05
TP.vs.ST.code.D	DEgroup	1306	Information processing>Regulation of gene expression>Quorum sensing>nd>nd	Subtiwiki.func.level5	20	19	6.47e-09	5.33	7.03e-07	1.01e-05
TP.vs.ST.code.D	DEgroup	1306	Lifestyles>Sporulation>Sporulation proteins>Spore coat proteins	Subtiwiki.func.level4	76	49	8.18e-09	1.96	8.74e-07	1.07e-05
TP.vs.ST.code.U	DEgroup	1127	stringent response[negative regulation]	Subtiwiki.regulon	140	112	9.32e-39	3.5	8.42e-36	2.05e-34
TP.vs.ST.code.U	DEgroup	1127	Information processing>Protein synthesis, modification and degradation>Translation	Subtiwiki.func.level3	209	138	5.88e-32	2.47	4.42e-29	2.11e-27
TP.vs.ST.code.U	DEgroup	1127	AbrB Regulon[repression]	Subtiwiki.regulon	229	8	4.79e-23	-3.53	2.27e-20	4.06e-19
TP.vs.ST.code.U	DEgroup	1127	Information processing>Protein synthesis, modification and degradation>Translation>Ribosomal proteins	Subtiwiki.func.level4	57	51	1.53e-22	4.51	6.92e-20	1.52e-18
TP.vs.ST.code.U	DEgroup	1127	Information processing>Protein synthesis, modification and degradation>Translation>Ribosomal proteins>nd	Subtiwiki.func.level5	57	51	1.53e-22	4.51	6.92e-20	1.52e-18
TP.vs.ST.code.U	DEgroup	1127	Lifestyles>Sporulation>Sporulation proteins	Subtiwiki.func.level3	521	70	4.4e-17	-1.47	1.27e-14	4.68e-13
TP.vs.ST.code.U	DEgroup	1127	Metabolism>Carbon metabolism	Subtiwiki.func.level2	296	26	5.16e-17	-2.12	1.49e-14	5.56e-13
TP.vs.ST.code.U	DEgroup	1127	Metabolism>Carbon metabolism>Utilization of specific carbon sources	Subtiwiki.func.level3	243	18	3.08e-16	-2.37	8.19e-14	1.64e-12
TP.vs.ST.code.U	DEgroup	1127	Metabolism>Nucleotide metabolism>Biosynthesis/ acquisition of nucleotides	Subtiwiki.func.level3	64	49	5.67e-16	3.13	1.46e-13	2.17e-12
TP.vs.ST.code.U	DEgroup	1127	Lifestyles>Sporulation	Subtiwiki.func.level2	629	96	5.94e-16	-1.27	1.53e-13	2.17e-12
TP.vs.ST.code.U	DEgroup	1127	CcpA Regulon[repression]	Subtiwiki.regulon	247	21	1.28e-14	-2.15	2.89e-12	5.56e-11
TP.vs.ST.code.U	DEgroup	1127	Groups of genes>Essential genes	Subtiwiki.func.level2	255	124	6.09e-13	1.39	1.15e-10	1.62e-09
TP.vs.ST.code.U	DEgroup	1127	Groups of genes>Essential genes>nd	Subtiwiki.func.level3	255	124	6.09e-13	1.39	1.15e-10	1.62e-09
TP.vs.ST.code.U	DEgroup	1127	Groups of genes>Essential genes>nd>nd	Subtiwiki.func.level4	255	124	6.09e-13	1.39	1.15e-10	1.62e-09
TP.vs.ST.code.U	DEgroup	1127	Groups of genes>Essential genes>nd>nd>nd	Subtiwiki.func.level5	255	124	6.09e-13	1.39	1.15e-10	1.62e-09
TP.vs.ST.code.U	DEgroup	1127	CodY Regulon[repression]	Subtiwiki.regulon	165	12	1.86e-11	-2.37	2.93e-09	6.17e-08
TP.vs.ST.code.U	DEgroup	1127	PurR Regulon[repression]	Subtiwiki.regulon	24	22	8.72e-11	4.85	1.24e-08	1.84e-07
TP.vs.ST.code.U	DEgroup	1127	Lifestyles>Sporulation>Sporulation proteins>Sporulation proteins/ other	Subtiwiki.func.level4	273	34	3.1e-10	-1.53	4.06e-08	4.3e-07
TP.vs.ST.code.U	DEgroup	1127	Lifestyles>Sporulation>Sporulation proteins>Sporulation proteins/ other>nd	Subtiwiki.func.level5	273	34	3.1e-10	-1.53	4.06e-08	4.3e-07
TP.vs.ST.code.U	DEgroup	1127	Metabolism>Nucleotide metabolism	Subtiwiki.func.level2	111	62	5.02e-10	1.76	6.33e-08	9.87e-07
TP.vs.ST.code.U	DEgroup	1127	Information processing>Protein synthesis, modification and degradation	Subtiwiki.func.level2	398	166	5.07e-10	0.991	6.38e-08	9.87e-07
TP.vs.ST.code.U	DEgroup	1127	SigE Regulon[sigma factor]	Subtiwiki.regulon	221	25	1.08e-09	-1.68	1.3e-07	1.82e-06
TP.vs.ST.code.U	DEgroup	1127	G-box[termination]	Subtiwiki.regulon	16	16	1.31e-09	Inf	1.55e-07	3.39e-06
TP.vs.ST.code.U	DEgroup	1127	Lifestyles>Coping with stress>General stress proteins (controlled by SigB)	Subtiwiki.func.level3	157	79	1.73e-09	1.45	2.03e-07	3.39e-06
TP.vs.ST.code.U	DEgroup	1127	Lifestyles>Coping with stress>General stress proteins (controlled by SigB)>nd	Subtiwiki.func.level4	157	79	1.73e-09	1.45	2.03e-07	3.39e-06
TP.vs.ST.code.U	DEgroup	1127	Lifestyles>Coping with stress>General stress proteins (controlled by SigB)>nd>nd	Subtiwiki.func.level5	157	79	1.73e-09	1.45	2.03e-07	3.39e-06
exprcorclust.G1	exprcorclust	634	Lifestyles>Sporulation	Subtiwiki.func.level2	629	412	2.96e-231	4.76	2.47e-226	4.22e-215
exprcorclust.G1	exprcorclust	634	Lifestyles>Sporulation>Sporulation proteins	Subtiwiki.func.level3	521	370	1.69e-220	4.91	1.06e-215	2.83e-213
exprcorclust.G1	exprcorclust	634	Lifestyles>Sporulation>Sporulation proteins>Sporulation proteins/ other	Subtiwiki.func.level4	273	201	4.62e-112	4.42	2.78e-108	2.42e-107
exprcorclust.G1	exprcorclust	634	Lifestyles>Sporulation>Sporulation proteins>Sporulation proteins/ other>nd	Subtiwiki.func.level5	273	201	4.62e-112	4.42	2.78e-108	2.42e-107
exprcorclust.G1	exprcorclust	634	SigE Regulon[sigma factor]	Subtiwiki.regulon	221	158	5.24e-83	4.13	1.58e-79	1.46e-77
exprcorclust.G1	exprcorclust	634	Lifestyles	Subtiwiki.func.level1	1349	427	2.73e-81	2.47	7.25e-78	1.93e-75
exprcorclust.G1	exprcorclust	634	SigG Regulon[sigma factor]	Subtiwiki.regulon	135	101	4.3e-55	4.23	6.62e-52	9.09e-50
exprcorclust.G1	exprcorclust	634	Lifestyles>Sporulation>Sporulation proteins>Newly identified sporulation proteins (based on transcription profiling)	Subtiwiki.func.level4	152	102	2.65e-48	3.68	3.3e-45	4.59e-43
exprcorclust.G1	exprcorclust	634	Lifestyles>Sporulation>Sporulation proteins>Newly identified sporulation proteins (based on transcription profiling)>nd	Subtiwiki.func.level5	152	102	2.65e-48	3.68	3.3e-45	4.59e-43
exprcorclust.G1	exprcorclust	634	SigF Regulon[sigma factor]	Subtiwiki.regulon	107	64	5.45e-26	3.13	3.04e-23	1.25e-21
exprcorclust.G1	exprcorclust	634	Lifestyles>Sporulation>Sporulation proteins>Spore coat proteins	Subtiwiki.func.level4	76	52	2.57e-25	3.65	1.39e-22	4.48e-21
exprcorclust.G1	exprcorclust	634	SigK Regulon[sigma factor]	Subtiwiki.regulon	120	67	9.56e-25	2.9	4.98e-22	1.2e-20
exprcorclust.G1	exprcorclust	634	GerE Regulon[repression]	Subtiwiki.regulon	27	27	1.3e-22	Inf	5.92e-20	1.52e-18
exprcorclust.G1	exprcorclust	634	Lifestyles>Sporulation>Germination	Subtiwiki.func.level3	41	32	8.69e-19	4.32	2.93e-16	5.26e-15
exprcorclust.G1	exprcorclust	634	Lifestyles>Coping with stress	Subtiwiki.func.level2	600	29	9.05e-19	-2.08	3.05e-16	9.02e-15
exprcorclust.G1	exprcorclust	634	Lifestyles>Sporulation>Germination>Additional germination proteins	Subtiwiki.func.level4	31	26	6.58e-17	4.86	1.88e-14	5.56e-13
exprcorclust.G1	exprcorclust	634	Lifestyles>Sporulation>Germination>Additional germination proteins>nd	Subtiwiki.func.level5	31	26	6.58e-17	4.86	1.88e-14	5.56e-13
exprcorclust.G1	exprcorclust	634	Information processing	Subtiwiki.func.level1	998	84	1.59e-14	-1.27	3.55e-12	1.13e-10
exprcorclust.G1	exprcorclust	634	Groups of genes>Essential genes	Subtiwiki.func.level2	255	5	1.17e-13	-3.32	2.41e-11	4.5e-10
exprcorclust.G1	exprcorclust	634	Groups of genes>Essential genes>nd	Subtiwiki.func.level3	255	5	1.17e-13	-3.32	2.41e-11	4.5e-10
exprcorclust.G1	exprcorclust	634	Groups of genes>Essential genes>nd>nd	Subtiwiki.func.level4	255	5	1.17e-13	-3.32	2.41e-11	4.5e-10
exprcorclust.G1	exprcorclust	634	Groups of genes>Essential genes>nd>nd>nd	Subtiwiki.func.level5	255	5	1.17e-13	-3.32	2.41e-11	4.5e-10
exprcorclust.G1	exprcorclust	634	Information processing>Protein synthesis, modification and degradation>Translation	Subtiwiki.func.level3	209	2	1.4e-13	-4.36	2.86e-11	4.5e-10
exprcorclust.G1	exprcorclust	634	SpoIIID Regulon[repression]	Subtiwiki.regulon	42	27	1.19e-12	3.32	2.17e-10	3.54e-09
exprcorclust.G1	exprcorclust	634	Groups of genes>Proteins of unknown function	Subtiwiki.func.level2	644	47	7.05e-12	-1.41	1.16e-09	1.96e-08
exprcorclust.G1	exprcorclust	634	Groups of genes>Proteins of unknown function>nd	Subtiwiki.func.level3	644	47	7.05e-12	-1.41	1.16e-09	1.96e-08
exprcorclust.G1	exprcorclust	634	Groups of genes>Proteins of unknown function>nd>nd	Subtiwiki.func.level4	644	47	7.05e-12	-1.41	1.16e-09	1.96e-08
exprcorclust.G1	exprcorclust	634	Groups of genes>Proteins of unknown function>nd>nd>nd	Subtiwiki.func.level5	644	47	7.05e-12	-1.41	1.16e-09	1.96e-08
exprcorclust.G1	exprcorclust	634	SpoIIID Regulon[activation]	Subtiwiki.regulon	22	18	1.12e-11	4.63	1.79e-09	4.07e-08
exprcorclust.G1	exprcorclust	634	SigA Regulon[sigma factor]	Subtiwiki.regulon	1077	103	1.64e-11	-1.05	2.59e-09	5.69e-08
exprcorclust.G1	exprcorclust	634	Lifestyles>Exponential and early post-exponential lifestyles	Subtiwiki.func.level2	195	4	2.36e-10	-3.23	3.15e-08	4.3e-07
exprcorclust.G1	exprcorclust	634	SpoVT Regulon[repression]	Subtiwiki.regulon	20	16	3.13e-10	4.45	4.09e-08	4.3e-07
exprcorclust.G1	exprcorclust	634	SpoVT Regulon[activation]	Subtiwiki.regulon	16	14	4.46e-10	5.26	5.66e-08	7.42e-07
exprcorclust.G1	exprcorclust	634	stringent response[negative regulation]	Subtiwiki.regulon	140	1	1.6e-09	-4.76	1.88e-07	3.39e-06
exprcorclust.G1	exprcorclust	634	PhoP Regulon[activation]	Subtiwiki.regulon	58	28	4.97e-09	2.37	5.49e-07	1.01e-05
exprcorclust.G1	exprcorclust	634	SigB Regulon[sigma factor]	Subtiwiki.regulon	211	7	5.12e-09	-2.52	5.65e-07	1.01e-05
exprcorclust.G1	exprcorclust	634	Lifestyles>Sporulation>Sporulation proteins>Spore coat proteins>Not yet assigned	Subtiwiki.func.level5	36	21	5.4e-09	2.95	5.94e-07	1.01e-05
exprcorclust.G101	exprcorclust	5	Prophages and mobile genetic elements>Prophages>Prophage 1	Subtiwiki.func.level3	18	5	9.72e-13	Inf	1.79e-10	2.65e-09
exprcorclust.G101	exprcorclust	5	Prophages and mobile genetic elements>Prophages>Prophage 1>nd	Subtiwiki.func.level4	18	5	9.72e-13	Inf	1.79e-10	2.65e-09
exprcorclust.G101	exprcorclust	5	Prophages and mobile genetic elements>Prophages>Prophage 1>nd>nd	Subtiwiki.func.level5	18	5	9.72e-13	Inf	1.79e-10	2.65e-09
exprcorclust.G11	exprcorclust	67	PurR Regulon[repression]	Subtiwiki.regulon	24	13	4.77e-18	6.42	1.5e-15	3.93e-14
exprcorclust.G11	exprcorclust	67	Metabolism>Nucleotide metabolism>Biosynthesis/ acquisition of nucleotides	Subtiwiki.func.level3	64	14	7.57e-13	4.36	1.41e-10	2.65e-09
exprcorclust.G11	exprcorclust	67	G-box[termination]	Subtiwiki.regulon	16	8	4.43e-11	6.05	6.61e-09	1.17e-07
exprcorclust.G11	exprcorclust	67	Metabolism>Nucleotide metabolism>Biosynthesis/ acquisition of nucleotides>Biosynthesis/ acquisition of purine nucleotides	Subtiwiki.func.level4	28	9	3.02e-10	5	3.96e-08	4.3e-07
exprcorclust.G11	exprcorclust	67	Metabolism>Nucleotide metabolism>Biosynthesis/ acquisition of nucleotides>Biosynthesis/ acquisition of purine nucleotides>nd	Subtiwiki.func.level5	28	9	3.02e-10	5	3.96e-08	4.3e-07
exprcorclust.G11	exprcorclust	67	Metabolism>Nucleotide metabolism	Subtiwiki.func.level2	111	14	1.84e-09	3.39	2.15e-07	3.39e-06
exprcorclust.G16	exprcorclust	47	S-box[termination]	Subtiwiki.regulon	19	10	1.45e-15	6.88	3.57e-13	6.8e-12
exprcorclust.G16	exprcorclust	47	Metabolism>Amino acid/ nitrogen metabolism>Biosynthesis/ acquisition of amino acids>Biosynthesis/ acquisition of methionine/ S-adenosylmethionine	Subtiwiki.func.level4	20	10	2.87e-15	6.73	6.87e-13	1.23e-11
exprcorclust.G16	exprcorclust	47	Metabolism>Amino acid/ nitrogen metabolism>Biosynthesis/ acquisition of amino acids>Biosynthesis/ acquisition of methionine/ S-adenosylmethionine>nd	Subtiwiki.func.level5	20	10	2.87e-15	6.73	6.87e-13	1.23e-11
exprcorclust.G16	exprcorclust	47	Metabolism>Amino acid/ nitrogen metabolism>Biosynthesis/ acquisition of amino acids	Subtiwiki.func.level3	162	16	1.14e-11	3.76	1.84e-09	4.07e-08
exprcorclust.G16	exprcorclust	47	Metabolism>Amino acid/ nitrogen metabolism	Subtiwiki.func.level2	276	19	5.04e-11	3.3	7.47e-09	1.17e-07
exprcorclust.G17	exprcorclust	46	RplT Regulon[termination]	Subtiwiki.regulon	4	4	1.49e-08	Inf	1.5e-06	2.03e-05
exprcorclust.G2	exprcorclust	442	Lifestyles	Subtiwiki.func.level1	1349	56	7.61e-26	-1.96	4.22e-23	2.68e-21
exprcorclust.G2	exprcorclust	442	Lifestyles>Sporulation	Subtiwiki.func.level2	629	9	4.46e-23	-3.33	2.12e-20	4.06e-19
exprcorclust.G2	exprcorclust	442	Lifestyles>Sporulation>Sporulation proteins	Subtiwiki.func.level3	521	4	1.47e-22	-4.2	6.68e-20	1.52e-18
exprcorclust.G2	exprcorclust	442	Information processing>Protein synthesis, modification and degradation>Translation	Subtiwiki.func.level3	209	65	3.03e-16	2.04	8.09e-14	1.64e-12
exprcorclust.G2	exprcorclust	442	Information processing>Protein synthesis, modification and degradation>Translation>Ribosomal proteins	Subtiwiki.func.level4	57	28	4.36e-13	3.05	8.43e-11	1.62e-09
exprcorclust.G2	exprcorclust	442	Information processing>Protein synthesis, modification and degradation>Translation>Ribosomal proteins>nd	Subtiwiki.func.level5	57	28	4.36e-13	3.05	8.43e-11	1.62e-09
exprcorclust.G2	exprcorclust	442	stringent response[negative regulation]	Subtiwiki.regulon	140	46	1.11e-12	2.11	2.03e-10	3.54e-09
exprcorclust.G2	exprcorclust	442	Lifestyles>Sporulation>Sporulation proteins>Sporulation proteins/ other	Subtiwiki.func.level4	273	2	6.87e-12	-4.17	1.13e-09	1.96e-08
exprcorclust.G2	exprcorclust	442	Lifestyles>Sporulation>Sporulation proteins>Sporulation proteins/ other>nd	Subtiwiki.func.level5	273	2	6.87e-12	-4.17	1.13e-09	1.96e-08
exprcorclust.G2	exprcorclust	442	SigE Regulon[sigma factor]	Subtiwiki.regulon	221	0	7.28e-12	-Inf	1.2e-09	1.96e-08
exprcorclust.G2	exprcorclust	442	Information processing>Protein synthesis, modification and degradation>Translation>Aminoacyl-tRNA synthetases	Subtiwiki.func.level4	28	18	1.78e-11	3.92	2.8e-09	6.17e-08
exprcorclust.G2	exprcorclust	442	Information processing>Protein synthesis, modification and degradation>Translation>Aminoacyl-tRNA synthetases>nd	Subtiwiki.func.level5	28	18	1.78e-11	3.92	2.8e-09	6.17e-08
exprcorclust.G2	exprcorclust	442	Groups of genes>Essential genes	Subtiwiki.func.level2	255	64	3.41e-11	1.59	5.16e-09	1.12e-07
exprcorclust.G2	exprcorclust	442	Groups of genes>Essential genes>nd	Subtiwiki.func.level3	255	64	3.41e-11	1.59	5.16e-09	1.12e-07
exprcorclust.G2	exprcorclust	442	Groups of genes>Essential genes>nd>nd	Subtiwiki.func.level4	255	64	3.41e-11	1.59	5.16e-09	1.12e-07
exprcorclust.G2	exprcorclust	442	Groups of genes>Essential genes>nd>nd>nd	Subtiwiki.func.level5	255	64	3.41e-11	1.59	5.16e-09	1.12e-07
exprcorclust.G2	exprcorclust	442	Metabolism>Amino acid/ nitrogen metabolism>Biosynthesis/ acquisition of amino acids	Subtiwiki.func.level3	162	47	9.1e-11	1.84	1.3e-08	1.84e-07
exprcorclust.G2	exprcorclust	442	Lifestyles>Coping with stress>General stress proteins (controlled by SigB)	Subtiwiki.func.level3	157	0	1.25e-08	-Inf	1.28e-06	1.24e-05
exprcorclust.G2	exprcorclust	442	Lifestyles>Coping with stress>General stress proteins (controlled by SigB)>nd	Subtiwiki.func.level4	157	0	1.25e-08	-Inf	1.28e-06	1.24e-05
exprcorclust.G2	exprcorclust	442	Lifestyles>Coping with stress>General stress proteins (controlled by SigB)>nd>nd	Subtiwiki.func.level5	157	0	1.25e-08	-Inf	1.28e-06	1.24e-05
exprcorclust.G20	exprcorclust	36	AscR Regulon[activation]	Subtiwiki.regulon	12	12	3.34e-26	Inf	1.88e-23	1.25e-21
exprcorclust.G20	exprcorclust	36	CymR Regulon[repression]	Subtiwiki.regulon	41	16	3.01e-24	6.97	1.52e-21	9.89e-20
exprcorclust.G20	exprcorclust	36	Metabolism>Additional metabolic pathways>Sulfur metabolism	Subtiwiki.func.level3	29	10	1.49e-14	6.31	3.33e-12	1.13e-10
exprcorclust.G20	exprcorclust	36	Metabolism>Additional metabolic pathways>Sulfur metabolism>Conversion of S-methyl cysteine to cysteine	Subtiwiki.func.level4	8	6	9.11e-12	8.6	1.48e-09	4.07e-08
exprcorclust.G20	exprcorclust	36	Metabolism>Additional metabolic pathways>Sulfur metabolism>Conversion of S-methyl cysteine to cysteine>nd	Subtiwiki.func.level5	8	6	9.11e-12	8.6	1.48e-09	4.07e-08
exprcorclust.G20	exprcorclust	36	SigA Regulon[sigma factor]	Subtiwiki.regulon	1077	28	2.06e-10	3.29	2.78e-08	4.3e-07
exprcorclust.G20	exprcorclust	36	XylR Regulon[repression]	Subtiwiki.regulon	4	4	5.38e-09	Inf	5.92e-07	1.01e-05
exprcorclust.G21	exprcorclust	35	SigH Regulon[sigma factor]	Subtiwiki.regulon	46	8	2.86e-09	4.94	3.26e-07	5.77e-06
exprcorclust.G24	exprcorclust	31	BirA Regulon[repression]	Subtiwiki.regulon	12	8	2.24e-15	8.4	5.43e-13	1.23e-11
exprcorclust.G24	exprcorclust	31	Metabolism>Amino acid/ nitrogen metabolism>Biosynthesis/ acquisition of amino acids>Biosynthesis/ acquisition of histidine	Subtiwiki.func.level4	10	7	9.15e-14	8.56	1.91e-11	4.5e-10
exprcorclust.G24	exprcorclust	31	Metabolism>Amino acid/ nitrogen metabolism>Biosynthesis/ acquisition of amino acids>Biosynthesis/ acquisition of histidine>nd	Subtiwiki.func.level5	10	7	9.15e-14	8.56	1.91e-11	4.5e-10
exprcorclust.G24	exprcorclust	31	Metabolism>Additional metabolic pathways>Biosynthesis of cofactors>Biosynthesis/ acquisition of biotin	Subtiwiki.func.level4	8	6	3.45e-12	8.85	5.87e-10	9.1e-09
exprcorclust.G24	exprcorclust	31	Metabolism>Additional metabolic pathways>Biosynthesis of cofactors>Biosynthesis/ acquisition of biotin>nd	Subtiwiki.func.level5	8	6	3.45e-12	8.85	5.87e-10	9.1e-09
exprcorclust.G24	exprcorclust	31	Metabolism>Additional metabolic pathways>Iron metabolism>Biosynthesis of iron-sulfur clusters	Subtiwiki.func.level4	8	5	1.06e-09	7.97	1.28e-07	1.82e-06
exprcorclust.G24	exprcorclust	31	Metabolism>Additional metabolic pathways>Iron metabolism>Biosynthesis of iron-sulfur clusters>nd	Subtiwiki.func.level5	8	5	1.06e-09	7.97	1.28e-07	1.82e-06
exprcorclust.G24	exprcorclust	31	Cellular processes>Transporters>ECF transporter>Class I ECF transporter	Subtiwiki.func.level4	4	4	2.87e-09	Inf	3.27e-07	5.77e-06
exprcorclust.G24	exprcorclust	31	Cellular processes>Transporters>ECF transporter>Class I ECF transporter>nd	Subtiwiki.func.level5	4	4	2.87e-09	Inf	3.27e-07	5.77e-06
exprcorclust.G24	exprcorclust	31	YlxR Regulon[regulation]	Subtiwiki.regulon	34	7	3.62e-09	5.41	4.06e-07	8.02e-06
exprcorclust.G24	exprcorclust	31	Metabolism>Additional metabolic pathways>Biosynthesis of cofactors	Subtiwiki.func.level3	115	10	6.51e-09	4.14	7.07e-07	1.01e-05
exprcorclust.G24	exprcorclust	31	Cellular processes>Transporters>ECF transporter	Subtiwiki.func.level3	11	5	8.62e-09	6.97	9.17e-07	1.07e-05
exprcorclust.G24	exprcorclust	31	Metabolism>Additional metabolic pathways	Subtiwiki.func.level2	372	15	1.75e-08	3.26	1.74e-06	2.71e-05
exprcorclust.G26	exprcorclust	30	Prophages and mobile genetic elements>Prophages>PBSX prophage	Subtiwiki.func.level3	40	26	5.08e-53	10.8	7.42e-50	6.14e-48
exprcorclust.G26	exprcorclust	30	Prophages and mobile genetic elements>Prophages>PBSX prophage>nd	Subtiwiki.func.level4	40	26	5.08e-53	10.8	7.42e-50	6.14e-48
exprcorclust.G26	exprcorclust	30	Prophages and mobile genetic elements>Prophages>PBSX prophage>nd>nd	Subtiwiki.func.level5	40	26	5.08e-53	10.8	7.42e-50	6.14e-48
exprcorclust.G26	exprcorclust	30	Xpf Regulon[sigma factor]	Subtiwiki.regulon	26	23	1.76e-51	12	2.42e-48	1.49e-46
exprcorclust.G26	exprcorclust	30	Prophages and mobile genetic elements>Prophages	Subtiwiki.func.level2	128	26	2e-36	7.95	1.7e-33	2.4e-31
exprcorclust.G26	exprcorclust	30	Prophages and mobile genetic elements	Subtiwiki.func.level1	130	26	3.12e-36	7.92	2.64e-33	2.4e-31
exprcorclust.G27	exprcorclust	29	IolR Regulon[repression]	Subtiwiki.regulon	13	7	7.66e-13	7.69	1.43e-10	2.65e-09
exprcorclust.G27	exprcorclust	29	Metabolism>Carbon metabolism>Utilization of specific carbon sources>Utilization of inositol	Subtiwiki.func.level4	18	7	1.39e-11	6.83	2.21e-09	4.58e-08
exprcorclust.G27	exprcorclust	29	Metabolism>Carbon metabolism>Utilization of specific carbon sources>Utilization of inositol>nd	Subtiwiki.func.level5	18	7	1.39e-11	6.83	2.21e-09	4.58e-08
exprcorclust.G27	exprcorclust	29	Metabolism>Carbon metabolism>Utilization of specific carbon sources	Subtiwiki.func.level3	243	13	2.92e-09	3.73	3.32e-07	5.77e-06
exprcorclust.G28	exprcorclust	27	NrdR Regulon[repression]	Subtiwiki.regulon	4	4	1.6e-09	Inf	1.89e-07	3.39e-06
exprcorclust.G28	exprcorclust	27	PerR Regulon[transcription repression]	Subtiwiki.regulon	4	4	1.6e-09	Inf	1.89e-07	3.39e-06
exprcorclust.G29	exprcorclust	25	Fnr Regulon[activation]	Subtiwiki.regulon	7	5	1.26e-10	8.92	1.74e-08	2.37e-07
exprcorclust.G29	exprcorclust	25	SigY Regulon[sigma factor]	Subtiwiki.regulon	7	5	1.26e-10	8.92	1.74e-08	2.37e-07
exprcorclust.G29	exprcorclust	25	Metabolism>Electron transport and ATP synthesis>Respiration>Anaerobic respiration	Subtiwiki.func.level4	9	5	7.47e-10	7.93	9.21e-08	1.47e-06
exprcorclust.G29	exprcorclust	25	Metabolism>Electron transport and ATP synthesis>Respiration>Anaerobic respiration>nd	Subtiwiki.func.level5	9	5	7.47e-10	7.93	9.21e-08	1.47e-06
exprcorclust.G3	exprcorclust	152	ResD Regulon[activation]	Subtiwiki.regulon	45	19	3.1e-16	4.4	8.26e-14	1.64e-12
exprcorclust.G3	exprcorclust	152	AbrB Regulon[repression]	Subtiwiki.regulon	229	34	1.15e-12	2.44	2.09e-10	3.54e-09
exprcorclust.G3	exprcorclust	152	Rex Regulon[repression]	Subtiwiki.regulon	12	9	2.45e-11	6.33	3.8e-09	6.17e-08
exprcorclust.G3	exprcorclust	152	Cellular processes>Homeostasis>Acquisition of iron>Acquisition of iron / Other	Subtiwiki.func.level4	19	9	8.21e-09	4.6	8.76e-07	1.07e-05
exprcorclust.G3	exprcorclust	152	Cellular processes>Homeostasis>Acquisition of iron>Acquisition of iron / Other>nd	Subtiwiki.func.level5	19	9	8.21e-09	4.6	8.76e-07	1.07e-05
exprcorclust.G3	exprcorclust	152	Metabolism>Additional metabolic pathways>Biosynthesis of cofactors>Biosynthesis of heme/ siroheme	Subtiwiki.func.level4	19	9	8.21e-09	4.6	8.76e-07	1.07e-05
exprcorclust.G3	exprcorclust	152	Metabolism>Additional metabolic pathways>Biosynthesis of cofactors>Biosynthesis of heme/ siroheme>nd	Subtiwiki.func.level5	19	9	8.21e-09	4.6	8.76e-07	1.07e-05
exprcorclust.G31	exprcorclust	23	Lifestyles>Coping with stress>Biosynthesis of antibacterial compounds	Subtiwiki.func.level3	53	7	9.47e-09	5.23	9.99e-07	1.07e-05
exprcorclust.G31	exprcorclust	23	Lifestyles>Coping with stress>Biosynthesis of antibacterial compounds>nd	Subtiwiki.func.level4	53	7	9.47e-09	5.23	9.99e-07	1.07e-05
exprcorclust.G31	exprcorclust	23	Lifestyles>Coping with stress>Biosynthesis of antibacterial compounds>nd>nd	Subtiwiki.func.level5	53	7	9.47e-09	5.23	9.99e-07	1.07e-05
exprcorclust.G31	exprcorclust	23	Metabolism>Additional metabolic pathways>Miscellaneous metabolic pathways>Biosynthesis of antibacterial compounds	Subtiwiki.func.level4	53	7	9.47e-09	5.23	9.99e-07	1.07e-05
exprcorclust.G31	exprcorclust	23	Metabolism>Additional metabolic pathways>Miscellaneous metabolic pathways>Biosynthesis of antibacterial compounds>nd	Subtiwiki.func.level5	53	7	9.47e-09	5.23	9.99e-07	1.07e-05
exprcorclust.G34	exprcorclust	21	Metabolism>Electron transport and ATP synthesis>ATP synthesis>ATPase	Subtiwiki.func.level4	9	7	1.23e-15	9.91	3.05e-13	6.8e-12
exprcorclust.G34	exprcorclust	21	Metabolism>Electron transport and ATP synthesis>ATP synthesis>ATPase>nd	Subtiwiki.func.level5	9	7	1.23e-15	9.91	3.05e-13	6.8e-12
exprcorclust.G34	exprcorclust	21	Metabolism>Electron transport and ATP synthesis>ATP synthesis	Subtiwiki.func.level3	13	7	5.77e-14	8.34	1.22e-11	4.5e-10
exprcorclust.G34	exprcorclust	21	Metabolism>Electron transport and ATP synthesis	Subtiwiki.func.level2	90	11	1.09e-13	5.76	2.26e-11	4.5e-10
exprcorclust.G34	exprcorclust	21	Thi-box Regulon[RNA switch]	Subtiwiki.regulon	14	7	1.15e-13	8.12	2.38e-11	4.5e-10
exprcorclust.G34	exprcorclust	21	Metabolism>Additional metabolic pathways>Biosynthesis of cofactors>Biosynthesis/ acquisition of thiamine	Subtiwiki.func.level4	19	7	1.66e-12	7.35	2.97e-10	4.63e-09
exprcorclust.G34	exprcorclust	21	Metabolism>Additional metabolic pathways>Biosynthesis of cofactors>Biosynthesis/ acquisition of thiamine>nd	Subtiwiki.func.level5	19	7	1.66e-12	7.35	2.97e-10	4.63e-09
exprcorclust.G34	exprcorclust	21	Metabolism	Subtiwiki.func.level1	1181	21	5.69e-12	Inf	9.47e-10	1.96e-08
exprcorclust.G34	exprcorclust	21	stringent response[negative regulation]	Subtiwiki.regulon	140	11	1.58e-11	5.04	2.51e-09	5.69e-08
exprcorclust.G34	exprcorclust	21	Metabolism>Additional metabolic pathways>Biosynthesis of cofactors	Subtiwiki.func.level3	115	10	6.59e-11	5.07	9.6e-09	1.45e-07
exprcorclust.G34	exprcorclust	21	CitB Regulon[mRNA binding]	Subtiwiki.regulon	5	4	2.72e-09	9.85	3.11e-07	5.77e-06
exprcorclust.G35	exprcorclust	21	Fur Regulon[repression]	Subtiwiki.regulon	53	15	3.62e-25	8	1.94e-22	8.58e-21
exprcorclust.G35	exprcorclust	21	Cellular processes>Homeostasis>Acquisition of iron	Subtiwiki.func.level3	42	12	8.15e-20	7.44	3.03e-17	1.18e-15
exprcorclust.G35	exprcorclust	21	Metabolism>Additional metabolic pathways>Iron metabolism	Subtiwiki.func.level3	51	12	1.15e-18	7.07	3.84e-16	1.1e-14
exprcorclust.G35	exprcorclust	21	Cellular processes>Homeostasis	Subtiwiki.func.level2	104	12	1.12e-14	5.82	2.55e-12	5.56e-11
exprcorclust.G35	exprcorclust	21	Cellular processes>Homeostasis>Acquisition of iron>ABC transporters for the uptake of iron/ siderophores	Subtiwiki.func.level4	20	8	1.45e-14	7.65	3.26e-12	5.56e-11
exprcorclust.G35	exprcorclust	21	Cellular processes>Homeostasis>Acquisition of iron>ABC transporters for the uptake of iron/ siderophores>nd	Subtiwiki.func.level5	20	8	1.45e-14	7.65	3.26e-12	5.56e-11
exprcorclust.G35	exprcorclust	21	Cellular processes>Transporters>ABC transporters>Importers>Uptake of iron/ siderophores	Subtiwiki.func.level5	20	8	1.45e-14	7.65	3.26e-12	5.56e-11
exprcorclust.G35	exprcorclust	21	Metabolism>Additional metabolic pathways>Iron metabolism>ABC transporters for the uptake of iron/ siderophores	Subtiwiki.func.level4	20	8	1.45e-14	7.65	3.26e-12	5.56e-11
exprcorclust.G35	exprcorclust	21	Metabolism>Additional metabolic pathways>Iron metabolism>ABC transporters for the uptake of iron/ siderophores>nd	Subtiwiki.func.level5	20	8	1.45e-14	7.65	3.26e-12	5.56e-11
exprcorclust.G35	exprcorclust	21	Btr Regulon[activation]	Subtiwiki.regulon	4	4	5.46e-10	Inf	6.85e-08	1.22e-06
exprcorclust.G35	exprcorclust	21	Metabolism>Additional metabolic pathways	Subtiwiki.func.level2	372	13	2.98e-09	4.04	3.39e-07	5.77e-06
exprcorclust.G4	exprcorclust	150	Groups of genes>Essential genes	Subtiwiki.func.level2	255	45	3.81e-20	2.9	1.45e-17	2.67e-16
exprcorclust.G4	exprcorclust	150	Groups of genes>Essential genes>nd	Subtiwiki.func.level3	255	45	3.81e-20	2.9	1.45e-17	2.67e-16
exprcorclust.G4	exprcorclust	150	Groups of genes>Essential genes>nd>nd	Subtiwiki.func.level4	255	45	3.81e-20	2.9	1.45e-17	2.67e-16
exprcorclust.G4	exprcorclust	150	Groups of genes>Essential genes>nd>nd>nd	Subtiwiki.func.level5	255	45	3.81e-20	2.9	1.45e-17	2.67e-16
exprcorclust.G4	exprcorclust	150	stringent response[negative regulation]	Subtiwiki.regulon	140	34	9.56e-20	3.38	3.53e-17	1.18e-15
exprcorclust.G4	exprcorclust	150	Information processing>Protein synthesis, modification and degradation>Translation	Subtiwiki.func.level3	209	35	7.39e-15	2.69	1.71e-12	5.31e-11
exprcorclust.G4	exprcorclust	150	Information processing>Protein synthesis, modification and degradation	Subtiwiki.func.level2	398	45	1.64e-12	2.1	2.93e-10	4.63e-09
exprcorclust.G4	exprcorclust	150	Groups of genes>Universally conserved proteins	Subtiwiki.func.level2	28	12	8.36e-11	4.39	1.2e-08	1.84e-07
exprcorclust.G4	exprcorclust	150	Groups of genes>Universally conserved proteins>nd	Subtiwiki.func.level3	28	12	8.36e-11	4.39	1.2e-08	1.84e-07
exprcorclust.G4	exprcorclust	150	Groups of genes>Universally conserved proteins>nd>nd	Subtiwiki.func.level4	28	12	8.36e-11	4.39	1.2e-08	1.84e-07
exprcorclust.G4	exprcorclust	150	Groups of genes>Universally conserved proteins>nd>nd>nd	Subtiwiki.func.level5	28	12	8.36e-11	4.39	1.2e-08	1.84e-07
exprcorclust.G4	exprcorclust	150	Information processing	Subtiwiki.func.level1	998	71	9.92e-10	1.52	1.2e-07	1.66e-06
exprcorclust.G4	exprcorclust	150	Information processing>Protein synthesis, modification and degradation>Translation>Ribosomal proteins	Subtiwiki.func.level4	57	14	1.04e-08	3.2	1.09e-06	1.07e-05
exprcorclust.G4	exprcorclust	150	Information processing>Protein synthesis, modification and degradation>Translation>Ribosomal proteins>nd	Subtiwiki.func.level5	57	14	1.04e-08	3.2	1.09e-06	1.07e-05
exprcorclust.G45	exprcorclust	14	SigW Regulon[sigma factor]	Subtiwiki.regulon	79	8	4.17e-11	6.2	6.25e-09	1.17e-07
[truncated: 523 more rows]
