# Supplementary material for: Direct comparison of spatial transcriptional heterogeneity across diverse Bacillus subtilis biofilm communities
Source: Nat Commun. 2023 Nov 20;14:7546. doi: 10.1038/s41467-023-43386-w (PMC10661151; doi:10.1038/s41467-023-43386-w)
Supplement: Supplementary file 17 — Source Data [file 41467_2023_43386_MOESM17_ESM.xlsx]

## Sheet: Legend
Legends
Supp. Fig 11c	Spatiotemporal imaging for the submerged biofilm compartment. Using an OxoPlate OP96F (PreSen, Regensburg, Germany) the amount of oxygen was followed over time during the submerged biofilm development. The oxygen calculation was similar to that in B. Hutter and G. T. John, Curr Microbiol, 2003, https://doi.org/10.1007/s00284-003-4095-4. The three curves represent the biological replicates.
Supp. Fig. 16	Counting spores in various populations within a static liquid model. Samples were collected from these diverse populations and were either subjected to heat treatment (80°C for 10 minutes) or left untreated. These samples were plated on a solid rich medium. Counting the resulting colonies allowed to estimate the percentage of heat-resistant spores within each population. Each test was performed i…
Supp. Fig. 17	Differential growth curves of NDmed-GFP and a skfA-mutant derivative in planktonic culture. Strains were cultured in B-medium at 37°C with continuous shaking in a 96-well plate. Optical density (OD600nm) readings were taken using a Biotek reader.

## Sheet: Supp. Fig. 11c
Procedure Details
Plate Type	96 WELL PLATE (Use plate lid)
Well Selection	Runtime
Eject plate on completion
Set Temperature	Setpoint 30°C
	Preheat before moving to next step
Start Kinetic	Runtime 24:00:00 (HH:MM:SS), Interval 0:10:00, 145 Reads
Read	Absorbance Endpoint
	Full Plate
	Wavelengths: 600
	Read Speed: Normal, Delay: 100 msec, Measurements/Data Point: 8
Read	Fluorescence Endpoint
	Full Plate
	Filter Set 1
	Excitation: 544, Emission: 650
	Optics: Bottom, Gain: 100
	Light Source: Xenon Flash, Lamp Energy: High
	Read Speed: Normal, Delay: 100 msec, Measurements/Data Point: 10
	Read Height: 7 mm
Read	Fluorescence Endpoint
	Full Plate
	Filter Set 1
	Excitation: 544, Emission: 590
	Optics: Bottom, Gain: 100
	Light Source: Xenon Flash, Lamp Energy: High
	Read Speed: Normal, Delay: 100 msec, Measurements/Data Point: 10
	Read Height: 7 mm
End Kinetic
Read 1:600
	Time	T° Read 1:600	control (-ve)	control (-ve)	control (-ve)	control (-ve)	NDwt 1	NDwt 1	NDwt 2	NDwt 2	NDwt 3	NDwt 3	BX contorl	BX contorl	control (+ve)	control (+ve)	control (+ve)	control (+ve)
	00:00:00	30	0.654	0.491	0.49	0.358	0.289	0.472	0.288	0.345	0.471	0.318	0.387	0.556	0.539	0.51	0.43	0.398
	00:10:00	30	0.659	0.49	0.492	0.35	0.292	0.48	0.296	0.349	0.485	0.326	0.384	0.565	0.546	0.516	0.432	0.4
	00:20:00	30	0.658	0.49	0.489	0.351	0.289	0.482	0.298	0.348	0.491	0.327	0.383	0.568	0.552	0.52	0.433	0.401
	00:30:00	30	0.658	0.489	0.487	0.35	0.285	0.484	0.295	0.351	0.495	0.328	0.384	0.571	0.556	0.522	0.435	0.401
	00:40:00	30	0.66	0.489	0.487	0.35	0.289	0.486	0.299	0.351	0.495	0.332	0.384	0.573	0.558	0.525	0.436	0.403
	00:50:00	30	0.661	0.49	0.485	0.346	0.284	0.488	0.296	0.351	0.495	0.335	0.384	0.575	0.56	0.526	0.436	0.403
	01:00:00	30	0.659	0.489	0.486	0.348	0.285	0.491	0.3	0.353	0.495	0.333	0.385	0.577	0.563	0.53	0.438	0.402
	01:10:00	30	0.663	0.486	0.485	0.347	0.287	0.491	0.298	0.352	0.499	0.337	0.385	0.58	0.564	0.53	0.438	0.4
	01:20:00	30	0.664	0.489	0.482	0.347	0.288	0.493	0.299	0.357	0.498	0.338	0.386	0.58	0.565	0.533	0.439	0.402
	01:30:00	30	0.665	0.486	0.484	0.346	0.288	0.492	0.301	0.359	0.501	0.343	0.384	0.582	0.566	0.533	0.439	0.401
	01:40:00	30	0.667	0.487	0.485	0.343	0.286	0.494	0.305	0.359	0.504	0.351	0.386	0.584	0.567	0.533	0.442	0.404
	01:50:00	30	0.667	0.488	0.485	0.343	0.285	0.496	0.307	0.361	0.505	0.348	0.385	0.584	0.57	0.533	0.44	0.403
	02:00:00	30	0.668	0.486	0.486	0.341	0.289	0.497	0.31	0.363	0.505	0.348	0.386	0.585	0.57	0.535	0.439	0.403
	02:10:00	30	0.669	0.487	0.483	0.341	0.289	0.498	0.313	0.364	0.501	0.349	0.386	0.586	0.573	0.536	0.442	0.4
	02:20:00	30	0.669	0.487	0.485	0.343	0.288	0.499	0.315	0.364	0.501	0.351	0.386	0.587	0.571	0.536	0.441	0.403
	02:30:00	30	0.668	0.487	0.486	0.343	0.292	0.5	0.318	0.372	0.501	0.354	0.385	0.587	0.573	0.536	0.442	0.4
	02:40:00	30	0.67	0.484	0.486	0.346	0.292	0.501	0.321	0.375	0.5	0.351	0.385	0.59	0.573	0.536	0.442	0.402
	02:50:00	30	0.671	0.485	0.487	0.344	0.295	0.502	0.324	0.378	0.501	0.349	0.385	0.589	0.574	0.538	0.441	0.401
	03:00:00	30	0.67	0.484	0.484	0.346	0.294	0.505	0.33	0.384	0.502	0.355	0.388	0.59	0.575	0.538	0.442	0.402
	03:10:00	30	0.672	0.486	0.485	0.344	0.295	0.506	0.336	0.39	0.504	0.359	0.386	0.59	0.575	0.537	0.442	0.403
	03:20:00	30.1	0.673	0.486	0.484	0.343	0.304	0.509	0.34	0.399	0.505	0.361	0.388	0.591	0.575	0.539	0.443	0.402
	03:30:00	30	0.67	0.489	0.483	0.344	0.304	0.511	0.349	0.405	0.507	0.365	0.387	0.592	0.576	0.539	0.444	0.401
	03:40:00	30	0.672	0.484	0.485	0.342	0.306	0.513	0.343	0.406	0.51	0.371	0.388	0.592	0.577	0.539	0.444	0.402
	03:50:00	30	0.673	0.486	0.487	0.344	0.313	0.518	0.323	0.373	0.513	0.347	0.388	0.593	0.576	0.539	0.444	0.403
	04:00:00	30	0.673	0.487	0.487	0.346	0.313	0.521	0.341	0.399	0.52	0.373	0.386	0.593	0.576	0.539	0.443	0.404
	04:10:00	30	0.673	0.486	0.486	0.343	0.317	0.525	0.347	0.404	0.526	0.381	0.388	0.593	0.577	0.54	0.445	0.404
	04:20:00	30	0.674	0.486	0.484	0.344	0.317	0.527	0.347	0.405	0.529	0.38	0.388	0.595	0.578	0.539	0.444	0.404
	04:30:00	30	0.673	0.49	0.487	0.344	0.31	0.527	0.351	0.408	0.536	0.394	0.388	0.596	0.578	0.54	0.445	0.407
	04:40:00	30	0.675	0.489	0.492	0.342	0.309	0.523	0.355	0.414	0.538	0.393	0.388	0.595	0.58	0.541	0.445	0.41
	04:50:00	30	0.675	0.49	0.489	0.344	0.312	0.523	0.356	0.416	0.54	0.402	0.39	0.596	0.578	0.541	0.444	0.405
	05:00:00	30	0.674	0.488	0.487	0.343	0.322	0.526	0.363	0.42	0.541	0.403	0.391	0.596	0.579	0.54	0.447	0.406
	05:10:00	30.1	0.676	0.486	0.488	0.345	0.327	0.53	0.368	0.427	0.545	0.41	0.389	0.595	0.579	0.541	0.445	0.407
	05:20:00	30	0.676	0.489	0.488	0.343	0.34	0.544	0.373	0.432	0.554	0.415	0.389	0.598	0.578	0.542	0.446	0.403
	05:30:00	30	0.676	0.489	0.486	0.344	0.35	0.553	0.38	0.431	0.55	0.413	0.39	0.596	0.579	0.541	0.446	0.408
	05:40:00	30	0.676	0.489	0.488	0.345	0.352	0.557	0.376	0.441	0.561	0.426	0.389	0.597	0.582	0.542	0.446	0.406
	05:50:00	30	0.678	0.492	0.491	0.348	0.354	0.553	0.389	0.451	0.573	0.43	0.391	0.597	0.579	0.542	0.447	0.409
	06:00:00	30	0.677	0.492	0.487	0.346	0.362	0.566	0.393	0.457	0.573	0.424	0.389	0.597	0.58	0.543	0.447	0.408
	06:10:00	30	0.677	0.492	0.489	0.343	0.367	0.568	0.398	0.473	0.575	0.425	0.391	0.598	0.581	0.543	0.447	0.409
	06:20:00	30	0.677	0.49	0.491	0.345	0.373	0.576	0.401	0.475	0.579	0.437	0.391	0.598	0.579	0.543	0.447	0.408
	06:30:00	30	0.677	0.491	0.49	0.346	0.379	0.579	0.41	0.48	0.581	0.435	0.391	0.599	0.582	0.542	0.447	0.407
	06:40:00	30.1	0.677	0.491	0.489	0.347	0.386	0.588	0.418	0.485	0.584	0.443	0.393	0.598	0.582	0.544	0.447	0.406
	06:50:00	30	0.678	0.492	0.489	0.346	0.39	0.59	0.42	0.487	0.587	0.45	0.392	0.6	0.581	0.542	0.448	0.406
	07:00:00	30	0.679	0.492	0.487	0.345	0.398	0.593	0.424	0.49	0.593	0.45	0.39	0.598	0.581	0.544	0.447	0.404
	07:10:00	30	0.679	0.493	0.49	0.344	0.4	0.597	0.424	0.492	0.598	0.454	0.39	0.599	0.582	0.544	0.448	0.408
	07:20:00	30	0.68	0.488	0.49	0.347	0.4	0.602	0.427	0.492	0.602	0.456	0.391	0.6	0.581	0.543	0.447	0.406
	07:30:00	30	0.678	0.492	0.491	0.345	0.405	0.605	0.435	0.494	0.608	0.457	0.393	0.601	0.583	0.544	0.448	0.404
	07:40:00	30	0.678	0.491	0.492	0.346	0.41	0.615	0.438	0.497	0.61	0.461	0.392	0.6	0.581	0.544	0.448	0.405
	07:50:00	30	0.679	0.493	0.491	0.347	0.411	0.618	0.443	0.501	0.611	0.465	0.393	0.6	0.583	0.544	0.449	0.406
	08:00:00	30	0.68	0.493	0.491	0.345	0.416	0.621	0.448	0.509	0.616	0.471	0.392	0.601	0.583	0.544	0.448	0.406
	08:10:00	30	0.679	0.491	0.49	0.352	0.421	0.625	0.454	0.509	0.615	0.476	0.394	0.601	0.583	0.543	0.447	0.405
	08:20:00	30	0.679	0.491	0.492	0.345	0.425	0.63	0.459	0.509	0.635	0.479	0.393	0.601	0.583	0.545	0.448	0.407
	08:30:00	30	0.679	0.49	0.493	0.347	0.432	0.636	0.462	0.512	0.658	0.486	0.392	0.602	0.583	0.543	0.448	0.406
	08:40:00	30	0.678	0.492	0.49	0.349	0.437	0.64	0.469	0.516	0.676	0.499	0.392	0.601	0.583	0.546	0.449	0.407
	08:50:00	30	0.68	0.493	0.492	0.348	0.443	0.642	0.473	0.523	0.672	0.524	0.394	0.602	0.584	0.544	0.449	0.406
	09:00:00	30	0.68	0.492	0.491	0.349	0.446	0.652	0.478	0.525	0.715	0.537	0.393	0.601	0.584	0.544	0.449	0.406
	09:10:00	30	0.681	0.49	0.492	0.347	0.453	0.656	0.484	0.532	0.699	0.557	0.393	0.601	0.585	0.546	0.449	0.406
	09:20:00	30	0.681	0.491	0.491	0.347	0.457	0.658	0.487	0.533	0.757	0.551	0.392	0.602	0.585	0.545	0.449	0.407
	09:30:00	30	0.681	0.492	0.492	0.347	0.457	0.66	0.492	0.54	0.734	0.56	0.394	0.601	0.586	0.546	0.45	0.409
	09:40:00	30	0.68	0.491	0.49	0.355	0.467	0.656	0.498	0.539	0.734	0.6	0.394	0.602	0.585	0.547	0.449	0.406
	09:50:00	30	0.681	0.494	0.492	0.347	0.471	0.659	0.505	0.543	0.753	0.597	0.393	0.602	0.585	0.548	0.45	0.406
	10:00:00	30	0.681	0.495	0.491	0.346	0.472	0.664	0.507	0.546	0.765	0.595	0.394	0.602	0.585	0.547	0.449	0.409
	10:10:00	30	0.681	0.492	0.491	0.352	0.485	0.666	0.513	0.549	0.781	0.63	0.394	0.603	0.585	0.545	0.449	0.406
	10:20:00	30	0.681	0.496	0.491	0.348	0.505	0.668	0.518	0.557	0.816	0.624	0.394	0.603	0.585	0.546	0.451	0.405
	10:30:00	30	0.682	0.494	0.493	0.35	0.547	0.669	0.522	0.56	0.813	0.645	0.393	0.602	0.586	0.547	0.451	0.408
	10:40:00	30	0.682	0.495	0.494	0.346	0.527	0.673	0.526	0.569	0.82	0.652	0.393	0.602	0.585	0.546	0.45	0.407
	10:50:00	30	0.682	0.494	0.493	0.347	0.533	0.677	0.531	0.57	0.834	0.66	0.394	0.603	0.585	0.547	0.45	0.406
	11:00:00	30	0.682	0.493	0.493	0.347	0.571	0.681	0.537	0.578	0.866	0.673	0.392	0.603	0.586	0.548	0.45	0.409
	11:10:00	30	0.682	0.492	0.491	0.349	0.541	0.684	0.542	0.583	0.898	0.685	0.395	0.603	0.587	0.549	0.45	0.408
	11:20:00	30.1	0.683	0.494	0.493	0.35	0.557	0.687	0.554	0.589	0.885	0.695	0.394	0.603	0.587	0.548	0.452	0.409
	11:30:00	30	0.683	0.49	0.492	0.351	0.582	0.692	0.556	0.594	0.932	0.706	0.393	0.602	0.587	0.549	0.451	0.407
	11:40:00	30	0.684	0.496	0.493	0.35	0.585	0.698	0.561	0.601	0.93	0.715	0.394	0.603	0.586	0.548	0.45	0.406
	11:50:00	30	0.683	0.495	0.493	0.349	0.594	0.701	0.565	0.604	0.914	0.725	0.395	0.602	0.587	0.548	0.45	0.41
	12:00:00	30	0.683	0.494	0.494	0.347	0.596	0.703	0.573	0.606	0.929	0.733	0.395	0.602	0.587	0.548	0.451	0.408
	12:10:00	30	0.683	0.493	0.495	0.347	0.621	0.708	0.58	0.615	0.95	0.741	0.394	0.602	0.586	0.549	0.452	0.408
	12:20:00	30	0.684	0.495	0.492	0.349	0.613	0.711	0.584	0.622	0.954	0.749	0.394	0.603	0.586	0.548	0.45	0.409
	12:30:00	30	0.684	0.497	0.496	0.35	0.637	0.713	0.588	0.628	0.934	0.764	0.395	0.603	0.588	0.548	0.452	0.413
	12:40:00	30.1	0.684	0.494	0.495	0.347	0.635	0.715	0.594	0.632	0.966	0.79	0.395	0.603	0.588	0.548	0.452	0.409
	12:50:00	30	0.684	0.497	0.495	0.347	0.663	0.718	0.605	0.638	0.963	0.785	0.397	0.602	0.589	0.548	0.451	0.41
	13:00:00	30	0.682	0.493	0.494	0.353	0.645	0.719	0.61	0.644	0.947	0.809	0.395	0.602	0.588	0.55	0.451	0.413
	13:10:00	30	0.684	0.497	0.494	0.35	0.652	0.72	0.615	0.649	0.979	0.81	0.396	0.603	0.588	0.548	0.451	0.409
	13:20:00	30	0.684	0.495	0.496	0.349	0.684	0.726	0.623	0.653	0.968	0.819	0.394	0.602	0.587	0.549	0.451	0.412
	13:30:00	30	0.686	0.495	0.493	0.351	0.639	0.729	0.63	0.661	0.98	0.823	0.396	0.602	0.589	0.55	0.451	0.41
	13:40:00	30	0.685	0.495	0.492	0.349	0.649	0.732	0.628	0.663	0.989	0.824	0.394	0.602	0.589	0.549	0.451	0.411
	13:50:00	30	0.686	0.495	0.493	0.349	0.669	0.737	0.638	0.666	0.987	0.827	0.395	0.602	0.587	0.549	0.451	0.412
	14:00:00	30	0.685	0.495	0.497	0.348	0.666	0.741	0.64	0.671	0.98	0.833	0.395	0.602	0.589	0.549	0.451	0.412
	14:10:00	30	0.685	0.498	0.496	0.347	0.687	0.747	0.646	0.677	0.984	0.836	0.394	0.602	0.588	0.551	0.453	0.412
	14:20:00	30	0.685	0.495	0.494	0.35	0.692	0.751	0.647	0.684	0.989	0.842	0.396	0.602	0.589	0.55	0.453	0.412
	14:30:00	30	0.685	0.497	0.496	0.346	0.703	0.759	0.647	0.688	0.98	0.839	0.397	0.603	0.589	0.55	0.453	0.415
	14:40:00	30	0.685	0.496	0.495	0.349	0.699	0.766	0.65	0.691	0.983	0.841	0.395	0.602	0.588	0.551	0.453	0.411
	14:50:00	30	0.685	0.5	0.492	0.35	0.694	0.771	0.661	0.697	0.99	0.848	0.397	0.603	0.588	0.55	0.452	0.408
	15:00:00	30	0.685	0.494	0.494	0.348	0.699	0.769	0.658	0.716	0.994	0.845	0.396	0.601	0.589	0.55	0.452	0.411
	15:10:00	30	0.686	0.497	0.496	0.35	0.709	0.779	0.663	0.704	0.997	0.844	0.396	0.602	0.59	0.55	0.453	0.416
	15:20:00	30	0.686	0.497	0.496	0.349	0.713	0.778	0.667	0.728	0.996	0.848	0.395	0.602	0.589	0.55	0.454	0.413
	15:30:00	30	0.685	0.498	0.496	0.349	0.716	0.79	0.667	0.721	0.999	0.848	0.397	0.602	0.589	0.55	0.452	0.412
	15:40:00	30	0.686	0.495	0.496	0.351	0.722	0.796	0.668	0.731	0.995	0.851	0.395	0.602	0.589	0.551	0.452	0.41
	15:50:00	30	0.686	0.495	0.494	0.35	0.729	0.804	0.67	0.734	1.006	0.85	0.396	0.602	0.59	0.552	0.453	0.411
	16:00:00	30	0.686	0.498	0.496	0.35	0.739	0.815	0.674	0.733	1.005	0.846	0.396	0.603	0.59	0.55	0.453	0.413
	16:10:00	30	0.686	0.495	0.497	0.352	0.733	0.813	0.68	0.74	1.008	0.85	0.396	0.601	0.59	0.552	0.453	0.412
	16:20:00	30	0.687	0.498	0.497	0.351	0.735	0.827	0.679	0.744	1.01	0.85	0.398	0.602	0.589	0.551	0.452	0.415
	16:30:00	30	0.686	0.499	0.497	0.349	0.764	0.824	0.685	0.748	1.013	0.856	0.397	0.6	0.591	0.551	0.453	0.411
	16:40:00	30	0.686	0.495	0.499	0.351	0.763	0.825	0.684	0.75	1.011	0.853	0.397	0.602	0.591	0.552	0.453	0.418
	16:50:00	30	0.686	0.496	0.495	0.35	0.775	0.826	0.685	0.741	1.016	0.852	0.397	0.601	0.59	0.551	0.454	0.416
	17:00:00	30	0.685	0.497	0.496	0.349	0.766	0.832	0.692	0.746	1.018	0.854	0.397	0.601	0.59	0.552	0.454	0.415
	17:10:00	30	0.685	0.498	0.498	0.349	0.774	0.831	0.693	0.744	1.018	0.852	0.398	0.602	0.591	0.552	0.454	0.412
	17:20:00	30	0.688	0.496	0.496	0.351	0.772	0.837	0.696	0.746	1.022	0.851	0.396	0.6	0.591	0.55	0.453	0.415
	17:30:00	30	0.687	0.498	0.497	0.35	0.775	0.843	0.699	0.749	1.02	0.854	0.394	0.601	0.591	0.553	0.453	0.412
	17:40:00	30	0.687	0.498	0.495	0.351	0.775	0.843	0.699	0.749	1.02	0.853	0.397	0.601	0.592	0.552	0.453	0.413
	17:50:00	30	0.686	0.498	0.497	0.352	0.781	0.844	0.703	0.754	1.019	0.854	0.397	0.601	0.591	0.552	0.454	0.413
	18:00:00	30	0.687	0.496	0.497	0.353	0.783	0.845	0.706	0.756	1.018	0.851	0.396	0.601	0.591	0.551	0.455	0.413
	18:10:00	30	0.687	0.496	0.495	0.352	0.79	0.846	0.703	0.755	1.018	0.848	0.397	0.602	0.59	0.553	0.455	0.411
	18:20:00	30	0.688	0.495	0.497	0.35	0.785	0.851	0.707	0.759	1.016	0.847	0.396	0.601	0.591	0.552	0.454	0.412
	18:30:00	30	0.687	0.498	0.501	0.355	0.799	0.852	0.712	0.761	1.014	0.84	0.397	0.6	0.591	0.553	0.456	0.414
	18:40:00	30	0.688	0.497	0.497	0.352	0.785	0.855	0.714	0.767	1.014	0.839	0.396	0.601	0.591	0.551	0.455	0.415
	18:50:00	30.1	0.687	0.498	0.497	0.352	0.804	0.858	0.717	0.77	1.013	0.819	0.397	0.599	0.592	0.553	0.454	0.412
	19:00:00	30	0.687	0.496	0.498	0.351	0.804	0.859	0.718	0.772	1.012	0.82	0.396	0.601	0.59	0.553	0.455	0.412
	19:10:00	30	0.688	0.499	0.497	0.35	0.798	0.863	0.722	0.777	1.012	0.806	0.397	0.6	0.591	0.552	0.457	0.413
	19:20:00	30	0.687	0.499	0.497	0.353	0.792	0.864	0.724	0.776	1.012	0.806	0.397	0.6	0.591	0.553	0.455	0.416
	19:30:00	30	0.687	0.499	0.498	0.351	0.77	0.868	0.727	0.777	1.011	0.803	0.397	0.601	0.591	0.553	0.455	0.413
	19:40:00	30	0.689	0.496	0.499	0.352	0.765	0.871	0.734	0.782	1.011	0.805	0.396	0.601	0.591	0.553	0.454	0.414
	19:50:00	30	0.687	0.499	0.497	0.35	0.77	0.872	0.741	0.785	1.01	0.806	0.397	0.601	0.591	0.553	0.456	0.413
	20:00:00	30	0.688	0.499	0.497	0.354	0.769	0.875	0.742	0.788	1.011	0.809	0.397	0.6	0.591	0.553	0.456	0.415
	20:10:00	30	0.686	0.501	0.496	0.352	0.77	0.878	0.748	0.791	1.008	0.809	0.397	0.601	0.59	0.551	0.455	0.414
	20:20:00	30.1	0.689	0.498	0.5	0.355	0.767	0.88	0.757	0.79	1.011	0.809	0.397	0.601	0.591	0.553	0.455	0.414
	20:30:00	30	0.689	0.501	0.499	0.351	0.772	0.883	0.759	0.793	1.01	0.812	0.397	0.601	0.591	0.554	0.455	0.413
	20:40:00	30	0.687	0.498	0.497	0.355	0.776	0.885	0.764	0.792	1.009	0.812	0.396	0.6	0.592	0.555	0.455	0.412
	20:50:00	30	0.688	0.5	0.498	0.352	0.778	0.887	0.766	0.797	1.008	0.813	0.397	0.6	0.592	0.554	0.455	0.414
	21:00:00	30	0.688	0.5	0.497	0.353	0.776	0.89	0.774	0.798	1.007	0.814	0.397	0.6	0.593	0.554	0.456	0.414
	21:10:00	30	0.688	0.501	0.5	0.351	0.778	0.892	0.773	0.795	1.004	0.815	0.397	0.6	0.592	0.555	0.455	0.414
	21:20:00	30	0.688	0.498	0.498	0.349	0.777	0.893	0.775	0.798	1.006	0.815	0.397	0.599	0.592	0.553	0.456	0.412
	21:30:00	30.1	0.689	0.501	0.496	0.356	0.781	0.896	0.777	0.803	1.004	0.818	0.397	0.6	0.592	0.555	0.456	0.412
	21:40:00	30	0.688	0.501	0.5	0.351	0.782	0.897	0.778	0.801	0.999	0.816	0.397	0.6	0.593	0.554	0.455	0.416
	21:50:00	30.1	0.687	0.499	0.5	0.351	0.784	0.9	0.779	0.805	0.99	0.82	0.398	0.599	0.591	0.553	0.456	0.416
	22:00:00	30	0.687	0.504	0.499	0.352	0.785	0.901	0.782	0.809	0.982	0.823	0.398	0.6	0.593	0.555	0.456	0.414
	22:10:00	30	0.688	0.5	0.501	0.357	0.784	0.904	0.783	0.812	0.981	0.824	0.397	0.599	0.592	0.555	0.457	0.416
	22:20:00	30	0.688	0.5	0.497	0.352	0.785	0.906	0.788	0.813	0.984	0.824	0.396	0.6	0.594	0.555	0.456	0.415
	22:30:00	30	0.687	0.5	0.497	0.35	0.788	0.907	0.792	0.814	0.983	0.824	0.396	0.598	0.593	0.554	0.455	0.415
	22:40:00	30	0.688	0.503	0.498	0.354	0.786	0.909	0.794	0.816	0.983	0.825	0.397	0.6	0.593	0.555	0.455	0.414
	22:50:00	30	0.687	0.501	0.499	0.352	0.791	0.91	0.798	0.817	0.986	0.828	0.398	0.599	0.594	0.555	0.457	0.417
	23:00:00	30	0.688	0.499	0.501	0.352	0.791	0.912	0.801	0.818	0.987	0.825	0.397	0.599	0.593	0.555	0.456	0.417
	23:10:00	30	0.689	0.503	0.501	0.354	0.796	0.915	0.806	0.818	0.987	0.827	0.397	0.6	0.593	0.556	0.456	0.414
	23:20:00	30	0.688	0.5	0.5	0.358	0.795	0.918	0.808	0.822	0.988	0.827	0.398	0.599	0.594	0.556	0.456	0.416
	23:30:00	30	0.689	0.498	0.5	0.356	0.798	0.92	0.81	0.82	0.99	0.826	0.396	0.599	0.593	0.554	0.456	0.416
	23:40:00	30	0.687	0.501	0.497	0.354	0.799	0.922	0.814	0.824	0.99	0.827	0.398	0.599	0.593	0.556	0.458	0.416
	23:50:00	30	0.69	0.498	0.502	0.351	0.8	0.924	0.818	0.826	0.991	0.828	0.396	0.599	0.592	0.555	0.457	0.415
	1 day, 0:00:00	30	0.688	0.498	0.502	0.354	0.801	0.924	0.818	0.829	0.991	0.83	0.398	0.599	0.593	0.555	0.457	0.418
Read 2:544,650
indicator dye
	Time	T° Read 2:544,650	control (-ve)	control (-ve)	control (-ve)	control (-ve)	NDwt 1	NDwt 1	NDwt 2	NDwt 2	NDwt 3	NDwt 3	BX control	BX contorl	control (+ve)	control (+ve)	control (+ve)	control (+ve)
	00:00:13	30	86453	70632	59166	47644	15705	17473	10877	13513	18224	13141	17224	25984	25947	19909	16978	15899
	00:10:13	30	92351	75290	61677	50276	15442	17478	10669	13318	18276	12984	16706	25279	25603	19936	16505	15848
	00:20:13	30	94644	77270	63640	50746	15456	17322	10886	13478	18538	13431	16157	25020	25407	19828	16511	15569
	00:30:13	30.1	96710	78169	64602	51593	15779	17599	10954	13764	19057	14074	16281	25224	25178	19736	16571	15471
	00:40:13	30	98038	79475	65437	52218	15822	17972	11423	14131	19766	14786	16565	25066	25362	19916	16234	15190
	00:50:13	30	98685	79676	66184	52112	15971	18296	11898	14584	20188	15678	16205	25300	25176	19618	16510	15216
	01:00:13	30	99030	80043	66224	51853	16468	18829	12132	14857	20833	16340	16560	25411	25341	19743	16380	15076
	01:10:13	30	99545	80248	66222	52219	16585	19107	12237	15404	21356	17316	16332	25031	25081	19596	16348	15272
	01:20:13	30	OVRFLW	80592	66586	51775	16888	19370	12775	15839	22136	18023	16443	25201	25331	19872	16156	15285
	01:30:13	30	99936	81023	66558	52108	17022	19565	13120	16517	22881	19093	16211	25319	24909	19590	16167	15190
	01:40:13	30	OVRFLW	80837	66016	52429	17489	19967	13705	17182	23392	19855	16341	25142	24898	19799	16105	15059
	01:50:13	30	99539	81204	66496	51736	17981	20774	14147	17746	23590	20818	16256	25036	25055	19686	16219	15003
	02:00:13	30	99477	80557	66596	51836	18216	21046	14467	18361	23905	21436	16255	24890	25009	19701	16130	15276
	02:10:13	30	99070	80667	66736	51506	18544	21349	15206	19173	23939	22026	16124	25387	25127	19566	16222	15163
	02:20:13	30	OVRFLW	81113	66571	51957	19003	21767	15757	20018	24429	22564	16394	24950	24698	19805	16223	15295
	02:30:13	30	99807	80828	66662	51599	19506	22254	16400	20780	24218	22918	16192	25157	24948	19446	16413	15082
	02:40:13	30.1	99770	80413	66878	51433	19834	22768	17023	21197	24304	23523	16206	25074	24954	19534	16161	15229
	02:50:13	30	99080	80951	66685	51792	20108	23175	17980	22538	24502	24091	16172	25123	25094	19468	16114	15181
	03:00:13	30	99932	80896	66288	51871	21023	23868	19061	23669	24916	25414	16159	25181	25261	19537	16301	15125
	03:10:13	30	99838	80780	66533	51216	21501	24561	20539	25500	25116	26919	16253	25096	25092	19541	16140	14935
	03:20:13	30	OVRFLW	81265	66406	51537	22575	25535	22722	27855	25744	28867	16216	25021	24886	19587	16181	15134
	03:30:13	30	99530	81053	66361	51464	23356	27077	25448	30398	26460	32128	16136	25249	24890	19836	16162	14953
	03:40:13	30	99752	80815	66632	51510	25022	28490	29220	34074	27550	36354	16125	24890	24893	19504	16276	15145
	03:50:13	30	OVRFLW	80783	66640	51786	27167	30411	32736	40336	28427	40294	16185	25007	25161	19623	16245	15139
	04:00:13	30.1	99623	81339	66591	51595	29791	33111	34528	42991	30044	42513	16284	25201	25000	19624	16432	14911
	04:10:13	30	99895	80999	66379	51623	33761	37203	35080	43348	32229	43003	16062	25166	24978	19538	16322	14978
	04:20:13	30	99664	81195	66587	52021	40133	42785	35322	43745	34967	43271	16166	24922	24677	19657	16281	15196
	04:30:13	30	99421	81050	66096	52000	45151	50270	35342	43805	38614	43499	16214	25311	24995	19695	16325	15129
	04:40:13	30	OVRFLW	81693	66190	51794	48259	55148	35314	43967	43327	43565	16157	24967	24982	19650	16338	15090
	04:50:13	30	99768	81325	67051	51502	50433	58083	35448	43751	50614	44068	16128	25081	25337	19746	16236	15059
	05:00:13	30	99516	80938	66678	51960	51201	59048	35313	43699	55674	44073	16359	25080	24822	19722	16240	14968
	05:10:13	30	99879	81426	66459	52174	51121	59763	35743	43813	60208	43921	16241	24823	25164	19547	16380	15018
	05:20:13	30	OVRFLW	80939	66467	51829	51081	60111	35776	44065	60895	44247	16166	24919	24964	19742	16250	15097
	05:30:13	30	OVRFLW	81132	66463	51982	51314	59850	35875	44209	60693	43699	16259	25319	25111	19859	16039	15122
	05:40:13	30	99184	80968	66594	51476	51917	60224	35810	44392	61778	43973	16628	25320	25324	19580	16354	15163
	05:50:13	30	99900	80807	67054	51846	52046	59475	35613	44316	62059	44012	16254	25067	25214	19478	16266	15041
	06:00:13	30	OVRFLW	81581	66715	51739	51653	59898	35829	44321	61954	44141	16239	24940	25013	19773	16366	15224
	06:10:13	30.1	OVRFLW	81035	66765	51741	51437	60318	35746	45038	62148	44342	16031	25058	25309	19775	16285	15266
	06:20:13	30	OVRFLW	81416	66350	51957	52080	59994	35397	44689	61862	44094	16285	24965	24976	19919	16245	15224
	06:30:13	30.1	OVRFLW	81351	66367	51390	52179	59996	35756	44479	62630	44134	16172	25264	25247	19844	16409	15244
	06:40:13	30	99838	81361	66511	52653	51560	60273	35872	44298	62247	44430	16319	24986	25170	19758	16194	15044
	06:50:13	30	99916	81707	66852	52086	51859	60395	36087	44369	62588	44734	16237	25077	25139	19610	16236	15252
	07:00:13	30	OVRFLW	81006	66536	51917	52158	60693	36244	44628	62560	44430	16317	25025	25252	19660	16348	15256
	07:10:13	30	99854	81270	66170	51397	51863	60680	35809	44522	62276	44483	16276	25204	25223	19807	16239	15042
	07:20:13	30	OVRFLW	80857	66939	51766	52097	60685	36193	44626	62695	44176	16231	24857	25132	20044	16458	15384
	07:30:13	30	99923	81410	66585	51832	52136	60412	35839	44912	62396	44743	16084	25034	25216	19846	16259	15436
	07:40:13	30	OVRFLW	81681	66569	51866	52548	60680	36185	44840	62598	44679	16213	25096	25344	19772	16382	15205
	07:50:13	30	OVRFLW	81264	66560	51990	52481	61001	36099	44319	62769	44553	16316	24946	25326	19966	16387	15344
	08:00:13	30	99914	81066	66249	52156	52207	60633	36179	44276	62822	44406	16340	25084	25290	19898	16346	15369
	08:10:13	30	OVRFLW	81587	66587	52272	52489	61188	36123	44826	62746	44647	16314	25088	25059	19893	16235	15248
	08:20:13	30	OVRFLW	81422	66660	51557	52438	60835	36064	44811	62996	44610	16385	25155	25368	19942	16376	15225
	08:30:13	30	OVRFLW	81853	66808	51941	52771	60709	36074	44774	62851	44523	16405	25253	25446	20140	16401	15262
	08:40:13	30	99839	81316	66728	51994	52626	60863	36076	44404	62881	44299	16270	25244	25555	20081	16249	15466
	08:50:13	30	OVRFLW	81478	66385	51880	52475	60821	36156	44366	63185	44438	16375	25399	25359	20091	16428	15414
	09:00:13	30.1	OVRFLW	81788	66225	52053	52540	60564	36189	44731	63598	44914	16361	25032	25286	19785	16485	15342
	09:10:13	30	OVRFLW	81425	66627	52579	53018	61036	35971	44916	63346	44299	16324	25475	25311	19871	16369	15238
	09:20:13	30	99851	81533	66900	51809	52999	61046	35979	45160	63058	44358	16326	25316	25247	19858	16487	15123
	09:30:13	30	OVRFLW	81878	66292	51795	52491	60957	36183	44661	62815	45027	16563	25224	25454	19942	16472	15400
	09:40:13	30	OVRFLW	81749	66580	51983	52905	60858	36180	44965	63575	44864	16129	25184	25346	20071	16303	15253
	09:50:13	30.1	99952	82065	66705	52062	52456	60786	36116	44820	62957	44804	16416	25303	25562	20146	16519	15344
	10:00:13	30	99984	81908	66702	51638	52985	61236	35912	44746	63370	44781	16205	25145	25554	20016	16445	15214
	10:10:13	30	OVRFLW	81111	66202	51846	53090	61192	36396	44763	63297	45067	16238	25125	25264	19903	16606	15307
	10:20:13	30	OVRFLW	81403	66898	51780	53048	61411	35985	44819	63028	44720	16347	25228	25326	20143	16448	15512
	10:30:13	30	OVRFLW	81096	66966	52345	52648	61841	36551	44908	63445	44718	16533	25338	25485	19886	16383	15359
	10:40:13	30	OVRFLW	81367	66906	52188	52996	61307	36423	45118	63331	44457	16373	25184	25353	20021	16561	15383
	10:50:13	30	OVRFLW	81492	66965	51931	52676	61306	36440	45188	63531	45104	16333	25287	25439	19962	16403	15580
	11:00:13	30	OVRFLW	81797	66306	52283	53232	61320	36177	44947	63598	44982	16258	25353	25244	20224	16588	15307
	11:10:13	30	99998	81288	66679	52166	52548	61001	36122	44916	63298	45066	16427	25118	25480	20043	16489	15350
	11:20:13	30	OVRFLW	81488	67125	51735	52925	61804	36157	44922	63390	45259	16441	25331	25438	20038	16301	15513
	11:30:13	30	OVRFLW	82069	66513	52160	52511	61600	36436	44712	63783	45286	16535	25081	25496	19951	16541	15400
	11:40:13	30.1	OVRFLW	81343	66689	51787	53155	61413	36205	45131	63050	44471	16348	25303	25313	19995	16698	15560
	11:50:13	30	OVRFLW	81777	67381	52101	52800	61426	36415	44838	63793	44985	16395	25583	25331	20026	16626	15261
	12:00:13	30	OVRFLW	81410	66614	51914	52430	62034	36311	44887	64281	44971	16342	25271	25693	19941	16652	15327
	12:10:13	30	99683	81124	66537	51678	52914	61468	36208	45078	63797	44871	16361	25216	25479	20049	16626	15400
	12:20:13	30	OVRFLW	80933	66559	51959	53001	62007	36396	45090	64032	44989	16235	25151	25809	20107	16558	15391
	12:30:13	30	OVRFLW	81484	66977	52136	52833	61811	36110	44921	63632	44989	16496	25234	25560	19959	16580	15298
	12:40:13	30	99884	81506	66901	51822	53025	61624	36140	45006	63895	44934	16383	25636	25465	20146	16486	15627
	12:50:13	30	OVRFLW	81532	67258	52473	53050	61801	36196	45062	64249	45099	16342	25183	25575	20008	16545	15564
	13:00:13	30	99993	81158	66758	52566	53422	61491	36106	45214	64065	45097	16313	25231	25584	20155	16698	15476
	13:10:13	30	99769	81940	66671	51934	53074	61504	36485	45259	63647	44688	16519	25225	25444	19900	16654	15447
	13:20:13	30	OVRFLW	81414	66572	51798	53230	62072	36316	45035	64114	45062	16453	25321	25633	20118	16457	15551
	13:30:13	30	OVRFLW	81528	66391	51507	53336	61322	36103	44785	63766	45230	16262	25271	25763	20136	16607	15421
	13:40:13	30	OVRFLW	81621	66663	52297	53323	61955	36265	45019	64179	45000	16366	25504	25596	20191	16540	15567
	13:50:13	30	99844	81733	66382	51872	53163	62109	36254	45631	63742	44784	16461	25442	25480	20054	16574	15588
	14:00:13	30.1	OVRFLW	81376	66784	51947	53235	61611	36342	45250	63679	45064	16303	25404	25567	20100	16511	15636
	14:10:13	30	OVRFLW	81574	66509	51997	53326	61939	36434	45137	63913	45013	16272	25418	25476	20142	16525	15504
	14:20:13	30	OVRFLW	82071	66846	51783	52815	61993	36563	45105	64035	45546	16433	25293	25585	20043	16334	15502
	14:30:13	30	OVRFLW	81638	66593	51923	53002	61944	36093	45230	63866	44970	16541	25327	25499	19898	16505	15409
	14:40:13	30	OVRFLW	81208	66503	52105	52892	61836	36382	45030	64092	45209	16537	25362	25681	19887	16551	15493
	14:50:13	30	OVRFLW	81727	66483	52278	53484	62006	36403	44966	63906	44800	16426	25393	25478	20015	16597	15469
	15:00:13	30	OVRFLW	81729	66529	52448	53350	61572	36439	45301	63957	45219	16441	25334	26048	20236	16535	15706
	15:10:13	30.1	99399	81564	66677	52366	53188	61596	36668	44865	63543	44867	16460	25470	25703	20081	16662	15567
	15:20:13	30	99992	81699	66361	51892	53220	61958	36220	45193	64101	44713	16550	25305	25479	20217	16675	15167
	15:30:13	30	OVRFLW	81475	66916	51824	53124	62052	36501	45326	64067	45280	16579	25328	25801	20159	16590	15601
	15:40:13	30	99984	81513	66896	51622	53404	61868	36386	45000	64233	45075	16501	25292	25524	19995	16622	15386
	15:50:13	30	OVRFLW	81856	66629	52246	53245	62024	36381	45169	64113	45622	16473	25311	25951	20199	16572	15435
	16:00:13	30	OVRFLW	81194	66670	52057	53747	61740	36126	45180	63773	45008	16642	25375	25695	20073	16525	15708
	16:10:13	30	OVRFLW	81453	66703	51941	53279	62423	36263	44930	64245	45272	16505	25231	25808	20065	16485	15565
	16:20:13	30	OVRFLW	82078	66605	52011	53829	61852	36421	45358	63717	44448	16654	25368	25720	19980	16528	15565
	16:30:13	30	OVRFLW	81118	66485	52150	53166	61907	36302	45263	63317	44764	16650	25264	25947	20221	16662	15580
	16:40:13	30	99749	81765	66474	51843	53393	61642	36518	44714	63708	44836	16717	25229	25894	20046	16600	15646
	16:50:13	30	OVRFLW	81777	66922	51991	53392	62214	36273	44866	63805	44829	16362	25313	25580	20249	16608	15570
	17:00:13	30	OVRFLW	81462	66547	51935	52821	61892	36420	44902	63960	44838	16588	25230	25327	20453	16614	15645
	17:10:13	30	99738	81527	66754	51841	53551	61912	36412	44874	63766	44936	16548	25468	25592	20190	16642	15765
	17:20:13	30	OVRFLW	81383	66134	52052	53141	61652	36455	45210	64159	45450	16369	25391	25674	20093	16576	15628
	17:30:13	30	99670	81729	66456	51897	53979	62321	36398	44816	64066	44986	16422	25321	25774	20169	16654	15648
	17:40:13	30	99618	82044	66828	51910	53643	62569	36162	45268	63930	45133	16507	25029	25763	20145	16868	15545
	17:50:13	30	99859	81500	66566	51807	53638	61996	36369	45210	64048	44850	16530	25334	25811	20127	16823	15317
	18:00:13	30	OVRFLW	81553	66382	52007	53487	61782	36376	45239	63655	44939	16540	25334	25968	20244	16567	15542
	18:10:13	30	OVRFLW	81379	67119	51677	53253	61960	36314	44835	63859	45036	16560	25576	25708	19974	16797	15462
	18:20:13	30	99534	81813	66823	52136	53448	62268	36620	45129	64021	44765	16351	25204	25862	20081	16607	15573
	18:30:13	30	99899	81260	66362	52249	53384	62114	36524	45001	64069	44587	16509	25242	25752	20103	16835	15616
	18:40:13	30	OVRFLW	81577	66216	52052	53066	62155	36394	45265	63400	45367	16390	25592	25741	20280	16591	15523
	18:50:13	30.1	99747	80817	66709	51801	53360	62116	36440	44874	63931	44859	16478	25314	25725	20109	16533	15327
	19:00:13	30	OVRFLW	81851	67001	51909	53561	61436	35790	45096	64275	45151	16481	25407	25846	20394	16528	15654
	19:10:13	30.1	99591	81116	66821	51744	53018	62391	36643	45221	63944	45109	16507	25240	25811	20089	16632	15537
	19:20:13	30	99122	81615	66701	52172	53711	62157	36574	45651	63934	45037	16535	25590	25780	20135	16560	15703
	19:30:13	30	99674	82026	66513	52172	53673	62115	36324	45440	63545	44885	16514	25314	25432	20140	16563	15547
	19:40:13	30	99340	81365	66424	52014	53854	62196	36436	45354	64197	45290	16460	25044	25957	20196	16733	15851
	19:50:13	30	99748	81970	66760	51366	53338	61936	36571	45019	64500	44958	16322	25438	25767	20302	16734	15633
	20:00:13	30	99374	81894	66336	52004	53429	61901	36337	44649	64173	44734	16703	25510	25616	20260	16657	15632
	20:10:13	30	99394	81080	66655	51773	53435	62090	36769	45181	64080	45015	16466	25407	25580	20203	16870	15523
	20:20:13	30.1	97831	81098	66358	51837	53695	61802	36322	45242	63973	44932	16680	25190	25853	20162	16679	15607
	20:30:13	30	97964	81195	66458	51348	53395	62395	36351	45156	63985	45122	16532	25227	25638	20167	16685	15489
	20:40:13	30	96642	81348	66391	50833	53877	62039	36897	45407	64273	44918	16425	25362	25916	20113	16871	15581
	20:50:13	30.1	93933	81648	65929	50248	53154	61456	36334	45232	63894	45265	16682	25373	25500	20193	16758	15586
	21:00:13	30	91487	80643	66404	49874	53723	62154	36523	45224	64092	45060	16529	25273	25752	20133	16587	15538
	21:10:13	30	88060	81090	66531	48619	53694	61994	36565	45188	64197	44899	16368	25311	25629	20216	16651	15566
	21:20:13	30.1	84778	80382	66266	47349	53325	62076	36551	45247	63958	45191	16453	25303	25659	20145	16727	15652
	21:30:13	30	81397	80396	65739	45339	53543	61981	36474	45653	64239	44895	16365	25632	25794	20142	16730	15555
	21:40:13	30	76867	80388	65765	43670	53768	61941	36572	45081	63840	44618	16321	25634	25844	20208	16792	15768
	21:50:13	30	74281	79707	65457	42097	53798	61957	36428	45251	63755	44889	16626	25405	25805	20094	16736	15530
	22:00:13	30	71003	79406	64869	40602	53100	62122	36492	44970	63719	45203	16388	25527	25714	20103	16596	15640
	22:10:13	30	69098	77536	64128	39177	53582	62161	36286	44783	64211	45163	16483	25533	25783	20097	16509	15621
	22:20:13	30	65922	75459	62607	37473	53760	62478	36441	44840	64168	45237	16534	25144	25645	20068	16811	15709
	22:30:13	30	64506	72304	59670	36408	53886	62397	36553	45676	63948	44845	16391	25180	25758	20377	16573	15574
	22:40:13	30	61491	69803	58177	35588	53495	62049	36451	45383	64105	45067	16448	25298	25726	20196	16672	15669
	22:50:13	30	59520	66710	55727	34320	53220	62547	36370	45183	64650	45156	16371	25497	25862	20273	16624	15911
	23:00:13	30	58225	63843	52838	33152	53355	62188	36557	45317	64347	45276	16444	25216	25857	20120	16735	15645
	23:10:13	30	56199	61131	50228	32401	52881	61797	36648	45510	64435	44957	16537	25473	25602	20368	16650	15507
	23:20:13	30	54402	58521	48746	31572	53479	62346	36623	45252	64318	44980	16430	25302	25915	20345	16569	15806
	23:30:13	30	53183	56669	47144	30788	53322	62333	36481	45335	64415	44909	16373	25216	25637	20058	16504	15530
	23:40:13	30	52128	54727	45021	30039	53590	61987	36349	45118	64239	45258	16438	25571	25996	20182	16606	15692
	23:50:13	30	50711	52674	43592	28929	53808	61760	36449	45139	63948	45557	16552	25264	25859	20221	16765	15603
	1 day, 0:00:13	30.1	49303	51052	41876	28781	53441	61756	36955	45295	64119	44966	16695	25285	25754	20224	16817	15543
Read 3:544,590
reference dye
	Time	T° Read 3:544,590	control (-ve)	control (-ve)	control (-ve)	control (-ve)	NDwt 1	NDwt 1	NDwt 2	NDwt 2	NDwt 3	NDwt 3	BX control	BX contorl	control (+ve)	control (+ve)	control (+ve)	control (+ve)
	00:00:26	30	38278	31783	26227	20677	20281	22095	13522	17022	23931	17119	22247	33059	32975	26011	22057	20464
	00:10:26	30	38782	32156	26416	21100	20527	22309	13777	17016	23841	17143	22025	33384	33337	26120	22090	20400
	00:20:26	30	38848	32528	27014	21188	20106	22398	13489	17171	23967	17126	22119	33434	33181	26328	22147	20531
	00:30:26	30	39226	32378	26937	20901	20250	22418	13599	17048	23984	16944	21732	33876	33379	26585	22107	20718
	00:40:26	30	39009	32274	26796	20995	20287	22341	13911	17006	24213	17015	22002	33668	33317	26386	22137	20480
	00:50:26	30	39135	32344	26879	21018	20019	22458	13477	16995	23785	16987	21627	33557	33541	26243	21956	20349
	01:00:26	30.1	38938	32288	26832	20860	20234	22411	13586	16875	23730	17128	21950	33686	33586	26418	22069	20481
	01:10:26	30	38683	32112	26836	21024	19923	22323	13725	16861	23607	17063	21791	33381	33218	26322	21992	20278
	01:20:26	30.1	38755	32132	26773	20753	19930	22812	13347	16795	23966	16917	21687	33723	33382	26265	21890	20253
	01:30:26	30	38775	32149	26789	20796	20018	22863	13324	16997	23589	17056	21745	33523	33334	26182	21927	20359
	01:40:26	30	38546	31939	26713	20759	19922	22605	13231	16768	23840	16910	21420	33772	33076	26276	21629	20249
	01:50:26	30	38567	32094	26391	20607	19866	22430	13316	16541	23600	16905	21397	33257	33048	26118	21635	20122
	02:00:26	30	38633	32339	26489	20825	19932	22418	13286	16562	23881	16705	21586	33346	33200	26255	21673	19977
	02:10:26	30	38511	32181	26445	20976	19672	22230	13299	16747	23783	16631	21482	33496	33129	26326	21560	20232
	02:20:26	30	38386	32096	26562	20779	19959	22254	13458	16738	23729	16894	21401	33001	33016	26003	21744	20203
	02:30:26	30	38369	32023	26341	20691	19935	22343	13350	16823	23471	16695	21441	33210	32748	26199	21759	19819
	02:40:26	30	38331	31833	26334	20610	19910	22438	13384	16503	23473	16906	21293	33288	32983	26143	21589	19959
	02:50:26	30	38349	31949	26409	20738	19709	22423	13298	16883	23535	16943	21309	33277	33223	26195	21478	20015
	03:00:26	30	38343	31910	26450	20534	19532	22461	13497	16933	23409	16840	21030	33254	33166	26145	21646	20087
	03:10:26	30.1	38468	31728	26573	20671	19653	22491	13468	16929	23505	16964	21257	33383	33153	26143	21718	19982
	03:20:26	30	38394	31813	26469	20470	19628	22450	13187	16477	23696	17068	21173	33288	32915	26263	21412	20063
	03:30:26	30	38486	31849	26353	20495	19940	22609	13670	16831	23462	16841	21307	33166	33134	26053	21771	19995
	03:40:26	30	38007	31604	26286	20513	19768	22448	13511	16918	23316	16986	21363	32997	32840	26048	21601	19716
	03:50:26	30	38429	31909	26219	20534	19928	22509	13823	17040	23767	17330	21454	32987	33023	26076	21594	19997
	04:00:26	30	38197	31779	26129	20526	19661	22596	13573	17217	23405	17390	21524	33221	33109	25889	21520	19913
	04:10:26	30	38215	31937	26300	20413	20076	22685	13674	17077	23833	17410	21468	33226	33019	25963	21516	20023
	04:20:26	30	38132	31507	26390	20573	20070	22650	13678	17076	23675	16938	21449	32933	33249	26131	21648	20167
	04:30:26	30	38198	31736	26418	20371	20489	22931	13632	17204	23929	17182	21313	33103	32881	26085	21570	19884
	04:40:26	30	38436	31534	26609	20557	20537	23193	13695	17098	23956	17213	21454	33213	32972	26200	21561	20065
	04:50:26	30	38023	31906	26272	20415	20517	23052	13843	17141	24161	17297	21187	33054	33096	26272	21630	19879
	05:00:26	30	38116	32036	26537	20253	20347	23306	13548	17275	24408	17366	21482	33209	33023	25990	21456	19913
	05:10:26	30	38352	31749	26525	20485	20275	23045	13705	17077	24122	17323	21312	33152	32881	26271	21647	20044
	05:20:26	30	38359	31815	26544	20558	20515	23068	13708	17294	24391	17350	21353	33046	33331	26249	21501	20070
	05:30:26	30	38488	31528	26368	20278	20411	23304	13776	17165	24258	17293	21438	33108	32962	26077	21696	19868
	05:40:26	30	37896	31966	26337	20511	20512	23034	13780	17273	24353	17258	21271	32868	33399	26232	21722	20099
	05:50:26	30	38421	31620	26441	20408	20384	23253	13656	17101	24343	17322	21424	33266	32982	26097	21694	20062
	06:00:26	30	38493	31381	26443	20517	20702	23473	13832	17072	24425	17242	21233	32949	33156	26206	21926	20103
	06:10:26	30	38072	31708	26480	20396	20530	23150	13604	17222	24439	17214	21117	33128	33185	26418	21654	19863
	06:20:26	30	38403	31883	26128	20363	20488	23201	13776	17227	24254	17434	21540	32940	32704	26322	21496	20091
	06:30:26	30	38257	31518	26638	20496	20424	23161	13737	17382	24523	17543	21485	33101	33011	26372	21439	20103
	06:40:26	30	38318	31748	26341	20347	20065	23115	13994	17193	24380	17367	21301	32861	33320	26265	21603	20308
	06:50:26	30	38297	31828	26516	20554	20696	23326	13843	17052	24524	17409	21397	33235	32991	26014	21525	19978
	07:00:26	30	38076	31610	26385	20721	20582	23384	13834	17367	24540	17223	21489	33107	33504	26500	21845	19970
	07:10:26	30	38010	31894	26258	20653	20532	23451	13815	17256	24458	17249	21332	33070	33052	26110	21658	20049
	07:20:26	30	38023	31587	26458	20408	20519	23237	13802	17120	24439	17268	21191	33504	33209	26085	21591	20091
	07:30:26	30	38834	31725	26391	20499	20382	23258	13630	17087	24392	17406	21180	32881	32979	26124	21652	19888
	07:40:26	30	38295	31805	26359	20630	20625	23223	13800	17309	24330	17413	21422	32980	32900	26265	21688	20075
	07:50:26	30	38302	31691	26295	20500	20521	23281	13769	17032	24509	17300	21276	33122	33263	26338	21670	20146
	08:00:26	30	38513	31936	26236	20707	20289	23213	13914	17334	24490	17345	21300	33150	33598	26013	21733	19963
	08:10:26	30	38435	32086	26513	20520	20621	23308	13836	17095	24431	17262	21391	33128	33391	26260	21713	19935
	08:20:26	30	38031	31643	26581	20654	20725	23420	13803	17166	24557	17462	21163	33325	33128	26062	21725	19958
	08:30:26	30	38301	31917	26393	20582	20549	23289	13830	17138	24566	17247	21290	33480	33213	26306	21661	20088
	08:40:26	30	38281	32250	26389	20550	20356	23314	13830	17359	24699	17211	21357	33050	33206	26164	21657	20309
	08:50:26	30	38340	31470	26306	20297	20507	23416	13809	17107	24726	17456	21403	33293	33426	26100	21720	20264
	09:00:26	30	38217	31867	26372	20371	20531	23308	13696	17376	24596	17274	21156	33042	33118	26252	21535	20273
	09:10:26	30	38329	32046	26510	20551	20392	23221	13838	17194	24349	17176	21493	33397	33285	26240	21893	20068
	09:20:26	30	38455	31795	26513	20409	20490	23287	13796	17438	24513	17169	21502	33236	33523	26391	21721	20176
	09:30:26	30	38476	32144	26492	20814	20762	23205	13815	17052	24805	17398	21464	33013	33435	26457	21768	20122
	09:40:26	30	38408	31694	26604	20571	20507	23128	13796	17138	24747	17401	21490	33322	33239	26540	21770	20188
	09:50:26	30	38247	32080	26557	20552	20697	23275	13661	17485	24602	17599	21354	33380	33074	26045	21714	20069
	10:00:26	30	38467	32195	26504	20386	20722	23430	13864	17549	24619	17550	21372	33337	33193	26244	21727	20357
	10:10:26	30	38537	31916	26479	20852	20788	23088	13693	17186	24516	17477	21455	33221	33166	26195	21689	19871
	10:20:26	30	38220	31788	26128	20712	20886	23368	13944	17329	24528	17518	21347	33549	33095	26310	21643	20032
	10:30:26	30	38289	31720	26539	20562	20565	23416	13823	17494	24766	17428	21485	33410	33577	26158	21694	20328
	10:40:26	30	38219	32036	26422	20547	20616	23290	13908	17472	24758	17355	21274	33419	33201	26404	21668	20117
	10:50:26	30	38711	31766	26344	20842	20807	23234	13732	17388	24848	17434	21482	33256	33210	26426	21886	19984
	11:00:26	30	38422	31959	26482	20565	20752	23248	13748	17278	24750	17396	21518	33280	33086	26523	21616	20340
	11:10:26	30	38699	31728	26597	20694	20626	23390	13811	17191	24631	17466	21227	33357	33173	26461	21451	20313
	11:20:26	30	37877	31854	26345	20548	20643	23230	13695	17239	24782	17658	21503	33118	33435	26226	21889	20176
	11:30:26	30	38509	32100	26281	20539	20701	23680	13855	17556	24816	17716	21702	33199	33305	26117	21949	20199
	11:40:26	30	38685	31981	26455	20607	20730	23543	13862	17182	24823	17597	21245	33418	33364	26215	21811	20371
	11:50:26	30	38860	32103	26450	20568	20467	23421	13816	17050	24977	17443	21257	33217	33324	26251	21892	20435
	12:00:26	30	38243	31769	26453	20626	20710	23524	13720	17368	24997	17602	21476	33078	33244	26575	21733	20147
	12:10:26	30	38871	31856	26216	20457	20710	23548	13707	17421	24962	17579	21556	33155	33529	26475	21585	20244
	12:20:26	30	38538	31886	26444	20531	20998	23243	13931	17115	24789	17399	21509	33427	33426	26655	22077	19936
	12:30:26	30	38380	32108	26579	20504	20687	23583	13914	17288	24990	17517	21356	33312	33236	26043	21678	20404
	12:40:26	30	38274	31855	26475	20428	20793	23683	13781	17266	24970	17487	21635	33472	33043	26464	22027	20097
	12:50:26	30	38493	31975	26451	20865	20761	23404	13903	17383	24816	17399	21650	33351	33313	26429	21612	20238
	13:00:26	30	38402	32081	26571	20613	20483	23347	13665	17371	24804	17416	21423	33149	33599	26488	21788	20492
	13:10:26	30	38429	31727	26497	20683	20722	23448	13727	17107	24854	17641	21376	33372	33624	26427	21955	20340
	13:20:26	30	38568	31886	26211	20581	20690	23429	13786	17354	24925	17352	21549	33463	33448	26373	21611	20215
	13:30:26	30.1	38566	32166	26294	20466	20989	23642	13900	17567	24675	17538	21508	33246	33407	26790	21995	20352
	13:40:26	30	38176	31516	26686	20817	20856	23607	13776	17189	24857	17520	21390	33314	33545	26509	21666	20308
	13:50:26	30	38365	31678	26764	20456	20605	23632	13751	17256	24960	17417	21372	33145	33568	26507	21727	20279
	14:00:26	30	38485	31923	26387	20262	20780	23556	14029	17289	24831	17602	21260	33177	33413	26297	21787	20122
	14:10:26	30	38318	31940	26544	20649	20764	23620	13887	17403	24736	17438	21643	33417	33252	26462	21823	20266
	14:20:26	30	38488	32114	26614	20802	20816	23487	13897	17336	24917	17473	21518	33176	33446	26380	21947	20300
	14:30:26	30	38572	31867	26464	20475	20785	23471	13962	17393	24760	17426	21680	33355	33198	26433	21999	20323
	14:40:26	30	38499	31951	26441	20330	20711	23592	13695	17415	24826	17397	21534	33388	33667	26253	21840	20319
	14:50:26	30	38566	32013	26472	20415	20636	23596	13914	17187	24986	17534	21315	33400	33366	26440	22049	20148
	15:00:26	30	38610	32091	26713	20619	20617	23494	13999	17625	24755	17262	21465	33386	33597	26556	21852	20456
	15:10:26	30	37995	31960	26461	20614	20736	23458	13906	17212	24977	17386	21604	33070	33287	26433	21937	20489
	15:20:26	30	38874	31870	26630	20428	20584	23479	13891	17268	24617	17387	21266	33409	33227	26451	21996	20281
	15:30:26	30	38217	31814	26687	20597	20753	23528	13720	17446	24757	17548	21580	33168	33339	26460	22058	20170
	15:40:26	30	38702	32149	26637	20524	20778	23582	13935	17378	24594	17600	21554	33102	33548	26598	21655	20352
	15:50:26	30.1	38519	32032	26482	20761	20845	23678	13831	17350	24699	17427	21411	33230	33504	26660	21833	20280
	16:00:26	30	38739	31904	26429	20786	20792	23564	14024	17148	24674	17338	21898	33371	33692	26607	21902	20237
	16:10:26	30	38633	32261	26304	20760	20632	23539	13891	17201	24800	17432	21703	33283	33258	26449	22011	20026
	16:20:26	30	38801	31776	26591	20712	20854	23550	13770	17142	24504	17553	21646	33447	33472	26424	21911	20254
	16:30:26	30	37954	31977	26563	20475	20848	23648	13864	17488	25074	17530	21706	33236	33253	26432	21830	20231
	16:40:26	30	38555	32146	26505	20790	20855	23620	13938	17433	24815	17420	21491	33212	33460	26183	21937	20448
	16:50:26	30	38509	31804	26500	20700	21026	23618	13813	17382	24671	17268	21625	33234	33473	26354	21863	20514
	17:00:26	30	38256	31851	26388	20565	20947	23603	13732	17321	24641	17526	21683	33533	33359	26441	22191	20314
	17:10:26	30	38301	31893	26406	20493	20946	23699	13797	17239	24839	17320	21670	33671	33119	26151	21815	20227
	17:20:26	30	38444	31911	26534	20360	20817	23672	13907	17378	24721	17224	21661	32966	33188	26322	21812	20457
	17:30:26	30	38362	32119	26391	20825	20796	23547	14044	17557	24846	17395	21254	33626	33519	26238	21898	20332
	17:40:26	30	38293	32009	26568	20616	20789	23550	13825	17217	24656	17318	21652	33218	33408	26376	21703	20191
	17:50:26	30	38415	31904	26552	20758	20888	23631	13808	17224	24780	17232	21554	33070	33499	26321	21896	20015
	18:00:26	30	38507	31900	26531	20704	20847	23719	13875	17194	24676	17505	21587	33285	33420	26442	21783	20367
	18:10:26	30	38464	31764	26501	20395	20852	23514	13765	17361	24786	17456	21389	33498	33690	26530	21836	20347
	18:20:26	30	38420	31832	26455	20672	20932	23370	13871	17498	24597	17369	21838	33487	33759	26341	21997	20213
	18:30:26	30	38682	31964	26598	20654	20673	23562	13739	17233	24838	17407	21705	33477	33397	26221	21868	20318
	18:40:26	30	38813	32149	26564	20609	20968	23469	13775	17414	24820	17488	21603	33609	33540	26653	22016	20412
	18:50:26	30	38557	32334	26532	20535	20691	23458	13853	17234	24849	17572	21609	33335	33035	26625	21782	20527
	19:00:26	30	38800	32261	26568	20784	20861	23429	13859	17312	24678	17246	21586	33587	33251	26493	21791	20275
	19:10:26	30	38331	32106	26581	20830	20677	23691	13943	17407	24822	17329	21444	33474	33388	26469	21859	20163
	19:20:26	30	38540	32054	26277	20707	20791	23845	13710	17370	24575	17400	21614	33044	33544	26585	21970	20312
	19:30:26	30.1	38690	31979	26544	20660	20568	23567	13912	17189	24618	17244	21887	33277	33603	26552	21632	20345
	19:40:26	30	38499	32145	26368	20674	20694	23569	13881	17347	24562	17380	21568	33125	33309	26639	22056	20209
	19:50:26	30	38481	31666	26573	20479	20809	23518	13878	17429	24636	17158	21676	33197	33527	26248	21799	20323
	20:00:26	30	38323	32049	26599	20650	20781	23717	13748	17271	24609	17434	21263	33145	33851	26412	22172	20435
	20:10:26	30	38366	32114	26443	20742	20786	23622	13907	17387	24624	17476	21752	33241	33418	26268	21883	20310
	20:20:26	30	38395	31792	26345	20688	20856	23537	13569	17312	24715	17449	21492	33310	33524	26469	21978	20402
	20:30:26	30	38403	31774	26646	20624	20734	23528	13882	17181	24633	17208	21587	33275	33741	26548	21996	20463
	20:40:26	30	38421	32180	26516	20736	20643	23612	13812	17052	24621	17288	21651	33050	33697	26693	21894	20502
	20:50:26	30	38428	31720	26251	20753	20653	23454	13792	17232	24562	17420	21673	33552	33511	26666	21922	20253
	21:00:26	30	38296	32379	26440	20582	20890	23655	14018	17227	24556	17342	21452	33008	33666	26688	21758	20307
	21:10:26	30	38267	31939	26537	20423	20902	23556	13714	17554	24687	17407	21455	33455	33578	26596	22007	20313
	21:20:26	30	38115	31638	26438	20801	20859	23513	13857	17076	24454	17379	21452	33357	33744	26298	21907	20300
	21:30:26	30	38223	32025	26444	20436	21020	23530	13812	17304	24612	17450	21501	33421	33280	26415	21939	20472
	21:40:26	30	37869	32111	26633	20397	20599	23454	13744	17236	24609	17387	21582	33075	34112	26651	22025	20450
	21:50:26	30	38043	31882	26440	20832	20947	23747	13848	17335	24733	17397	21388	33181	33807	26787	21968	20314
	22:00:26	30	37720	31912	26515	20609	20829	23449	14066	17404	24703	17362	21765	33559	33696	26528	21850	20034
	22:10:26	30	37934	31928	26345	20509	20757	23472	13846	17307	24480	17304	21611	33405	33269	26554	22005	20439
	22:20:26	30	37684	31845	26347	20491	20706	23509	13928	17107	24568	17109	21390	33504	33416	26489	21754	20372
	22:30:26	30	37847	31694	26164	20284	20689	23442	13935	17422	24779	17467	21624	33342	33744	26602	21862	20469
	22:40:26	30	37503	31586	26314	20334	20794	23627	13653	17209	24489	17205	21652	33602	33371	26649	21737	20489
	22:50:26	30	37624	31514	26063	20293	20831	23472	13911	17466	24727	17371	21538	33313	33406	26319	21704	20402
	23:00:26	30	37459	31466	26071	20145	20847	23507	13980	17249	24731	17435	21587	33127	33424	26347	21919	20437
	23:10:26	30	37571	31721	26129	20138	20763	23429	13850	17199	24651	17498	21656	33492	33594	26681	21853	20271
	23:20:26	30	37706	31606	25963	20270	20827	23603	13820	17541	24754	17545	21810	33249	33600	26487	21807	20339
	23:30:26	30	37311	31561	25881	20250	20887	23632	13912	17373	24720	17306	21399	33248	33218	26408	22044	20489
	23:40:26	30	37350	31375	26043	20193	20901	23635	13579	17454	24896	17370	21207	33440	33735	26206	22024	20547
	23:50:26	30	37138	31486	26026	20151	20864	23817	13970	17243	24706	17334	21488	33224	33546	26473	21951	20333
	1 day, 0:00:26	30	37441	31460	26023	20300	20801	23634	13834	17030	24980	17450	21673	33343	33413	26474	21894	20410

## Sheet: Supp. Fig. 16
Plate counting
		Pellicle			Detached cells			Submerged
Day 1	Non-treated	1.35*10^8	6.8*10^7	3.12*10^7	1.84*10^8	9.8*10^7	7.4*10^7	1.112*10^7	9.4*10^7	3.02*10^7
	Treated	2.8*10^4	2*10^3	5.4*10^4	4.28*10^4	2*10^3	4.8*10^5	1.02*10^5	1.4*10^4	1.58*10^5
Day 2	Non-treated	6.9*10^7	4.8*10^6	2.78*10^7	1.94*10^8	1.52*10^8	2.9*10^8	4*10^7	7.1*10^7	7.2*10^7
	Treated	1.4*10^3	5.4*10^3	8*10^3	8.2*10^5	1.06*10^6	1.22*10^6	2.8*10^6	3.4*10^6	1*10^7
Day 3	Non-treated	7.9*10^6	7.6*10^6	9*10^7	1.86*10^8	1.12*10^8	1.94*10^8	3.09*10^7	9.2*10^7	2.3*10^7
	Treated	4.2*10^3	1.28*10^5	6*10^5	1.24*10^6	1.34*10^6	6*10^6	6.6*10^6	7.6*10^6	5.1*10^6
Percentage= (Treated / Non treated) *100
	Pellicle			Detached cells			Submerged
Day 1	0.020741	0.002941	0.173077	0.023261	0.002041	0.648649	0.917266	0.014894	0.523179
Day2	0.002029	0.1125	0.028777	0.42268	0.697368	0.42069	7	4.788732	13.88889
Day 3	0.053165	1.684211	0.666667	0.666667	1.196429	3.092784	21.35922	8.26087	22.17391
Table Analyzed	Data 1
Two-way ANOVA	Ordinary
Alpha	0.05
Source of Variation	% of total variation	P value	P value summary	Significant?
Interaction	24.54	0.0021	**	Yes
Row Factor	17.92	0.0016	**	Yes
Column Factor	40.4	<0,0001	****	Yes
ANOVA table	SS	DF	MS	F (DFn, DFd)	P value
Interaction	246.8	4	61.7	F (4, 18) = 6,444	P=0,0021
Row Factor	180.3	2	90.13	F (2, 18) = 9,413	P=0,0016
Column Factor	406.4	2	203.2	F (2, 18) = 21,22	P<0,0001
Residual	172.4	18	9.575
Data summary
Number of columns (Column Factor)	3
Number of rows (Row Factor)	3
Number of values	27

## Sheet: Supp. Fig. 17
Time	NDmed-GFP	NDmed-GFP skfA
00:07:28	0.011	0.0055
00:17:28	0.0105	0.0055
00:27:28	0.0105	0.006
00:37:28	0.012	0.006
00:47:28	0.014	0.006
00:57:28	0.0145	0.006
01:07:28	0.014	0.0065
01:17:28	0.0135	0.0065
01:27:28	0.013	0.0065
01:37:28	0.0105	0.007
01:47:28	0.011	0.007
01:57:28	0.01	0.008
02:07:28	0.008	0.0075
02:17:28	0.011	0.008
02:27:28	0.0115	0.008
02:37:28	0.0115	0.008
02:47:28	0.013	0.0075
02:57:28	0.0145	0.008
03:07:28	0.0165	0.008
03:17:28	0.0195	0.0095
03:27:28	0.022	0.01
03:37:28	0.024	0.011
03:47:28	0.0285	0.013
03:57:28	0.0335	0.015
04:07:28	0.039	0.0175
04:17:28	0.045	0.02
04:27:28	0.0555	0.027
04:37:28	0.0675	0.029
04:47:28	0.0695	0.0355
04:57:28	0.0825	0.0425
05:07:28	0.105	0.051
05:17:28	0.109	0.0625
05:27:28	0.117	0.0705
05:37:28	0.1475	0.0875
05:47:28	0.149	0.1025
05:57:28	0.139	0.112
06:07:28	0.153	0.1265
06:17:28	0.1765	0.149
06:27:28	0.187	0.1685
06:37:28	0.2065	0.192
06:47:28	0.2335	0.2185
06:57:28	0.2465	0.259
07:07:28	0.2565	0.286
07:17:28	0.287	0.3235
07:27:28	0.289	0.352
07:37:28	0.3105	0.3845
07:47:28	0.328	0.4095
07:57:28	0.3525	0.4355
08:07:28	0.3535	0.459
08:17:28	0.385	0.477
08:27:28	0.398	0.507
08:37:28	0.4175	0.524
08:47:28	0.449	0.5435
08:57:28	0.4675	0.554
09:07:28	0.485	0.5705
09:17:28	0.5045	0.582
09:27:28	0.5245	0.5945
09:37:28	0.528	0.604
09:47:28	0.5195	0.613
09:57:28	0.521	0.6205
10:07:28	0.5325	0.628
10:17:28	0.5295	0.6345
10:27:28	0.5265	0.64
10:37:28	0.5585	0.644
10:47:28	0.538	0.6455
10:57:28	0.5505	0.6455
11:07:28	0.581	0.6475
11:17:28	0.564	0.6465
11:27:28	0.554	0.6525
11:37:28	0.568	0.6565
11:47:28	0.5905	0.657
11:57:28	0.5575	0.6585
12:07:28	0.5965	0.6615
12:17:28	0.6055	0.6615
12:27:28	0.606	0.668
12:37:28	0.616	0.672
12:47:28	0.622	0.681
12:57:28	0.6135	0.683
13:07:28	0.632	0.693
13:17:28	0.6385	0.695
13:27:28	0.6465	0.702
13:37:28	0.642	0.706
13:47:28	0.6485	0.7105
13:57:28	0.6525	0.7155
14:07:28	0.636	0.721
14:17:28	0.656	0.7225
14:27:28	0.66	0.7295
14:37:28	0.6545	0.7345
14:47:28	0.654	0.739
14:57:28	0.6645	0.743
15:07:28	0.659	0.747
15:17:28	0.677	0.75
15:27:28	0.692	0.7545
15:37:28	0.694	0.756
15:47:28	0.7155	0.7605
15:57:28	0.7075	0.7645
16:07:28	0.7165	0.7665
16:17:28	0.742	0.7685
16:27:28	0.7365	0.7715
16:37:28	0.7495	0.775
16:47:28	0.7455	0.7795
16:57:28	0.756	0.7825
17:07:28	0.753	0.7855
17:17:28	0.7625	0.7895
17:27:28	0.769	0.7915
17:37:28	0.775	0.795
17:47:28	0.7745	0.7975
17:57:28	0.7885	0.8015
18:07:28	0.793	0.8025
18:17:28	0.8025	0.806
18:27:28	0.8085	0.808
18:37:28	0.814	0.8105
18:47:28	0.825	0.812
18:57:28	0.8305	0.8145
19:07:28	0.841	0.816
19:17:28	0.8365	0.8185
19:27:28	0.832	0.82
19:37:28	0.83	0.8225
19:47:28	0.812	0.8245
19:57:28	0.8045	0.824
20:07:28	0.7885	0.82
20:17:28	0.78	0.816
20:27:28	0.778	0.7955
20:37:28	0.7765	0.756
20:47:28	0.7725	0.7165
20:57:28	0.7735	0.6885
21:07:28	0.7745	0.658
21:17:28	0.774	0.6345
21:27:28	0.776	0.6055
21:37:28	0.7765	0.596
21:47:28	0.781	0.6035
21:57:28	0.782	0.589
22:07:28	0.7895	0.588
22:17:28	0.7905	0.591
22:27:28	0.798	0.587
22:37:28	0.8025	0.583
22:47:28	0.8025	0.5715
22:57:28	0.807	0.561
23:07:28	0.8135	0.5545
23:17:28	0.8155	0.544
23:27:28	0.823	0.538
23:37:28	0.831	0.5345
23:47:28	0.833	0.5255
23:57:28	0.839	0.5205
1 day, 0:07:28	0.844	0.5175
